# Supplementary material for: Direct and indirect responses of the Arabidopsis transcriptome to an induced increase in trehalose 6-phosphate
Source: Plant Physiol. 2024 Apr 9;196(1):409–31. doi: 10.1093/plphys/kiae196 (PMC11376379; doi:10.1093/plphys/kiae196)
Supplement: kiae196_Supplementary_Data [file kiae196_supplementary_data.zip]

Archive with 10 entries (10 files):
- SUPP Figs and Tables editted.pdf
- Supplemental Dataset S1 ATH1 profiling of ED and EN treatments.xlsx
- Supplemental Dataset S2 Calculation of Carbon response factor Crf.xlsx
- Supplemental Dataset S3 Metabolites iTPS 46h.xlsx
- Supplemental Dataset S4 RNA seq data.xlsx
- Supplemental Dataset S5 GO analysis of RNAseq data set .xlsx
- Supplemental Dataset S6 Robust set of Tre6Pregulated genes.xlsx
- Supplemental Dataset S7 GO analysis.xlsx
- Supplemental Dataset S8 transcrption factors .xlsx
- Supplemental Text.pdf
