# Supplementary material for: Direct and indirect responses of the Arabidopsis transcriptome to an induced increase in trehalose 6-phosphate
Source: Plant Physiol. 2024 Apr 9;196(1):409–31. doi: 10.1093/plphys/kiae196 (PMC11376379; doi:10.1093/plphys/kiae196)
Supplement: kiae196_Supplementary_Data [file kiae196_supplementary_data.zip › Supplemental Dataset S1 ATH1 profiling of ED and EN treatments.xlsx]

## Sheet: Info
Supplemental Dataset 1. Changes in transcript abundance in iTPS29.2 and iTPS31.3 measured by ATH1 arrays at dusk after induction at dawn (ED treatment) or at dawn after induction at dusk (EN treatment). This Dataset is supplemental to Supplemental Figure S1 and Supplemental Tables S2 and S4). Presented are normalized gene expression data (ATH1 microarray) for lines #29.2, #31.3 and the AlcR contr…

## Sheet: ED
								ADD ALCR!!
ID	29.2 adj.p.val	29.2 Log2FC		31.3 adj.p.val	31.3 Log2FC
At1g01010	0.917131	-0.0338915		0.877804	-0.10823
At1g01030	0.43996	-0.233288		0.844244	-0.145253
At1g01040	0.495636	0.18413		0.819288	0.143522
At1g01050	0.914878	-0.0208497		0.991419	-0.00405329
At1g01060	0.29059	0.401254		0.454485	0.454454
At1g01070	0.137794	-0.576499		0.201599	-0.641281
At1g01080	0.728254	-0.0836997		0.836514	-0.108814
At1g01090	0.826106	-0.0432628		0.944072	-0.0366106
At1g01100	0.392739	0.154158		0.836996	0.089645
At1g01110	0.432284	-0.212603		0.353292	-0.358791
At1g61800	0.013721	1.61069		0.0814127	1.27901
At1g01130	0.997596	-0.00140169		0.990225	0.0101923
At1g32900	0.049653	1.18333		0.0451696	1.30173
At1g01150	0.290642	-0.207249		0.956596	-0.0350604
At1g01160	0.85458	0.0477383		0.98087	0.0150047
At1g01170	0.752877	-0.0868085		0.877691	-0.101378
At1g01180	0.825528	-0.0747174		0.855374	0.134064
At1g80130	0.0624109	0.964766		0.196232	0.852813
At1g01200	0.468613	-0.232776		0.920329	-0.0903965
At1g01220	0.530522	0.190538		0.99292	-0.0063453
At1g01225	0.298295	-0.344238		0.871103	-0.142388
At1g01230	0.475237	0.165885		0.932823	-0.0567872
At1g01240	0.158461	-0.302541		0.710475	-0.16259
At1g01250	0.179972	0.495301		0.717664	0.275088
At1g01260	0.514076	-0.170646		0.970827	-0.028808
At1g01280	0.899222	-0.0348844		0.834927	0.113069
At4g39210	2.74152e-06	2.27139		0.000224909	1.68925
At1g01300	0.432101	0.340177		0.963887	0.0649384
At1g01310	0.920642	0.0313805		0.682247	0.199915
At1g01320	0.855934	0.0682028		0.898438	0.0914637
At1g01330	0.381018	-0.226675		#N/A	#N/A
At1g01340	0.300819	0.316799		0.67706	0.246307
At5g08640	0.565433	0.318234		0.878976	0.216457
At1g01370	0.587445	0.166384		0.923112	0.0822547
At1g01380	0.77119	0.0631149		0.531819	0.200766
At1g01390	0.885015	-0.0779143		0.819288	-0.24109
At1g01410	0.76745	-0.0858647		0.941726	0.0570898
At5g57550	0.375894	-0.324494		0.959601	-0.0622143
At1g01430	0.498714	0.16744		0.990597	0.00721321
At1g01440	0.33049	0.286483		0.830567	0.151969
At1g01450	0.0934665	-0.541859		0.619359	-0.297703
At1g01460	0.101412	-0.425868		0.97769	-0.0225939
At4g25630	0.0938638	0.441774		0.170632	0.45194
At1g01480	0.9871	-0.00620124		0.698812	0.201509
At1g01490	0.93297	0.0311212		0.878763	-0.119332
At3g44990	0.188337	0.753531		0.259098	0.87587
At1g01510	0.947695	-0.0122566		0.919389	0.0423559
At3g15650	0.0506322	-0.641992		0.233767	-0.51215
At1g01530	0.559676	-0.172888		0.979016	-0.0226601
At1g01540	0.11226	0.285157		0.72138	0.132271
At1g01550	0.502	0.140637		0.997567	-0.00155132
At4g39800	0.059572	0.673933		0.221506	0.571111
At4g01080	0.5175	0.318833		0.537069	0.501208
At1g01600	0.942165	-0.0304432		0.923368	0.091668
At4g35770	0.0105764	-2.24789		0.0415635	-1.91079
At4g26780	0.039906	0.872199		0.680774	0.33845
At1g01630	0.872043	0.0420407		0.968947	-0.0267502
At1g01640	0.139304	0.405359		0.965503	-0.0402393
At1g01650	0.853526	0.0499042		0.879677	-0.0918739
At1g01660	0.647622	-0.139188		0.889991	0.107235
At1g01670	0.750502	-0.0908184		0.929658	0.0664259
At1g01690	0.0370061	-0.631841		#N/A	#N/A
At1g01700	0.529755	-0.123911		0.938097	-0.0455265
At1g01710	0.727289	0.0968366		0.967155	-0.0340417
At2g33830	0.00706154	-1.21373		0.00935977	-1.16885
At2g18700	0.00281983	-0.934841		0.00109337	-0.989789
At1g01730	0.605145	0.13885		0.698464	-0.195288
At1g01740	0.856353	0.0509172		0.981319	-0.0150618
At1g01750	0.747123	-0.0781008		0.803145	0.123654
At1g01760	0.157121	-0.365502		0.882854	-0.103492
At1g01770	0.924453	0.036103		0.977373	0.0268075
At3g44750	0.106081	0.508525		0.560918	0.319067
At1g01790	0.534789	-0.153213		0.96358	-0.0374783
At1g01800	0.764112	0.0540804		0.885692	-0.0618386
At1g01820	0.888354	0.0375621		0.747131	-0.149904
At1g01830	0.286785	-0.245748		0.926775	-0.0629012
At1g01840	0.479069	-0.172934		0.860554	-0.10739
At1g01860	0.521613	0.128958		0.878763	-0.0797971
At1g64390	0.225673	0.505857		0.626102	0.380222
At1g01910	0.642935	0.0971979		0.935619	-0.0477773
At1g06000	0.183992	0.574565		0.545192	0.45179
At1g01930	0.252797	0.39123		0.689199	0.268632
At1g01940	0.277787	0.236925		0.925899	0.0602662
At1g01950	0.535334	0.181544		0.760726	0.18469
At1g01960	0.468746	0.201652		0.787998	0.164848
At1g01970	0.913627	-0.0280203		0.784548	-0.127561
At1g01980	0.333391	-0.235175		0.916397	-0.0724802
At1g01990	0.4006	0.165872		0.98034	-0.0140026
At1g02000	0.953066	-0.0340559		0.967402	-0.0603057
At1g02020	0.987254	-0.00597		0.897331	0.0926011
At1g02050	0.424641	-0.239591		0.887355	-0.113742
At1g02060	0.874908	-0.0458116		0.976587	0.022339
At1g02070	0.345382	-0.319492		0.820505	-0.181988
At1g02080	0.277048	0.302894		0.386878	0.360717
At1g02090	0.820936	0.056568		0.877669	-0.088495
At1g02100	0.9871	0.00535317		0.652457	-0.191503
At1g02110	0.713823	0.108879		0.586723	0.258208
At1g02120	0.0415402	0.405955		0.565151	0.199185
At1g02130	0.643871	0.0917312		0.926868	0.0501773
At1g02140	0.330953	0.178911		0.986539	-0.00827824
At1g02150	0.564048	0.100525		0.998792	0.000737509
At1g02160	0.201565	0.353165		0.301444	0.401821
At1g02170	0.105693	0.321495		0.986539	0.00887898
At1g02180	0.191611	-0.386853		0.862659	-0.133446
At1g02190	0.997518	0.00132704		0.798578	0.160757
At1g02200	0.222872	-0.370181		#N/A	#N/A
At1g02205	0.271199	-0.301877		0.946066	0.0657105
At1g02220	0.674368	0.123011		0.897331	0.0966097
At1g02230	0.69061	-0.138901		#N/A	#N/A
At1g02250	0.163094	-0.312274		0.675343	-0.182086
At1g02260	0.979615	-0.00657094		0.773752	-0.116316
At1g56110	0.116798	0.404781		0.531114	0.277357
At1g02280	0.892723	-0.0351472		0.941606	-0.0488385
At2g33210	0.0147978	0.556723		0.023895	0.535514
At1g02305	0.813985	0.0501963		0.648817	-0.157752
At5g03760	0.361547	0.33522		0.743532	0.250264
At1g02320	0.446626	-0.132652		0.985262	-0.00827159
At1g02330	0.137842	0.435021		0.957745	0.0519787
At1g28330	0.00280376	-1.32164		0.00484013	-1.23731
At1g02360	0.647391	-0.232685		0.874595	-0.199783
At4g12500	0.496119	-0.560754		0.553803	-0.820598
At1g02390	0.268604	-0.320258		0.854225	-0.13596
At1g02400	0.262075	-0.344555		0.937799	-0.07397
At1g02410	0.0685266	0.347839		0.904742	0.0646685
At1g02420	0.9635	0.0141583		0.944443	-0.049986
At1g02430	0.917072	-0.0296743		#N/A	#N/A
At5g14120	0.0464844	-0.658481		0.192431	-0.54613
At1g02460	0.47643	-0.218998		0.918556	0.0881689
At1g02470	0.366367	-0.295745		0.818156	-0.178407
At1g02475	0.245195	-0.186418		0.499322	-0.18114
At1g02490	0.828135	-0.0582853		0.898055	-0.0815604
At3g07870	0.668539	0.148408		0.967155	-0.0435432
At1g02530	0.853397	0.0420543		#N/A	#N/A
At1g02540	0.741958	-0.0808059		0.911068	-0.0699029
At1g02550	0.69605	-0.127619		0.966334	-0.0419186
At1g02560	0.652729	-0.0810525		0.901978	-0.0575853
At1g02570	0.56411	-0.155694		0.89637	-0.0932798
At1g02580	0.191835	-0.463107		0.895357	-0.130566
At1g02620	0.381018	-0.308858		0.917296	-0.103541
At4g28290	0.0886489	-0.663343		0.89637	-0.14173
At1g80920	0.0323251	-1.02816		0.0471491	-1.02261
At1g02670	0.470826	-0.219853		0.98087	-0.0202175
At4g30800	0.263608	0.351333		0.679838	0.251986
At1g02690	0.945694	0.0243279		0.804606	0.160539
At1g02700	0.983733	0.00708798		0.887164	-0.0943534
At1g02710	0.718637	-0.102593		0.828621	0.134672
At1g02720	0.901756	-0.0323866		0.901658	-0.0729915
At1g02730	0.433887	-0.260889		0.899873	-0.114794
At1g02740	0.605145	-0.144347		0.941368	-0.060925
At1g02750	0.370788	0.254446		0.988223	0.0109758
At1g02780	0.599996	0.0811041		0.898978	0.0518386
At1g02790	0.334846	-0.231215		0.931808	-0.0607134
At1g02800	0.505677	-0.244689		0.868119	-0.155941
At1g02810	0.318727	-0.265231		0.354202	-0.358071
At1g02813	0.440908	-0.22106		0.866767	-0.123978
At1g02816	0.402679	-0.236395		0.842146	0.137069
At1g49500	5.12132e-05	-2.21408		0.057653	-1.15243
At1g02830	0.397394	-0.261916		0.978236	0.0255004
At1g02840	0.307801	0.196057		0.991419	-0.00499138
At1g02850	0.42992	-0.336431		0.869127	-0.181348
At1g02860	0.238824	-0.269752		0.682247	-0.18353
At1g80270	0.169005	0.399749		0.735973	0.20511
At5g02050	0.206607	0.47445		0.72138	0.276897
At1g02900	0.22048	-0.294892		0.689199	-0.189945
At1g02910	0.305369	0.200306		0.958562	-0.0339644
At1g02930	0.286539	-0.53223		#N/A	#N/A
At1g02940	0.0703217	-0.398128		0.787601	-0.134551
At1g02950	0.000860081	-1.03583		0.000957493	-1.00927
At1g02960	0.170832	0.272056		0.89637	0.0724009
At4g26530	7.52879e-06	-2.00554		0.00168253	-1.36867
At1g02980	0.728996	-0.0737399		0.839531	0.0945834
At1g03000	0.931113	0.0214491		0.85766	0.0893469
At1g03010	0.120361	-0.401318		0.676234	-0.210883
At5g05270	0.440145	0.388704		0.527343	0.529878
At1g03030	0.157714	0.292952		0.980515	0.0149175
At1g03040	0.870073	0.0462402		0.923892	-0.064846
At1g03050	0.270646	-0.238346		0.991205	-0.00611903
At3g44450	0.240107	0.83975		0.627395	0.648685
At1g03060	0.374594	-0.255042		0.991601	0.00701516
At1g03070	0.0906717	-0.576971		0.685685	-0.270549
At1g03080	0.140174	0.484653		0.830024	0.173341
At5g15980	0.0991467	0.520915		0.659769	0.266744
At5g07030	0.201004	-0.366214		0.517447	-0.317848
At1g03110	0.976541	0.0110457		0.915104	0.0830159
At1g03130	0.327919	0.226028		0.984741	0.0115664
At1g03140	0.0174086	0.722697		#N/A	#N/A
At1g03150	0.331045	0.236168		0.870214	0.104399
At1g03160	0.924796	0.0337917		0.967155	-0.0390545
At1g03170	0.11096	-0.47581		0.738761	-0.209129
At1g03180	0.637204	-0.17844		0.997347	-0.002956
At5g17220	0.490109	0.515037		0.610352	0.677222
At2g37540	0.983813	0.0061314		0.97769	-0.0181368
At1g03220	0.508947	-0.233903		#N/A	#N/A
At1g03240	0.56761	0.194983		#N/A	#N/A
At1g03250	0.00757575	0.58048		0.87104	0.0925839
At1g03260	0.461313	0.15724		0.97357	0.0216315
At1g03270	0.0425223	0.514064		0.589013	0.243675
At3g15460	0.0793402	0.483828		0.432004	0.339423
At1g03290	0.250852	0.315923		0.971956	0.0296132
At1g03300	0.452849	-0.196947		0.963884	-0.0398303
At1g56650	0.0106106	1.95162		0.0167389	1.86574
At1g03320	0.334861	-0.330653		0.966334	-0.0479482
At4g17770	5.47366e-06	1.20191		1.03165e-05	1.14065
At1g03350	0.028713	0.424639		0.660911	0.160986
At5g40830	0.0169596	0.716637		0.44802	0.357907
At1g03370	0.42732	0.202914		0.909426	0.0811585
At1g03380	0.965712	0.0165645		0.938297	0.0679263
At1g03390	0.472281	-0.225534		0.921966	-0.0865773
At2g32220	0.497178	0.24224		0.524693	0.375979
At1g03410	0.595298	-0.148986		0.920801	-0.0764054
At1g03420	0.481142	-0.166177		0.719617	-0.168932
At1g03430	0.470618	0.189988		0.981158	-0.0167394
At1g03440	0.999723	-8.24468e-05		0.941606	0.0648009
At1g03445	0.112392	-0.419893		0.972936	-0.027915
At5g13930	0.62416	0.220347		0.575523	0.415218
At4g37300	0.0505448	-0.497267		0.196232	-0.417424
At1g03475	0.839059	-0.0466928		0.92664	-0.0533038
At1g03490	0.719508	-0.119924		#N/A	#N/A
At1g03495	0.980503	0.0200119		#N/A	#N/A
At1g03510	0.00823298	0.602826		0.671037	0.184218
At1g03520	0.984483	-0.00902798		0.902766	-0.110871
At1g03530	0.262681	0.304396		0.723585	0.198155
At1g03540	0.723778	-0.122704		0.772231	0.197484
At3g23000	0.183992	0.496444		0.73124	0.269336
At1g03560	0.220214	0.562581		0.90301	0.158056
At1g03590	0.670445	-0.10881		0.825336	-0.125008
At1g03600	0.139306	-0.204682		0.53962	-0.146031
At5g47060	0.0664413	0.909535		0.395482	0.635342
At1g03620	0.200829	-0.354496		0.940668	-0.0655214
At1g03630	0.29945	0.250313		0.782166	0.148934
At1g03660	0.27694	-0.27947		0.78211	-0.1592
At1g03675	0.478223	-0.129064		#N/A	#N/A
At1g03687	0.993747	0.0027663		0.83313	-0.12178
At4g04940	0.215721	0.461341		0.744226	0.256645
At1g03710	0.398476	-0.167577		0.355788	0.263036
At1g03720	0.8145	-0.0797359		0.651855	0.249428
At1g03730	0.998287	-0.000532439		0.979016	0.0170249
At1g03740	0.442669	0.255811		0.979094	0.0245549
At5g61030	0.0276378	0.656391		0.112601	0.550399
At1g03760	0.193918	0.430065		#N/A	#N/A
At1g03770	0.467937	0.227223		0.938097	0.0730943
At1g03780	0.357806	-0.296955		0.832845	-0.164143
At1g03790	0.466712	-0.270811		0.980652	0.025414
At1g56430	0.0254246	-0.596474		0.469838	-0.308209
At1g77510	0.0427364	0.583842		0.552171	0.295717
At1g03840	0.146871	-0.303702		0.991256	0.00584459
At2g35860	0.000814768	0.780148		0.0179037	0.581294
At1g03860	0.355017	0.180485		0.978645	0.0159614
At4g17670	0.0752287	0.710308		0.624272	0.364817
At1g03880	0.0398069	-0.520386		0.93618	-0.0613521
At1g03890	0.914052	-0.0354323		0.956981	0.0469606
At1g03900	0.843836	0.0454265		0.964554	-0.0290215
At2g28630	0.588929	-0.234304		0.884656	-0.16258
At1g03910	0.337953	0.198737		0.756287	0.136622
At1g03920	0.609917	-0.135392		0.909896	0.0807851
At1g03930	0.0415402	0.748176		#N/A	#N/A
At5g61790	0.0336192	0.399402		0.19127	0.309281
At1g03960	0.586048	0.150932		0.151091	0.462245
At5g64080	0.00709993	-0.892556		0.514774	-0.362722
At1g03980	0.174323	-0.36367		0.987059	-0.0116222
At1g03990	0.766018	-0.0905489		0.822835	0.142876
At1g04000	0.525464	0.177192		0.929658	-0.0706883
At1g04010	0.968496	0.0149311		0.941368	0.0638618
At1g04020	0.163094	0.380441		0.870361	0.118321
At1g04030	0.367229	-0.230212		0.236019	-0.393242
At2g32990	0.054936	-0.897489		0.143613	-0.833598
At1g04050	0.788175	0.0687289		0.819288	-0.124683
At1g04060	0.295062	-0.238596		#N/A	#N/A
At3g06680	0.399355	0.299468		0.564774	0.351408
At3g51240	0.91053	-0.0878567		0.880893	0.252396
At1g04090	0.843375	-0.0712621		0.586723	0.294456
At1g04100	0.423844	0.175745		0.53901	0.225953
At1g04110	0.172657	0.422027		0.952971	0.0589977
At1g04120	0.88722	0.056982		0.956312	0.0596369
At1g04130	0.324184	0.247759		0.868662	0.1092
At1g04140	0.468387	0.174165		0.718287	0.17269
At1g04150	0.0937809	-0.506367		0.984732	-0.0157645
At1g04160	0.888414	0.042602		0.902638	0.0859154
At1g04170	0.417864	0.138989		0.787998	0.102444
At1g04180	0.744841	-0.0794566		0.950916	-0.0425974
At1g04190	0.0657174	0.457708		0.756889	0.165007
At1g04200	0.0495215	0.59822		0.787998	0.184396
At1g04220	0.184389	-0.280754		0.907016	-0.0702169
At1g04230	0.288973	0.25632		0.7966	0.143549
At1g55210	0.683043	-0.111099		0.660922	-0.208223
At1g04250	0.939546	-0.0318784		0.973756	0.0337105
At1g04260	0.335697	0.201899		0.993216	-0.00386927
At1g04270	0.46962	0.111827		0.879243	0.0615344
At1g04290	0.250333	0.342811		0.865889	0.132232
At4g25340	0.136336	0.43162		0.595922	0.279249
At1g04310	0.0834472	0.406933		0.925503	0.0651848
At1g04330	0.638492	-0.112055		0.878397	-0.0920214
At1g04340	0.381018	0.185536		0.738761	0.145981
At1g65840	0.00413531	0.669546		0.042103	0.509258
At1g04360	0.51399	-0.189305		0.722335	0.204751
At1g04380	0.788222	-0.0623206		0.878763	0.0822862
At4g29520	0.0171174	0.729947		0.106482	0.57174
At1g04400	0.727004	-0.0828795		0.905694	-0.0707355
At1g04410	0.583195	0.0904582		0.97132	0.0173461
At1g04420	0.353904	0.158127		0.837449	0.0851893
At1g04430	0.189533	0.235895		0.611812	0.168782
At1g04440	0.479069	0.12876		0.669046	-0.144792
At1g04470	0.464263	0.155545		#N/A	#N/A
At5g60890	0.0143752	-1.34609		0.135375	-0.982633
At1g04490	0.980503	0.00684692		0.984104	0.011264
At1g04500	0.0373555	-0.52481		0.405255	-0.318036
At1g04510	0.311744	0.259051		0.931825	0.0650066
At1g43800	0.0345059	-1.17928		0.100263	-1.05918
At1g04530	0.996278	0.00243659		0.557599	-0.324802
At1g04540	0.0852087	-0.501799		0.526397	-0.316362
At1g04550	0.0810214	0.580819		0.976587	0.0307816
At1g04560	0.531171	-0.227171		0.693973	-0.271075
At1g04580	0.338493	-0.360716		#N/A	#N/A
At1g04590	0.0734684	0.458217		0.898978	0.0907776
At1g04600	0.215511	-0.299254		0.828283	-0.128527
At1g04610	0.101863	-0.425348		0.727541	-0.188483
At1g04620	0.988239	0.00494025		0.988223	-0.00915093
At1g04630	0.844606	0.0556608		#N/A	#N/A
At1g04640	0.20727	0.252177		0.812918	0.112725
At1g04645	0.501014	-0.169294		0.900347	-0.0851888
At1g04650	0.897145	0.0480225		0.853356	0.142486
At1g04660	0.538945	0.179114		0.717664	0.207569
At1g04670	0.991828	0.00297607		0.967155	0.0260444
At1g04680	0.537734	-0.151401		0.995255	-0.00347034
At1g04690	0.927764	0.0213182		0.893414	-0.0693084
At1g04700	0.299295	-0.273995		0.991419	0.00686638
At1g04710	0.784462	0.0591362		0.944343	-0.0407435
At1g04730	0.596244	-0.139127		0.794658	0.148753
At5g40850	0.0413796	-0.661627		0.223404	-0.514039
At1g04760	0.926429	-0.0359733		0.892204	-0.115136
At1g04770	0.42927	0.377242		0.967155	0.0641901
At1g04780	0.17007	0.323652		0.685685	0.187813
At1g04790	0.448675	0.189365		0.876538	0.102346
At1g04800	0.771605	-0.103168		0.899733	-0.108639
At1g04810	0.331826	0.282844		0.64368	0.25449
At5g62440	0.0311785	0.720001		0.509891	0.367309
At1g04830	0.232213	0.230507		0.892237	-0.0725518
At1g04840	0.817158	-0.065955		0.970346	0.0282208
At1g04850	0.153418	0.341324		0.85918	0.110107
At1g04860	0.609064	-0.128482		0.906209	-0.0786207
At1g04870	0.600875	0.113452		0.705759	-0.155741
At1g04880	0.0719066	-0.336205		0.878763	-0.0772261
At5g56030	0.234475	0.368513		0.530746	0.332687
At1g04910	0.340225	0.162493		0.636632	0.15046
At1g04920	0.900774	0.0398759		0.96913	0.0318364
At1g04930	0.743622	-0.0851217		0.913636	0.0721907
At1g04940	0.0218879	0.656089		#N/A	#N/A
At1g04950	0.810441	-0.0664496		0.984732	-0.0124645
At1g04960	0.403125	0.177819		0.83458	-0.106577
At1g04970	0.850578	0.0434165		0.914613	-0.0600753
At4g12490	0.253094	-0.975369		0.517921	-0.93868
At1g04985	0.13684	0.33039		0.773422	0.142087
At1g04990	0.0889006	0.516287		0.869127	0.132374
At5g15740	0.0147978	0.762672		0.29133	0.453104
At1g05010	0.342447	-0.250008		0.383306	-0.33947
At1g05020	0.740998	-0.0915724		0.752435	0.164434
At1g05030	0.373415	0.211549		0.794054	0.140646
At1g05040	0.671793	-0.137482		0.914361	0.0929032
At1g05050	0.340048	0.183518		#N/A	#N/A
At1g05060	0.779594	0.0538849		0.915181	-0.0512241
At1g05070	0.649926	0.0986342		0.964221	-0.0306021
At1g05090	0.634128	0.176372		#N/A	#N/A
At1g05100	0.773826	0.0798349		0.76691	0.155931
At1g05120	0.36187	0.217634		0.967617	0.0313425
At1g05130	0.429199	-0.203227		#N/A	#N/A
At1g05140	0.792229	0.0582649		0.868643	-0.0829802
At1g05150	0.558511	0.143323		0.838357	0.117277
At1g05160	0.272622	-0.225681		0.878264	-0.0855266
At1g05170	0.353736	0.259939		0.929744	0.0726736
At1g05180	0.11404	0.306911		0.560248	0.197637
At1g05190	0.904352	-0.0271573		0.979428	0.0134736
At1g05200	0.868909	0.0474816		0.819288	0.12948
At1g05205	0.134629	0.35901		0.72361	0.176057
At1g05210	0.973492	0.0108738		0.99611	0.00303396
At1g05230	0.436267	-0.147685		0.845723	-0.0906057
At1g05250	0.137625	-0.449063		#N/A	#N/A
At1g05260	0.693589	-0.127353		0.875901	0.123468
At5g58770	0.0336886	-0.995649		0.26191	-0.70258
At1g05280	0.17628	-0.340045		0.860113	-0.114586
At1g05290	0.450341	-0.188564		0.983724	0.0140263
At1g05300	0.00094677	-0.808575		0.0301641	-0.572296
At1g05310	0.0379279	-0.529557		0.0234689	-0.603233
At1g05320	0.635942	-0.137857		#N/A	#N/A
At1g05330	0.141429	-0.312143		0.80171	-0.124026
At3g06530	0.0512017	0.723695		0.348517	0.502628
At1g05350	0.302787	0.207334		0.886027	0.0787513
At1g05360	0.852351	-0.0459915		0.901444	0.0714246
At1g05370	0.581034	-0.163513		0.757537	0.186369
At1g05380	0.918467	0.0292913		0.851938	0.109555
At1g05385	0.951655	-0.0174302		0.894053	-0.0816015
At1g05400	0.506037	-0.176017		0.994551	0.00419021
At1g05410	0.207199	0.659346		0.912962	0.165279
At1g05430	0.325852	0.213401		0.926641	0.0593025
At1g05440	0.874908	0.0501386		0.81269	0.14678
At4g35630	0.279347	-0.240497		0.216866	-0.35809
At1g05460	0.0766913	0.559785		0.181494	0.535016
At1g05470	0.728571	-0.138492		0.745026	-0.243253
At1g05480	0.854957	0.0454383		#N/A	#N/A
At1g05490	0.98119	-0.00847946		0.819288	0.141591
At1g05500	0.144459	0.371891		0.860766	0.115988
At1g05510	0.614987	-0.144463		0.949292	0.0552381
At3g52370	0.118996	0.489694		0.570782	0.314978
At1g05530	0.983309	0.00564771		0.915135	-0.0582906
At1g05540	0.0207912	-0.75377		0.700638	-0.247212
At1g05550	0.063775	-0.460375		0.744491	-0.1702
At1g05560	0.453942	0.357069		0.9887	-0.017608
At1g05570	0.426189	0.204853		0.907016	0.083302
At1g05575	0.985794	0.0375027		0.980652	-0.100525
At1g05580	0.879465	0.0463991		#N/A	#N/A
At1g05590	0.204835	0.288892		0.579063	0.224698
At1g05600	0.186773	0.263992		0.88189	0.0806074
At1g05610	0.196716	-0.26537		0.779877	-0.128941
At1g05620	0.87523	-0.0463702		0.965767	-0.0347669
At1g05630	0.733673	-0.111804		0.905694	-0.0973116
At1g05650	0.878671	-0.0300189		#N/A	#N/A
At1g05670	0.19023	0.330907		0.725194	0.184547
At1g74030	0.181919	0.263882		0.469132	0.232593
At1g05690	0.541029	-0.184385		0.96574	-0.0420901
At1g05700	0.544358	-0.161101		0.976315	-0.024216
At4g37910	0.0231568	0.578495		0.07759	0.501993
At1g05720	0.136975	0.407365		0.970534	0.0318865
At1g05740	0.934511	-0.0188061		0.852294	0.085268
At1g05750	0.448227	0.156566		0.490875	0.229835
At1g23100	0.0462156	1.00583		0.383306	0.652023
At1g65060	0.0940101	0.493189		0.0708655	0.599289
At1g05790	0.714492	0.0817332		0.960119	0.0338827
At1g05800	0.579965	-0.147718		0.904742	-0.085693
At5g40480	0.050201	0.753106		0.499322	0.431155
At1g05810	0.955864	-0.0212981		0.899733	-0.103858
At1g05840	0.878671	0.0597302		0.909426	-0.10417
At1g05850	0.309815	0.18883		0.960119	-0.0312103
At1g05860	0.628538	0.142498		0.984333	0.0148879
At1g05880	0.630901	-0.176342		0.99292	-0.00735272
At5g53160	0.626725	-0.130761		0.113233	-0.468601
At1g05900	0.828371	0.0718437		0.886626	0.109586
At3g21560	0.749687	0.12961		0.743882	0.246145
At1g05920	0.0785923	-0.520202		0.524253	-0.322933
At1g05940	0.541154	0.128094		0.940864	-0.0470992
At1g05950	0.8744	-0.0553976		0.910189	0.0926725
At1g05960	0.759434	0.10539		0.959601	0.0520853
At1g05990	0.943665	-0.0205442		0.993097	0.00432129
At4g12880	0.156178	-0.458352		0.301556	-0.468931
At1g06010	0.174187	0.26906		0.792492	0.119622
At1g06020	0.720852	-0.0923393		0.85918	0.105945
At1g06040	0.971201	0.0152454		0.969166	-0.037716
At1g06050	0.549811	-0.164801		0.794849	-0.158186
At1g06060	0.216696	0.285425		0.996455	-0.00259454
At1g06070	0.120449	0.374313		0.915135	0.075065
At1g06080	0.821485	-0.0839336		0.963884	0.0488179
At3g16450	0.0376619	-0.552805		0.362087	-0.354036
At1g06110	0.886757	-0.0280617		0.967155	-0.0226115
At1g06120	0.538698	0.17958		#N/A	#N/A
At1g06130	0.400761	0.230612		0.878264	-0.112172
At1g06140	0.574223	-0.150778		0.991256	-0.00698183
At1g06150	0.895372	0.0351639		#N/A	#N/A
At1g06160	0.704815	0.167216		0.963884	-0.0621198
At1g06170	0.587258	-0.11204		0.888784	0.0751244
At1g06180	0.806205	0.0989415		0.981832	0.0216301
At1g06190	0.884154	0.0391479		0.982116	0.0136562
At1g06200	0.249047	0.226927		0.96322	0.0315339
At1g78570	0.023426	0.711468		0.426859	0.383133
At1g06220	0.016663	0.531702		#N/A	#N/A
At1g06225	0.119129	-0.244561		0.751434	-0.106295
At1g06230	0.738138	0.0963025		0.863514	0.113783
At1g06240	0.540643	-0.146574		0.682355	-0.183867
At1g06250	0.396657	-0.267607		0.956232	-0.0560215
At1g06260	0.59354	-0.13869		0.87303	-0.104953
At1g06270	0.66613	0.136448		0.829676	0.152436
At1g06290	0.0278521	0.470022		#N/A	#N/A
At1g06310	0.0233276	-0.60676		0.925035	-0.0733611
At1g06320	0.0356503	-0.718247		0.898447	-0.121515
At1g06340	0.591559	0.130362		0.941684	-0.052039
At1g06350	0.50691	0.258543		#N/A	#N/A
At1g06380	0.191519	0.312193		0.900686	0.0839337
At1g06390	0.295401	0.193967		0.820505	-0.100355
At5g09590	0.00236608	0.863564		0.0055884	0.788436
At1g06410	0.243036	0.359784		0.649394	0.266769
At1g06420	0.619261	0.150618		0.960633	-0.0473034
At4g16660	0.0171174	0.898448		0.202374	0.608906
At1g06440	0.13684	0.385864		0.274052	0.389556
At1g06450	0.845459	-0.0535151		0.663982	-0.191978
At1g06460	0.549356	0.128067		0.979016	0.0158892
At3g07770	0.266839	0.368846		0.750697	0.223641
At1g06490	0.321852	-0.302665		0.976587	0.0283715
At3g56070	0.0312584	0.675918		0.518786	0.340998
At1g06510	0.0571414	0.531877		0.854225	0.131309
At1g06520	0.532208	-0.203383		0.907704	-0.102784
At1g06530	0.116275	0.301512		0.655465	0.163847
At2g25450	8.70343e-06	-2.49259		0.051078	-1.1965
At1g06550	0.36175	0.298088		0.963884	0.0503245
At1g06560	0.949958	0.0159161		0.905822	0.0648323
At1g06570	0.35099	0.33252		0.963561	-0.0560285
At1g06580	0.999017	-0.000341126		0.965039	-0.0315823
At1g06590	0.874126	-0.043184		0.904742	0.0755474
At1g06620	0.881578	0.0452253		0.605082	0.23523
At1g06630	0.554018	0.142405		0.924225	-0.0642999
At1g06640	0.17131	-0.395721		0.717161	-0.215912
At1g06650	0.174415	0.337996		0.920726	0.0722004
At1g06670	0.404488	0.2298		0.735805	0.19122
At1g06680	0.484695	-0.0799881		0.814348	-0.061998
At1g06690	0.886647	0.037481		0.878397	-0.0893705
At1g06700	0.75838	-0.0631711		0.665748	-0.149118
At5g67480	0.83928	0.0982106		0.887347	0.158427
At1g48920	0.181296	0.367727		0.538955	0.289785
At1g06730	0.327919	0.232483		0.982768	0.0144104
At1g06740	0.378224	-0.237395		0.995791	-0.00357231
At1g06750	0.23575	-0.241112		0.779877	-0.127186
At1g06760	0.47643	0.148252		0.965787	0.0289584
At1g06770	0.554701	0.172581		0.961587	0.0460768
At3g52040	0.383851	0.30293		0.674623	0.279006
At1g06790	0.387984	-0.187832		0.848884	-0.103459
At1g06800	0.330708	-0.255473		0.653819	-0.222576
At1g06810	0.301386	-0.227395		#N/A	#N/A
At1g06820	0.407392	0.141212		0.99292	-0.00361611
At1g06830	0.855414	0.0949125		0.98998	-0.0144235
At1g06840	0.762464	-0.0859672		0.932849	-0.0626571
At1g06850	0.717967	-0.0896782		0.653721	-0.189554
At1g06870	0.194958	0.45481		#N/A	#N/A
At1g06890	0.663103	0.09092		0.983724	0.0110683
At4g25730	0.0341731	0.896816		0.334933	0.578765
At1g06930	0.160732	-0.424729		0.887106	-0.118334
At1g06950	0.682045	0.128641		0.759479	0.188979
At1g06960	0.606347	0.130097		0.957745	0.0420067
At1g06970	0.59192	-0.119806		0.891258	-0.0797087
At1g06980	0.798164	0.0785594		0.932823	-0.0665086
At1g06990	0.41499	-0.271679		0.986647	-0.0142579
At1g07000	0.906206	0.0537851		0.82715	-0.195497
At1g07010	0.491427	0.200059		0.979094	-0.0212003
At1g07020	0.0415402	0.572207		0.660954	0.234417
At1g07025	0.676254	-0.163145		0.979984	0.0262005
At5g48570	0.165996	0.480617		0.540272	0.364623
At3g52180	0.000813838	1.02313		0.00797109	0.830662
At5g02590	0.00698557	1.11679		0.365633	0.544658
At1g07060	0.367593	-0.293255		0.979043	-0.0245357
At1g49410	0.180273	0.463987		0.594157	0.33358
At1g07080	0.797397	-0.0417962		0.64368	-0.122462
At4g05410	0.0785698	0.384937		0.617683	0.202822
At4g28450	0.054936	0.845902		0.531525	0.468578
At1g07120	0.826106	-0.0462355		0.903332	-0.0607855
At1g07130	0.531171	0.168075		0.916397	0.0777945
At1g07135	0.875261	0.0888935		#N/A	#N/A
At1g07140	0.472103	0.122096		0.769093	0.106153
At1g07150	0.740794	-0.087269		0.922663	0.0661719
At1g07160	0.438458	-0.24546		0.991813	0.00735985
At1g07170	0.791601	0.0873745		0.888784	0.108798
At4g02930	0.0506322	0.454106		0.373336	0.305374
At1g07190	0.775298	-0.067193		0.969872	-0.0240523
At1g07210	0.0391424	0.530001		0.856127	0.118748
At1g07220	0.489273	0.166456		0.855663	-0.109055
At1g07230	0.289675	0.243629		0.7966	0.136465
At1g07240	0.943568	-0.0221463		0.852225	-0.116114
At1g07250	0.251971	0.272106		0.926641	0.0652148
At1g07260	0.390011	-0.268745		0.799782	-0.18086
At1g07270	0.995049	0.00289045		0.969872	0.0345401
At1g07280	0.970928	0.0119961		0.956413	-0.0427257
At1g07290	0.915877	-0.0421352		0.840531	0.158415
At1g07300	0.231852	-0.327373		0.95002	-0.055399
At1g07310	0.645871	-0.120537		0.887355	-0.0942833
At1g07320	0.814944	-0.0433953		0.790215	-0.0960584
At1g07330	0.491427	-0.189185		0.920801	-0.0767912
At1g07340	0.301907	-0.376694		0.992244	-0.00829365
At1g07350	0.690098	0.145722		0.987607	-0.0136661
At1g07360	0.161589	0.315544		0.742251	0.15631
At1g07370	0.715237	0.0831087		0.906568	-0.0677492
At1g07380	0.815409	-0.0591203		0.869991	0.0935656
At1g07390	0.659869	-0.125322		0.967211	0.0358834
At2g37950	0.0232299	-0.781563		0.225376	-0.539238
At1g07420	0.901756	-0.0379368		0.880441	-0.100135
At3g13860	0.0843483	0.338877		0.276118	0.293062
At1g07440	0.54017	-0.173446		0.844503	-0.133649
At4g28250	0.30229	-0.340867		0.64368	-0.28917
At1g07460	0.261729	-0.27001		0.943185	-0.0535854
At1g07470	0.0841806	0.549895		#N/A	#N/A
At1g07490	0.451719	0.235998		#N/A	#N/A
At1g07500	0.74027	-0.125023		0.916397	-0.100658
At5g44400	0.00890719	-0.779618		0.107089	-0.556942
At1g07520	0.716462	-0.112647		0.956879	0.0495842
At1g07530	0.476614	0.170713		0.965767	-0.033425
At1g07540	0.311849	-0.31349		0.906619	-0.10253
At1g07550	0.337953	-0.211788		0.807039	-0.125049
At1g07560	0.675154	-0.104168		0.996455	-0.00254043
At1g07570	0.995049	-0.00289242		0.867404	-0.13208
At1g07590	0.110979	0.376072		0.915135	0.0731624
At1g07600	0.800488	0.0489524		#N/A	#N/A
At1g07610	0.263802	-0.393658		0.889991	-0.133722
At1g07620	0.364529	0.279288		#N/A	#N/A
At1g07630	0.698033	0.111973		0.974192	0.0267555
At3g23830	0.128109	0.412509		0.57162	0.270595
At2g27830	0.0626667	-0.876491		0.0410258	-1.03963
At1g07670	0.443547	0.211062		#N/A	#N/A
At1g07680	0.084119	-0.532298		0.735119	-0.21882
At1g07690	0.346011	-0.282064		0.984732	-0.0150209
At1g07700	0.274069	0.188227		0.893731	0.0640082
At1g67360	0.0241675	0.764347		0.142681	0.600148
At5g11240	0.106412	0.489319		0.736691	0.213433
At1g07730	0.807123	-0.0740868		#N/A	#N/A
At4g34200	0.0678127	0.439254		0.376924	0.316776
At1g07745	0.630191	0.126967		0.410435	0.310656
At1g07750	0.979484	-0.00616795		0.663982	-0.142245
At1g07770	0.80638	-0.0400861		0.953508	0.0261485
At3g22620	0.0893105	-0.494223		0.436064	-0.357237
At1g07795	0.177138	-0.436094		0.943881	-0.0716955
At1g07820	0.140082	0.346659		#N/A	#N/A
At1g07830	0.277657	0.294068		0.811209	0.152889
At1g07840	0.00314311	0.573363		0.842428	0.0956676
At1g07850	0.350863	-0.260718		0.915181	0.0851594
At1g07860	0.927741	-0.0224244		0.97868	-0.0161034
At1g07870	0.374002	-0.247364		0.804606	-0.158037
At1g07880	0.328212	-0.283855		0.69677	-0.223619
At1g44900	0.272623	0.408782		0.571151	0.369643
At1g07910	0.108761	0.421951		0.984346	-0.0142345
At1g06720	0.0895528	0.686106		0.48444	0.466849
At1g07970	0.784794	-0.0622369		0.984732	-0.010077
At1g07980	0.100243	0.409878		0.919241	0.0735691
At3g10530	0.0170742	0.771544		0.169396	0.546053
At1g08000	0.888768	-0.0341061		#N/A	#N/A
At1g08020	0.287063	0.264886		#N/A	#N/A
At1g08030	0.481443	0.165087		0.705902	0.173165
At1g08040	0.054936	0.358151		0.669778	0.1524
At1g08050	0.718755	0.121991		0.914613	0.0944272
At1g08060	0.448351	-0.209537		0.941606	0.0617575
At1g08065	0.148731	-0.345443		0.537562	-0.253269
At1g08070	0.850809	-0.0596843		0.982753	0.0162045
At1g08080	0.350177	-0.317065		0.761279	-0.220113
At1g08090	0.122808	-0.43221		0.976587	-0.0261647
At1g08100	0.353701	-0.267005		0.97159	0.0313609
At1g08110	0.367957	0.162288		0.663982	-0.147615
At3g03770	0.352707	0.312165		0.347166	0.453102
At1g08150	0.290642	-0.264503		#N/A	#N/A
At1g08170	0.850269	0.0498404		0.167037	0.378851
At5g05990	0.201294	0.397665		0.70509	0.238282
At4g36360	0.0173595	0.61566		0.140753	0.458216
At1g18250	0.0514307	-0.594973		0.240851	-0.471848
At1g08220	0.526399	-0.130348		0.807425	-0.112817
At3g03060	0.468072	0.207831		0.604138	0.263211
At1g08250	0.691265	0.114568		0.994385	0.00448379
At1g08260	0.487205	0.16386		0.95002	-0.046111
At1g08270	0.694159	0.0858861		0.960119	0.0337282
At1g08280	0.239806	0.305397		0.738761	0.181433
At1g08310	0.142569	-0.404889		0.951688	-0.0538421
At4g21990	0.00879781	0.892208		0.283032	0.497228
At1g08325	0.0319417	-0.600578		#N/A	#N/A
At1g08340	0.879893	-0.0433941		0.817538	0.130335
At1g08350	0.601596	0.138133		0.949151	-0.0515814
At1g08360	0.285624	0.204073		0.718442	0.141154
At1g08370	0.63658	0.117404		0.971002	-0.0260768
At1g08380	0.917657	0.0193968		0.843874	-0.0736857
At1g08390	0.42213	0.182699		0.921368	0.0639117
At1g08420	0.436267	0.3681		#N/A	#N/A
At1g08430	0.0834472	-0.381261		0.675343	-0.178975
At1g08450	0.738859	0.113663		0.798578	-0.177528
At3g23620	0.0327277	0.547886		0.318445	0.359538
At1g08470	0.588952	0.0967049		0.956596	-0.0304311
At1g08480	0.12809	0.330009		0.811834	0.12315
At1g08490	0.938119	0.0174775		0.904032	-0.0592496
At1g08500	0.248098	-0.348947		0.926752	-0.0826409
At1g08510	0.80604	-0.0499812		0.815122	-0.0966424
At1g08520	0.367731	-0.17014		0.80429	-0.10748
At1g08540	0.513864	0.148341		0.822878	0.117939
At4g23260	0.0112422	-0.8056		0.182515	-0.529996
At5g01790	0.0545058	0.562797		0.227613	0.461843
At5g22650	0.0129128	0.540622		0.233767	0.336238
At3g13470	0.543526	0.205376		0.618835	0.299558
At1g08590	0.222039	-0.311036		0.97769	-0.0222136
At2g18330	0.276593	0.32204		0.581436	0.289565
At3g55605	0.0634917	0.639294		0.658667	0.290425
At1g08620	0.198075	0.376283		0.378545	0.385933
At1g08630	0.578218	-0.218961		0.944388	0.0817648
At1g08640	0.588789	0.0982656		0.901329	0.05998
At5g56500	0.0400522	0.575686		0.269081	0.418878
At1g08660	0.474797	0.186488		0.970579	0.0292447
At1g08670	0.128238	-0.260846		0.812923	-0.0969139
At1g08680	0.951067	0.0287904		0.915243	-0.110236
At1g08690	0.388433	0.177569		#N/A	#N/A
At1g08700	0.227258	0.274454		0.950318	-0.0454044
At1g08710	0.440753	0.175659		0.895252	0.0816419
At3g15680	0.0551906	-0.633757		0.165773	-0.56716
At1g08730	0.227258	-0.359985		0.920329	-0.0866957
At1g08750	0.19147	0.250948		0.713901	0.145093
At1g08770	0.904626	0.0343852		0.980566	0.016429
At1g08780	0.147723	0.406363		0.925069	0.0782613
At1g08800	0.706672	0.125405		0.886027	-0.117886
At3g58660	0.0937186	0.566119		0.689824	0.265555
At3g03250	0.000293643	0.711347		0.166801	0.341982
At1g79470	0.120891	0.385695		0.328053	0.35
At1g08860	0.196231	-0.396454		0.918096	-0.0912984
At5g48880	0.0919887	0.697239		0.477848	0.480709
At1g08900	0.923379	-0.0237115		#N/A	#N/A
At1g08920	0.543398	-0.173042		0.785543	-0.16789
At1g08930	0.215437	0.363251		0.897331	-0.106148
At1g80180	0.00478724	-0.760202		0.00637487	-0.730794
At1g08960	0.742176	-0.0931729		0.971002	-0.0282941
At1g08970	0.937458	0.0157393		0.80429	0.0894129
At1g03850	0.0858347	-0.865693		0.0115268	-1.30225
At1g08990	0.927297	0.0276595		0.944072	0.0523872
At1g09000	0.63326	-0.135156		0.93138	-0.0678501
At1g09010	0.627851	-0.101623		0.743882	-0.134666
At1g09020	0.70983	0.122211		0.964554	0.0436953
At1g09030	0.46304	0.158085		0.560248	0.212043
At1g09060	0.943568	0.0202722		0.878397	0.092288
At4g05150	0.215111	-0.329007		0.356665	-0.358735
At1g09080	0.91126	0.032337		0.813185	-0.129592
At1g09090	0.746372	-0.0661559		0.95002	-0.0365091
At1g09100	0.225272	0.236806		0.853356	0.0930917
At1g09130	0.60955	0.0954007		0.831463	0.0910563
At1g09140	0.391794	0.23248		0.830567	0.1394
At1g09150	0.435357	0.162357		0.805897	-0.116817
At1g09155	0.843458	-0.0547549		0.968947	-0.0291121
At1g09160	0.873308	0.0395739		0.983724	0.0116692
At1g09170	0.5401	-0.144776		0.916397	-0.0687805
At1g61570	0.106081	0.542488		0.356927	0.453543
At1g09190	0.67305	0.168826		0.996986	0.00334896
At5g24800	0.0751653	-0.596266		0.028472	-0.777549
At1g09210	0.0816369	0.272965		0.979016	0.0123996
At2g41650	0.193878	0.637895		0.774377	0.313007
At1g09230	0.324595	0.273954		0.749942	0.187109
At3g11964	0.511669	0.184952		0.386881	0.352056
At1g09250	0.25698	0.338176		0.959617	0.0512002
At1g09270	0.377465	0.16209		0.744226	0.124318
At1g09280	0.465561	-0.180793		0.880642	-0.0974103
At1g09290	0.220728	0.266252		0.980566	-0.0154482
At4g15210	0.15747	-1.12622		0.50046	-0.899954
At1g09310	0.988768	0.00452793		0.881426	0.0892894
At1g09320	0.835929	0.0646427		0.949151	-0.0542652
At1g09330	0.719508	0.0708079		0.907646	-0.0580351
At2g35190	0.531312	-0.195926		0.641401	-0.265602
At1g09350	0.939656	0.0313808		0.978534	-0.0264595
At1g09360	0.0976861	-0.525434		0.773422	-0.202363
At1g09370	0.316803	-0.218183		0.781513	-0.134879
At1g09380	0.3753	-0.334016		0.941236	0.086318
At5g51440	0.766006	0.0843651		0.663328	0.206374
At1g09400	0.384192	-0.28666		0.967155	-0.0448862
At1g09410	0.997431	-0.00132916		0.968947	-0.0314988
At2g40360	0.13197	0.337922		0.426859	0.279278
At1g09420	0.385647	-0.262332		0.981319	-0.019172
At1g09430	0.275285	0.217258		0.830567	-0.103402
At1g09440	0.988703	0.00643713		0.789816	-0.190338
At1g09450	0.37286	-0.254013		0.891258	0.105977
At1g09460	0.245652	-0.391557		0.984104	0.0190174
At1g09470	0.990436	0.00556737		#N/A	#N/A
At1g09480	0.703237	0.130614		#N/A	#N/A
At1g53645	0.158398	0.299628		0.587754	0.206488
At1g09510	0.166739	-0.49265		0.345645	-0.487923
At1g09520	0.64254	-0.118544		0.969218	-0.0292937
At1g09530	0.407309	-0.169738		0.912338	-0.0637813
At1g09540	0.137063	-0.499989		#N/A	#N/A
At1g09550	0.543236	-0.251481		0.951115	-0.0780004
At1g09560	0.964443	-0.0166234		0.859529	-0.125173
At1g59990	0.057023	0.582921		0.477848	0.354214
At1g09575	0.801067	-0.0914751		0.971254	0.0347828
At1g09600	0.800796	-0.0851127		0.837449	0.145615
At1g09610	0.429258	-0.176425		0.69677	-0.169147
At2g39795	0.109126	0.542896		0.617235	0.315082
At3g02650	0.0787115	0.479774		0.663556	0.227915
At1g09640	0.0147978	0.503262		#N/A	#N/A
At1g09660	0.409969	0.287096		0.798578	0.165221
At1g09670	0.813115	-0.0774475		#N/A	#N/A
At1g09680	0.29516	0.29615		0.94919	-0.0579476
At1g09690	0.289675	0.282682		#N/A	#N/A
At3g60440	0.00666669	0.747873		0.363877	0.363308
At1g09720	0.721563	-0.0824384		0.941606	-0.0475482
At2g21790	0.317377	0.251723		0.618876	0.231062
At4g24190	0.0763895	0.418931		0.162096	0.409772
At1g55900	0.0394536	0.443957		0.524693	0.233356
At1g09760	0.109456	0.307629		0.819288	0.105632
At1g72440	0.0202797	0.870223		0.101515	0.707626
At1g09780	0.388612	0.165533		0.999403	-0.000315781
At1g09790	0.0444427	-0.559709		0.764674	-0.180256
At1g09795	0.0378017	0.439421		0.411459	0.265303
At1g09800	0.758149	-0.0880316		0.904989	-0.0847036
At2g48130	0.0111896	-0.613824		0.63745	-0.212536
At1g09815	0.359673	0.236011		0.738761	0.177522
At1g09820	0.574615	0.159562		0.993142	-0.00505428
At1g09830	0.375269	0.168034		0.954969	0.0340948
At1g09840	0.875522	0.0373373		0.818156	-0.107992
At1g09850	0.538265	-0.151221		0.7966	-0.14053
At1g09870	0.401816	0.156937		0.752611	0.123295
At1g09890	0.116275	-0.332836		0.885459	-0.0839386
At1g09900	0.642913	0.105883		0.961032	0.0350951
At1g09910	0.582435	0.138752		0.950916	0.0472151
At5g57655	0.115166	-0.413939		0.0431021	-0.578741
At1g09930	0.413191	-0.235395		0.909426	-0.0917214
At1g49860	0.236309	-0.294532		0.667752	-0.205443
At1g09950	0.497704	0.214889		0.500179	0.344917
At1g09960	0.664811	-0.0982394		0.981971	0.0129529
At3g17390	0.169609	0.26625		0.269375	0.291803
At1g09980	0.238491	0.338941		0.848709	0.107031
At1g09990	0.865942	0.0453665		#N/A	#N/A
At1g10000	0.503359	-0.246019		0.967427	-0.0477708
At1g10010	0.421551	-0.335272		0.986539	-0.0184811
At1g10020	0.984274	0.0125852		0.991419	0.0119024
At1g10030	0.980503	0.00842905		0.905623	-0.0840558
At1g10050	0.642913	-0.167505		0.982116	-0.0207924
At2g19590	0.0939138	-0.658249		0.525629	-0.427549
At5g53420	0.0354014	0.827767		0.287601	0.574104
At1g10080	0.29727	0.241469		#N/A	#N/A
At1g10090	0.995049	0.00286097		0.92664	0.0819068
At1g10110	0.689364	-0.113582		0.960111	0.0441119
At1g10120	0.672759	0.139677		0.901444	-0.105289
At1g10130	0.983813	0.00701052		0.983726	0.0138147
At1g24100	0.00981243	-1.02178		0.104736	-0.742632
At1g10150	0.648432	0.168828		0.893528	-0.127905
At1g10160	0.978955	-0.0117168		0.904742	0.107142
At1g56340	0.0137958	0.617061		0.226373	0.392313
At1g10180	0.69704	0.0856817		0.852225	0.0953153
At1g10200	0.962811	0.0127237		0.653687	-0.172964
At4g34950	0.324184	0.330965		0.654112	0.284797
At1g10230	0.920268	-0.0365198		0.878763	-0.119617
At1g10240	0.939777	-0.0247258		0.975185	-0.0253055
At1g10250	0.101086	0.588235		#N/A	#N/A
At1g10260	0.922041	-0.0286769		#N/A	#N/A
At2g29540	0.0885498	0.710065		0.663982	0.347076
At1g10290	0.222381	0.276443		0.225376	0.361104
At1g10300	0.15478	-0.285733		0.245644	-0.311447
At1g10310	0.347729	0.166008		0.717664	0.12984
At1g10320	0.0628777	0.631553		0.570782	0.336619
At1g10330	0.0376619	-0.542452		0.796813	-0.154081
At1g28395	0.230511	0.300396		0.58425	0.244808
At1g10350	0.59192	0.127634		0.80061	-0.131805
At1g10360	0.364131	-0.161418		0.513336	-0.194715
At2g44940	0.290874	0.53439		0.866704	0.223083
At5g61770	0.112393	0.421741		0.699255	0.205049
At1g10390	0.116292	0.725051		0.742862	0.320708
At1g10400	0.614717	-0.154529		0.967402	-0.0391036
At1g10410	0.154983	0.342117		0.743882	0.166267
At1g10420	0.931276	0.0281961		0.965767	0.0369566
At1g10430	0.233956	0.238647		0.97769	0.0174772
At1g10460	0.41271	-0.283187		0.95002	-0.0688265
At1g10470	0.0586821	-0.590925		0.0930314	-0.605357
At1g69200	0.385447	0.298556		0.72521	0.246288
At1g10490	0.665478	0.100283		0.7966	0.126558
At1g10500	0.354732	0.156981		0.959601	0.0289251
At1g10510	0.363383	0.200708		0.950916	-0.0430448
At1g10520	0.770754	0.0936798		0.60886	0.262044
At1g10522	0.640288	0.161525		0.877843	0.133801
At1g10530	0.313005	-0.353586		0.966255	-0.049643
At1g10540	0.263283	-0.361902		0.926931	-0.0880082
At1g10550	0.516716	-0.211969		0.828621	-0.166558
At1g10560	0.783883	-0.0970803		0.828654	0.160702
At1g10570	0.651086	0.101374		0.869088	0.0903907
At1g10580	0.914134	0.0385692		#N/A	#N/A
At1g03310	0.0107359	0.703218		0.0517024	0.576594
At1g10590	0.271828	0.200288		0.912499	0.0577764
At1g10610	0.47835	0.188936		0.794586	0.154895
At1g10620	0.338515	-0.266096		0.717973	-0.204202
At5g12080	0.0323316	0.493395		0.124426	0.418718
At1g64170	0.173064	-0.39113		0.150778	-0.507406
At2g29290	0.00236424	-0.834808		0.0230184	-0.656882
At1g10660	0.558868	-0.131691		0.67008	-0.176162
At2g32920	0.00294422	0.489246		0.33933	0.226096
At1g10680	0.0641683	-0.488288		0.846059	-0.12838
At1g10690	0.943472	-0.0245915		0.85344	-0.12738
At5g06870	0.0116163	-1.29437		0.0387165	-1.12973
At1g10710	0.0702034	-0.607455		0.874041	-0.142654
At1g10720	0.314473	0.196742		0.952065	0.0374698
At1g10730	0.0365856	0.563763		0.992244	-0.00612574
At5g50800	0.621839	0.160305		0.506359	0.340125
At1g10750	0.955855	0.0161004		0.431609	0.274094
At1g10760	0.10327	0.410474		0.301332	0.365585
At1g68600	0.0390835	0.806974		0.452464	0.467318
At1g67750	0.0489906	-0.659779		0.228943	-0.525386
At1g10800	0.920059	-0.0315071		0.83444	0.127314
At1g10810	0.691709	-0.116531		0.863514	0.11919
At1g10830	0.945694	0.0183708		0.984104	-0.0117294
At1g10840	0.191543	0.248833		0.591881	0.184542
At1g10850	0.50074	-0.169733		0.963884	0.0379637
At1g10870	0.885568	-0.0343677		0.767663	0.126631
At1g10880	0.523403	-0.165954		0.779877	-0.156326
At1g10890	0.0693401	-0.514543		0.841449	-0.140345
At1g10900	0.318727	0.280054		0.873334	0.119359
At1g10910	0.401816	0.176211		0.588692	0.199622
At1g10920	0.363551	-0.239027		0.946553	-0.0557282
At1g10930	0.992609	-0.00348509		#N/A	#N/A
At1g10940	0.40857	0.174531		0.93169	-0.0529462
At1g10950	0.786518	0.0733815		0.916643	0.0696413
At1g10960	0.157356	-0.257125		0.72138	-0.134133
At4g13850	0.260202	0.244028		0.381701	0.282385
At1g10980	0.101577	-0.401506		0.838357	-0.12344
At1g10990	0.814813	0.0857376		0.979043	0.0237463
At1g11000	0.0365856	-0.422625		0.325719	-0.281343
At1g11020	0.490509	0.122675		0.613616	0.160562
At1g11040	0.952925	-0.0179935		0.960284	0.0390012
At1g11050	0.828371	-0.0960788		0.956981	-0.0668464
At1g11060	0.919197	0.0301607		0.949185	0.0486518
At1g11070	0.700454	0.0835781		0.838094	0.0986168
At4g36010	0.162776	0.625362		0.845142	0.22058
At1g11090	0.0834472	0.343669		0.972621	0.0210195
At1g11100	0.125542	-0.305849		0.963884	-0.031183
At1g11120	0.394271	-0.222617		0.868119	-0.113
At5g66420	0.0834472	0.410845		0.67657	0.19226
At1g11140	0.0736944	0.43131		#N/A	#N/A
At1g11160	0.440753	0.157897		0.557599	0.204476
At1g11170	0.690985	-0.0989134		0.714475	0.169617
At1g11190	0.732796	-0.12147		0.976587	0.0294768
At1g11200	0.772146	0.0614176		0.941606	-0.0420297
At1g11210	0.820734	0.125042		0.949151	-0.0964761
At1g11220	0.669724	-0.114071		0.946553	0.0521755
At1g11240	0.100663	0.396868		0.748281	0.164705
At1g11250	0.2155	-0.36244		0.861194	-0.132265
At5g42800	0.753577	0.25259		0.613616	0.659778
At1g11270	0.0461378	-0.522541		0.337589	-0.358845
At1g11280	0.979998	-0.00788726		0.968947	0.0281259
At1g11290	0.476433	-0.179337		0.964354	-0.0371105
At1g11300	0.955565	-0.0202159		0.451577	-0.334258
At1g30530	0.013448	0.997006		0.175285	0.676884
At4g31210	0.330527	0.282903		0.631603	0.260028
At1g11330	0.244798	0.441637		0.971041	0.0427159
At1g11340	0.691265	-0.100186		0.962083	-0.0375719
At1g51060	0.112908	0.454726		0.415119	0.361276
At1g11360	0.402014	0.176095		0.981585	-0.01311
At1g11370	0.956625	0.0168491		0.794593	0.142021
At1g11380	0.39191	0.24843		0.839715	0.142483
At2g41820	0.102246	0.476143		0.524642	0.318884
At1g11400	0.570988	0.1847		0.977291	0.0279279
At1g11410	0.238761	0.350287		0.32582	0.417515
At1g11420	0.843375	-0.0840774		0.881751	0.143752
At1g11430	0.641475	0.0803596		0.980566	0.0113342
At1g11440	0.949136	-0.0173842		0.98729	0.00890821
At1g11460	0.946698	-0.0243834		#N/A	#N/A
At1g11470	0.979318	0.011097		0.915104	0.0946608
At1g11480	0.144831	0.310714		0.690984	0.167997
At1g11520	0.0235381	1.12726		#N/A	#N/A
At5g09530	0.0551906	-0.716751		0.33655	-0.515104
At1g11540	0.265908	-0.262581		0.898978	-0.0837838
At4g11190	0.0325251	-0.616682		0.655879	-0.241495
At1g11560	0.370689	-0.23812		0.903297	0.0898469
At1g11570	0.861866	0.0490184		0.773515	0.148187
At1g51380	0.0158851	0.763313		0.546111	0.324945
At1g11590	0.87523	-0.0394118		0.967617	0.0271596
At1g11600	0.904352	0.0495273		0.981319	-0.0214177
At1g11610	0.227185	-0.258334		0.652457	-0.184236
At1g11630	0.0696399	0.558318		0.837449	0.15499
At1g11650	0.906206	-0.0258556		0.560656	-0.179043
At1g11660	0.0128759	0.66797		0.214455	0.428439
At1g11670	0.981393	0.0155866		0.977373	0.0427042
At1g11680	0.48118	0.134036		0.970972	0.0210242
At1g11690	0.797397	0.108604		0.911723	0.116424
At1g11700	0.530445	-0.281974		0.914695	-0.134395
At1g11710	0.791558	-0.0641315		0.868757	0.0907227
At1g11720	0.737237	-0.0936093		0.912981	0.0777241
At1g11730	0.708863	-0.101784		0.723524	-0.179055
At1g11740	0.897145	-0.0387797		0.971764	0.02649
At1g11750	0.946471	0.0129758		0.997547	-0.00117645
At1g11760	0.018134	0.508162		#N/A	#N/A
At1g11770	0.413676	-0.206522		0.855016	0.11588
At1g11780	0.26918	0.225033		0.832845	0.104583
At1g11790	0.703767	0.100679		0.866767	0.105585
At1g11800	0.171985	0.222546		0.46941	0.191553
At1g11820	0.13995	-0.247064		#N/A	#N/A
At1g04520	0.190698	-0.399204		0.651855	-0.2638
At1g11850	0.571879	-0.154402		0.971041	-0.0292572
At5g24490	0.00877801	-0.757097		0.0135573	-0.722706
At1g11870	0.250017	0.258773		0.685685	0.178783
At1g11880	0.5136	-0.168356		0.905623	-0.0831515
At1g11890	0.0878186	0.258314		0.889016	0.0579652
At1g11900	0.0946313	0.409277		0.565151	0.246763
At1g11910	0.992297	0.00260245		0.77385	-0.109683
At1g11915	0.0833156	-0.425018		0.919036	-0.0722829
At1g11920	0.183083	-0.343588		0.952971	0.0493434
At1g11930	0.297598	0.218294		0.9861	0.0096509
At1g11940	0.879032	0.0504713		0.978694	0.0222702
At1g11950	0.36129	-0.175075		0.997567	0.00144473
At1g11960	0.45742	-0.177917		0.844509	-0.114618
At1g11970	0.449243	-0.159112		0.962083	-0.0336611
At1g11990	0.988017	-0.00557327		0.816849	0.140973
At1g12000	0.518385	0.150083		0.831349	0.116188
At2g18220	0.122484	0.543194		0.469647	0.414753
At1g12020	0.240642	-0.243196		0.723424	-0.151697
At2g43620	0.0391424	-1.03843		0.339604	-0.688043
At1g12040	0.191559	-0.359429		0.781513	-0.171842
At1g12050	0.512681	0.123219		0.952065	-0.0348244
At1g12070	0.476433	-0.178852		0.618876	-0.224661
At1g08580	0.189937	0.332222		0.348517	0.346411
At5g59780	0.473311	-0.262753		0.916397	0.106648
At1g12100	0.473286	-0.191831		0.811209	0.146568
At5g11740	0.0554135	0.383263		0.0331666	0.454121
At1g12120	0.0691232	0.507791		0.831925	0.144028
At1g12130	0.133789	-0.322423		0.79557	-0.129219
At1g12140	0.722656	0.0807019		0.643849	-0.177479
At1g12150	0.492645	0.11423		0.705759	0.122701
At1g12160	0.927267	-0.044648		0.976587	-0.0357354
At1g12180	0.324522	-0.273526		0.932674	0.0697089
At1g12190	0.639306	-0.157157		0.963887	-0.0478364
At2g37400	0.0728552	0.648953		0.636632	0.32205
At1g12210	0.476071	0.197018		0.80061	0.156671
At1g12220	0.42565	-0.196609		0.871103	-0.104146
At1g12230	0.644963	-0.0989655		0.889016	-0.0762783
At4g31810	0.0623445	0.485211		0.384452	0.337205
At2g19750	0.230903	0.443512		0.641401	0.328113
At1g12260	0.93798	-0.0285736		0.986539	0.0126421
At1g12270	0.0854672	0.428205		0.830024	0.130744
At1g12280	0.626173	0.14894		0.986539	0.0129104
At1g12290	0.871399	-0.0583524		0.907646	-0.0969639
At1g12310	0.813181	-0.0544673		0.914527	-0.0614122
At1g21750	0.0775611	0.391868		0.47579	0.2587
At1g12330	0.287913	0.346024		0.963884	0.0507751
At1g12340	0.347098	0.291586		#N/A	#N/A
At1g12360	0.468782	0.161168		0.655465	0.18338
At1g12370	0.512866	0.186		0.898772	0.0979816
At1g12400	0.340225	0.300995		0.988742	-0.0113064
At1g12410	0.925395	-0.018206		0.721792	-0.112703
At1g12430	0.834269	0.0502911		0.968986	-0.025272
At1g12450	0.863293	-0.040401		0.97587	0.0186123
At1g12460	0.295062	0.306381		0.868643	0.127665
At1g12470	0.331606	0.214605		0.643889	0.19177
At1g12480	0.974482	0.014294		0.853356	0.154729
At1g12490	0.0941368	-0.363373		0.870208	-0.0942717
At1g12500	0.797816	0.0638007		0.632509	0.192389
At1g12520	0.431454	0.206281		0.878397	-0.106563
At1g12530	0.575771	0.132767		0.852225	0.10784
At1g12550	0.532508	-0.148599		0.788732	0.139196
At1g12560	0.479736	-0.229335		0.905885	-0.104779
At1g12570	0.589475	0.223233		0.772231	-0.249912
At1g12580	0.61053	-0.14877		0.261488	-0.416879
At1g12600	0.129896	-0.577636		0.727031	-0.277775
At1g12610	0.528288	-0.230618		0.835475	-0.178737
At1g12620	0.997018	-0.00151844		0.534698	-0.265962
At1g12630	0.105891	-0.515337		0.670221	-0.261558
At1g12640	0.169332	0.226077		0.823082	0.0887251
At1g12650	0.315592	0.350517		0.995574	0.00485278
At1g12660	0.172819	-0.341504		#N/A	#N/A
At1g12680	0.81313	0.069112		0.902462	-0.0859879
At1g12700	0.690098	-0.105375		0.525052	-0.260731
At1g12710	0.0473712	0.691077		0.373336	0.456704
At1g12720	0.780503	-0.106684		0.81352	0.184618
At1g12730	0.925896	-0.0332261		0.956175	-0.0510176
At1g12740	0.670445	-0.117021		0.977263	-0.0228568
At1g12750	0.978743	0.00951629		0.879887	0.103975
At1g12770	0.716003	0.0869132		#N/A	#N/A
At4g39840	0.235268	0.344525		0.692397	0.227669
At1g12790	0.646419	-0.152464		0.882944	-0.122738
At1g12800	0.454704	0.174771		0.717132	0.169735
At1g12810	0.540422	-0.126543		0.770251	-0.127453
At1g12820	0.608467	0.114792		0.970346	0.0246725
At4g14090	0.906264	0.0742231		0.719617	0.374758
At1g12840	0.593731	-0.0857766		0.710153	-0.114952
At1g79150	0.213547	0.38504		0.0259423	0.729391
At1g12850	0.453046	0.154445		0.914887	-0.0625501
At1g12860	0.772219	-0.080759		0.969872	-0.0290193
At1g12880	0.100283	-0.54619		0.097268	-0.643568
At1g12900	0.956625	-0.0104868		0.93997	-0.0350234
At1g12910	0.824526	0.0548646		0.782029	0.129741
At1g12930	0.0508821	0.490518		0.0672864	0.510567
At1g12940	0.351651	-0.260129		0.981789	-0.0174654
At1g12950	0.292163	-0.459377		0.618876	-0.401036
At1g12960	0.415633	-0.207542		0.868643	-0.109193
At1g12970	0.797577	-0.0675077		0.831533	-0.11676
At1g12990	0.974918	0.0144565		0.85982	-0.151725
At1g13000	0.783174	0.079317		0.943225	-0.0552257
At1g13020	0.102012	0.354902		0.830567	0.113683
At1g73620	0.113834	-0.618258		0.323119	-0.553344
At1g13040	0.682634	-0.0735936		0.949151	0.0339865
At4g36430	0.139006	-0.399342		0.548373	-0.281665
At1g13060	0.129099	0.261528		#N/A	#N/A
At1g13070	0.950883	-0.0206068		0.905822	0.085367
At1g13080	0.331416	-0.280797		0.969388	-0.0351813
At2g31750	0.691413	-0.138544		0.82936	-0.167044
At1g13100	0.911052	0.0453207		0.963884	-0.050021
At1g13110	0.082656	0.390285		0.780301	0.140189
At4g36680	0.141711	0.466369		0.732094	0.228424
At1g13130	0.645827	-0.143903		0.926967	-0.0787013
At1g13140	0.84152	-0.0724021		0.971737	0.0334701
At1g13150	0.0793402	-0.397125		0.912763	-0.0715982
At3g23990	0.054936	0.406142		0.201931	0.345798
At1g13170	0.356136	0.206349		0.735805	0.15576
At1g13180	0.469354	-0.213373		0.849959	-0.137807
At3g62600	0.00145367	0.575041		0.10743	0.344522
At1g13195	0.128387	0.422789		0.798578	0.165292
At1g13200	0.381661	-0.250284		0.979016	0.0227243
At1g13210	0.98707	0.007646		0.919389	-0.0925747
At1g13220	0.256105	0.298841		0.59381	0.252688
At1g13230	0.61152	-0.139496		0.907016	-0.0853205
At5g22580	0.0525703	-0.698545		0.134693	-0.65052
At1g13260	0.846339	0.0926997		0.893875	-0.149675
At1g13270	0.906185	0.0311647		0.96322	-0.0340457
At1g13280	0.420708	-0.304768		0.533907	-0.393498
At1g13290	0.942869	-0.0353885		0.969388	0.0470475
At1g13300	0.398285	-0.26988		0.98087	-0.0212466
At1g13310	0.987227	0.00483333		0.887347	0.0798137
At1g13320	0.397639	0.159635		0.860554	0.0840715
At1g13330	0.0476881	0.41003		0.0757793	0.412422
At3g07050	0.0633829	0.577902		0.649348	0.269104
At1g13350	0.384343	0.279489		#N/A	#N/A
At1g13370	0.326843	-0.232885		0.618971	-0.217565
At1g13380	0.6211	0.115988		0.62102	0.201736
At1g13400	0.255402	-0.380863		0.974192	0.0341556
At4g30190	0.064826	-0.562502		0.67398	-0.248056
At1g13420	0.376556	-0.230751		0.944072	-0.0564496
At1g13440	0.979519	-0.00666052		0.952971	-0.0351584
At1g13450	0.256543	0.25896		0.879383	0.0930714
At1g13460	0.222888	0.315101		0.939986	-0.0613107
At1g09200	0.236365	0.365259		0.599425	0.294209
At1g13540	0.755752	-0.0676672		0.731809	-0.136855
At1g13560	0.629918	0.0811105		0.97391	-0.0162357
At1g13570	0.684224	0.123098		0.963884	-0.0424305
At1g13580	0.600316	0.114491		0.80061	0.120717
At1g13590	0.0715072	-0.330946		0.72521	-0.133371
At1g13600	0.377097	-0.183543		0.658052	-0.17313
At1g13610	0.626725	-0.198217		0.868757	0.166043
At1g13630	0.911052	-0.0345298		0.605082	0.233222
At1g13640	0.8889	-0.0439956		0.882307	-0.103792
At5g26220	0.420708	0.298302		0.544497	0.377868
At1g13670	0.474877	-0.230953		0.911068	-0.10095
At1g13680	0.748648	0.0730931		0.465351	0.236594
At1g13690	0.0728883	0.384278		0.531066	0.229074
At4g21140	0.399401	0.255775		0.554618	0.306656
At1g13710	0.0959533	-0.444512		0.889991	-0.101899
At1g13730	0.42927	-0.181221		0.89637	-0.0814185
At1g13740	0.966736	0.0171709		0.925503	0.0846026
At1g13750	0.79925	0.112002		0.838583	-0.189137
At1g13760	0.998165	0.000554187		#N/A	#N/A
At1g13790	0.660272	0.134171		0.860635	-0.127085
At1g13800	0.216421	-0.265029		0.723524	-0.157131
At1g28680	0.0654602	0.353063		0.669332	0.15718
At1g04820	0.763261	-0.0963979		0.706768	-0.212275
At1g13870	0.965712	0.0155072		0.898978	-0.093596
At1g13880	0.446966	0.235215		0.946979	0.0640234
At1g13890	0.87816	-0.0308102		0.979016	-0.0128408
At3g49680	0.0954781	-0.394024		0.516177	-0.26207
At1g13910	0.216463	0.299445		0.663982	0.201873
At1g13920	0.452044	0.249639		0.903543	0.110611
At1g13930	0.508352	-0.177155		0.796136	-0.154201
At1g13940	0.228778	0.352639		0.514596	0.325604
At1g13950	0.152592	0.371857		0.860029	0.118869
At1g13960	0.90832	-0.0362181		0.924225	-0.0706932
At1g13970	0.414644	-0.212305		0.967155	-0.035492
At5g60670	0.689219	0.107935		0.578576	0.241234
At1g13990	0.58361	0.213511		0.978161	0.031095
At1g14000	0.417981	0.135859		0.935711	-0.0402903
At1g14020	0.324184	0.213267		0.822055	0.116077
At1g14030	0.855414	-0.0515353		0.971764	-0.0255046
At1g14040	0.741416	-0.0962353		0.699007	-0.198631
At1g14050	0.480664	0.225727		#N/A	#N/A
At1g14070	0.522279	-0.175424		0.662677	-0.220984
At1g14080	0.84361	0.0472788		0.841449	0.0998994
At1g14090	0.529839	0.142209		0.770552	0.139388
At1g14100	0.278109	-0.276024		0.991832	-0.00598966
At1g14110	0.0881505	-0.384702		0.931176	-0.0582805
At1g14120	0.405232	-0.185408		0.831533	-0.113022
At1g04980	0.132437	0.448031		0.540591	0.313587
At1g14140	0.54478	0.151465		0.880253	0.0974809
At1g31817	0.0646147	0.660447		0.534698	0.378404
At1g14180	0.418123	-0.194566		0.750321	-0.158934
At1g14190	0.829134	0.0534939		#N/A	#N/A
At3g22660	0.0834274	0.497295		0.669296	0.235842
At1g14210	0.79495	-0.061558		0.956448	-0.0365419
At3g06740	0.0841806	0.629672		0.69264	0.285341
At1g14240	0.536281	-0.146172		0.806005	-0.130036
At1g14250	0.433114	0.456749		#N/A	#N/A
At1g14260	0.602402	-0.157811		0.934642	-0.0707692
At1g14270	0.77836	0.0707324		0.931202	0.0560371
At3g12270	0.174415	0.314326		0.371424	0.307703
At1g14290	0.728289	0.0898656		0.986539	0.0102112
At1g14300	0.510112	0.211372		0.95002	0.0622334
At1g14310	0.146558	0.503588		0.893414	0.13023
At1g14320	0.169819	0.183247		0.798578	0.0789538
At1g14330	0.849959	0.0519403		0.765897	0.149295
At1g14340	0.795266	-0.0781931		0.946878	-0.054863
At1g14345	0.514421	-0.13809		0.935474	0.0503604
At1g14350	0.454663	-0.200699		0.924298	-0.0729929
At1g14360	0.0480105	0.49639		0.810817	0.140833
At1g14370	0.996725	-0.00306837		0.902973	-0.161946
At1g14380	0.239806	0.263845		0.986539	0.00999015
At1g14390	0.942492	-0.0231255		0.955774	-0.0450347
At1g14400	0.450517	0.129886		0.972793	0.0177107
At1g14410	0.222872	0.234049		0.644844	0.168068
At1g14420	0.646232	-0.113617		0.89304	-0.0857363
At1g14430	0.287453	-0.278344		0.845723	-0.127397
At1g14440	0.974331	0.0132764		0.812903	-0.168726
At1g14450	0.473285	0.186537		0.863857	0.11251
At1g14460	0.725147	0.0861779		0.773422	0.138985
At1g14470	0.942702	-0.018348		0.984104	0.0110729
At1g14480	0.300609	-0.251397		0.71736	-0.180067
At1g14490	0.0552393	-0.570451		0.511272	-0.329765
At1g14510	0.377465	0.161224		0.996455	-0.00207488
At1g14520	0.289193	-0.284253		#N/A	#N/A
At1g14530	0.784724	0.0758537		0.755191	0.159087
At1g14540	0.160065	-0.341731		0.85344	-0.115659
At1g14550	0.676864	-0.101456		0.907308	0.0734824
At1g14560	0.302806	0.268523		0.967155	-0.0361074
At1g14570	0.784181	0.0558418		0.813117	-0.0982258
At1g14580	0.116184	0.415232		0.738761	0.185613
At5g49480	0.211226	0.969355		0.644984	0.677844
At5g09520	0.0193986	-0.599313		0.445012	-0.306912
At1g14640	0.886894	-0.0446331		0.866255	0.114037
At1g14650	0.876983	0.0465261		0.856127	0.114937
At1g14660	0.700454	0.106684		0.82682	0.133436
At1g14670	0.31828	0.273536		0.921966	0.0780354
At1g14680	0.161626	0.268147		0.555394	0.197207
At1g14685	0.620532	0.121094		0.943881	-0.0504085
At1g14687	0.719508	-0.102767		0.818919	0.140866
At1g14690	0.245529	-0.252218		#N/A	#N/A
At3g46560	0.473686	0.176353		0.526397	0.258678
At1g11080	0.784372	-0.108717		0.411308	-0.431524
At3g54960	0.129339	0.533775		0.790792	0.214311
At3g04710	0.48631	0.234469		0.763729	0.212852
At1g14740	0.479069	0.198124		0.857444	0.125501
At1g14750	0.49434	-0.202831		0.914527	-0.0896671
At1g14760	0.0571564	-0.633612		0.636834	-0.295844
At1g14770	0.171839	-0.325027		0.975314	-0.0235865
At1g14780	0.638492	-0.181733		0.874286	-0.152608
At1g14790	0.735539	-0.121738		0.812923	-0.179349
At1g14800	0.248607	-0.236385		0.879383	-0.0836089
At1g14810	0.412487	0.145611		0.948268	0.0364157
At1g14820	0.885015	0.0388653		0.894053	-0.0811795
At1g53500	0.0132635	0.445174		0.0522076	0.376149
At1g14840	0.597201	0.195246		0.92859	-0.0931553
At5g61020	0.372064	0.207671		0.489099	0.262377
At1g14870	0.997369	-0.00349404		#N/A	#N/A
At1g28400	0.0460173	-0.608144		0.0519858	-0.641984
At1g14900	0.787501	-0.0891726		0.979131	-0.0212634
At1g14910	0.408735	0.18279		0.93138	0.055796
At1g14920	0.719322	0.0987053		0.962251	0.0399829
At1g14930	0.537675	-0.149699		0.898978	-0.0828216
At1g14940	0.794095	0.0615539		0.930892	0.0523397
At1g14950	0.0395222	-0.590644		0.347379	-0.388309
At1g14960	0.0483933	-0.542291		0.43929	-0.333124
At1g14970	0.279635	-0.297504		0.920801	0.0791869
At1g14980	0.705052	0.119543		0.80022	0.16701
At1g14990	0.26189	0.260914		0.682355	0.185602
At3g57660	0.274069	0.384838		0.690229	0.275625
At1g15010	0.0411539	-0.679569		0.819288	-0.180472
At1g15020	0.871904	0.0592833		0.967155	-0.0415883
At1g15040	0.376753	-0.278024		0.974192	0.0368816
At1g15045	0.663616	-0.169805		#N/A	#N/A
At1g15050	0.0632788	-0.491353		0.992996	0.00524604
At1g15060	0.924253	0.0312675		0.974192	0.0265641
At1g15080	0.308827	-0.274002		0.960119	-0.0456302
At3g54640	0.182897	-0.298203		0.151789	-0.395135
At1g15110	0.15478	-0.394197		0.885631	-0.10953
At1g15120	0.356985	0.249007		0.96406	0.0407064
At1g15130	0.668955	0.10989		0.669661	0.192833
At1g15140	0.788557	-0.0655224		0.990225	0.0064968
At1g15150	0.927226	-0.0306149		#N/A	#N/A
At1g15170	0.724011	0.0996332		0.822755	0.135645
At4g10480	0.11801	0.320458		0.32582	0.289358
At1g15190	0.823039	-0.0831299		0.96955	0.0380742
At1g15200	0.266224	0.421736		0.95002	0.0760496
At1g12110	0.000738751	-1.00924		0.11627	-0.56276
At5g42150	0.130724	0.426871		0.527343	0.306846
At1g15230	0.374245	0.22995		0.992091	-0.00591992
At5g20700	0.608467	-0.19012		0.805982	-0.200199
At1g15260	0.444305	0.198935		0.89637	0.0922676
At1g15270	0.285606	0.379511		0.854225	0.166848
At1g15280	0.859508	0.0521352		0.906619	0.0812255
At1g15290	0.99102	-0.00422339		0.88749	0.0974243
At1g15300	0.527955	-0.163627		0.80717	0.142137
At5g26860	0.0383483	0.718294		0.052343	0.72959
At1g15320	0.913252	0.0354501		0.905454	-0.0877272
At1g15330	0.272545	-0.376012		0.999292	0.000795936
At1g15340	0.568961	0.214685		0.905694	-0.119747
At1g15350	0.260202	-0.316161		0.859937	-0.127768
At1g15360	0.154977	-0.350317		0.98087	-0.0167203
At1g15370	0.367579	0.187456		0.571262	0.20393
At1g15380	0.797397	-0.095021		0.936087	-0.0775395
At1g01140	0.695247	-0.112855		0.682247	-0.208947
At1g15400	0.650077	-0.12212		0.740343	-0.173325
At3g13160	0.13003	0.336875		0.373336	0.296144
At1g15425	0.243036	0.289302		#N/A	#N/A
At1g15430	0.981871	0.00887106		0.845453	-0.136688
At4g19120	0.623541	0.104391		0.476175	0.231008
At1g15460	0.209604	-0.398574		0.790355	-0.193336
At1g15470	0.0110572	0.468148		0.707233	0.137982
At4g15640	0.0718789	0.412133		0.382983	0.298289
At1g15490	0.73726	0.0871328		0.868643	0.100445
At1g15500	0.0233276	0.811495		#N/A	#N/A
At1g15510	0.250704	0.424611		0.860766	0.166576
At1g15520	0.467937	-0.296092		0.998832	0.00154975
At1g15530	0.54999	-0.163479		0.943881	0.0578133
At1g15550	0.750866	-0.126949		0.866171	0.155786
At1g15570	0.931666	0.0287161		0.981319	-0.0167146
At1g15580	0.747689	0.0869035		0.74439	0.163352
At1g15590	0.630508	0.130807		0.425053	0.314496
At1g15600	0.0407456	-0.605072		0.753773	-0.196858
At1g15640	0.400761	-0.320016		0.644844	0.326328
At2g37600	0.0615038	0.543021		0.269081	0.435385
At3g53560	0.0841806	0.445051		0.566525	0.258473
At1g15690	0.492362	-0.145512		0.885105	0.0809926
At1g15700	0.921487	0.0250912		0.838645	0.101156
At1g15710	0.449601	0.20997		0.950318	0.0538917
At1g15720	0.422122	-0.168257		0.996455	-0.00227232
At1g15730	0.906259	0.0276877		0.900686	-0.0663133
At5g50810	0.137912	0.359378		0.243048	0.377035
At1g15750	0.285899	-0.317472		0.921347	-0.0851408
At1g15780	0.9511	0.0252639		0.790792	0.190762
At1g15790	0.714167	0.143377		0.919389	-0.102889
At1g15800	0.281516	-0.264086		#N/A	#N/A
At1g15810	0.573813	0.165246		0.968947	-0.034869
At1g15820	0.182614	0.229365		0.685685	0.137201
At1g15830	0.777439	-0.077109		0.759931	0.155392
At1g15840	0.645111	0.177145		0.628092	0.322953
At1g15850	0.347126	-0.286771		0.991205	0.00856161
At1g15860	0.0732567	0.400014		0.464389	0.26358
At1g15870	0.193918	0.380142		0.853015	0.140194
At1g15880	0.741088	0.0910232		0.76201	-0.15928
At1g15890	0.435483	-0.212154		0.79202	-0.160606
At1g15900	0.227336	-0.38932		0.915991	-0.0987159
At1g15910	0.054442	0.53036		#N/A	#N/A
At1g15920	0.77591	0.09051		0.860766	-0.12437
At1g15930	0.587445	0.0792572		0.566941	0.138582
At1g15940	0.409574	0.247453		0.822878	0.158308
At5g45070	0.999582	-0.000177118		0.743882	0.224286
At1g48570	0.191918	0.380099		0.526397	0.317104
At5g20180	0.00127791	0.737107		0.00303186	0.675731
At1g15990	0.242943	-0.24616		0.724259	-0.153357
At1g16000	0.636487	0.229441		0.905401	0.151963
At1g16010	0.16448	0.301951		0.7318	0.156384
At1g16020	0.264487	-0.203696		0.643849	-0.159697
At1g16030	0.651086	-0.100531		0.964554	0.0304927
At5g48485	0.00665144	-1.51259		0.161635	-0.952812
At1g16050	0.938948	-0.0219315		#N/A	#N/A
At4g37800	0.0203517	-0.812804		0.268949	-0.520158
At5g62220	0.013721	0.540771		0.142681	0.387843
At1g16080	0.587395	-0.133763		0.7966	-0.1393
At1g16090	0.855517	0.0738024		0.971956	-0.0363263
At1g16130	0.587273	-0.149765		0.985243	-0.0129781
At1g16150	0.135906	-0.273461		0.735805	-0.130119
At1g16160	0.978021	-0.00920648		0.975314	-0.0236855
At1g16170	0.702945	0.117819		0.897396	0.100598
At1g16180	0.482877	-0.123767		0.634477	-0.153065
At1g16190	0.208184	0.285868		0.819288	0.124892
At1g16210	0.153562	0.256844		0.909426	0.0587148
At1g16220	0.331774	-0.297768		0.992654	-0.0067456
At1g16240	0.526028	-0.109542		0.969388	-0.0203969
At1g77120	0.237652	0.51755		0.643889	0.383664
At1g16280	0.192459	0.309925		0.899733	-0.0842988
At1g16290	0.162214	-0.347606		0.685685	-0.197496
At1g78000	0.0627915	-0.555186		0.140753	-0.534485
At1g16330	0.0934182	-0.509602		0.944416	0.0664096
At5g67280	0.240501	0.333664		0.0805478	0.565453
At2g36070	0.0285601	0.593286		0.320806	0.378693
At1g16360	0.848468	0.0536733		0.429205	0.290411
At1g16370	0.36953	-0.296713		0.992955	-0.00690426
At1g16380	0.372011	-0.270694		0.964554	0.0442382
At1g16390	0.979557	0.0104483		0.874021	0.123497
At1g16410	0.00042791	-2.48331		#N/A	#N/A
At1g16420	0.781704	0.15601		0.97036	0.0563375
At1g16430	0.128157	0.463314		#N/A	#N/A
At1g16440	0.222593	-0.325875		0.907646	0.0882066
At1g16460	0.139835	0.357196		0.949151	-0.0502715
At1g16470	0.0480467	0.429791		0.841449	0.106877
At1g16480	0.477358	0.168257		0.905822	0.076444
At1g16490	0.151785	-0.340686		0.786189	-0.14637
At1g16500	0.973192	0.0197374		0.914695	-0.132451
At1g16510	0.35393	-0.343862		0.898809	-0.131185
At1g16520	0.9467	0.0174595		0.779797	-0.127162
At1g56220	0.00261608	-0.743375		0.00358815	-0.70967
At1g16540	0.742725	0.125449		0.978694	-0.0276731
At1g16560	0.821064	0.0530911		0.866143	-0.0880807
At1g16570	0.567425	0.115791		0.951752	0.0373302
At1g16590	0.87523	-0.0474519		0.969388	0.030204
At4g25810	0.628618	-0.157898		0.855663	0.142271
At1g16640	0.393124	-0.21032		0.964554	-0.0358313
At1g16650	0.114428	0.269709		0.487007	0.197102
At3g55120	0.616835	0.169657		0.55232	0.328008
At1g16680	0.0693401	0.396384		0.30738	0.313661
At1g16690	0.995049	-0.00225365		0.810492	-0.132589
At1g16705	0.100663	-0.542655		0.884907	-0.13107
At1g16710	0.529684	0.159119		0.469221	0.28518
At1g31970	0.211842	0.283989		0.440481	0.278751
At1g16730	0.746436	-0.118469		0.868643	0.141492
At2g29530	0.12483	0.556495		0.642808	0.321679
At1g16750	0.410392	-0.176036		0.915714	-0.0641303
At1g16760	0.368291	-0.263989		0.987482	-0.0120523
At1g16770	0.0252674	-0.530042		0.586955	-0.226786
At1g16780	0.491391	0.207073		0.967402	0.039735
At1g16790	0.409444	0.260286		0.831925	0.159358
At1g16800	0.646945	0.0902863		0.685685	0.144457
At1g16810	0.120944	0.483652		0.894053	0.116359
At1g16820	0.613482	-0.105681		0.560479	0.198784
At1g69070	0.118996	0.388756		0.0461896	0.54401
At1g16840	0.984552	-0.00566993		0.878397	-0.0846275
At1g08570	0.00139393	-0.77673		0.00660854	-0.668398
At1g16860	0.50309	0.166741		#N/A	#N/A
At5g22460	0.179958	-0.563911		0.243048	-0.652092
At3g27570	0.00478724	0.533591		0.122462	0.345969
At3g26960	0.00646954	-1.11988		0.278784	-0.603149
At1g16910	0.664496	0.118971		0.580272	0.246727
At1g16920	0.301285	-0.197777		0.675343	-0.154818
At1g16940	0.380508	-0.339959		0.97159	-0.042153
At1g16950	0.201641	-0.283174		0.959142	-0.0386022
At1g03360	0.133045	0.618996		0.828283	0.21977
At1g16980	0.70584	-0.112474		0.92601	-0.0742339
At1g17000	0.988088	-0.00451168		0.860766	0.0938175
At1g17010	0.999582	-0.000134874		0.926693	-0.0708722
At1g17020	0.763153	-0.0867354		0.970346	0.0293112
At1g17040	0.922161	0.0320575		0.61276	0.242764
At1g17050	0.503268	0.194869		0.812923	-0.157751
At4g36420	0.186173	0.428105		0.632561	0.291631
At1g17070	0.278109	0.267682		0.892237	-0.0925115
At1g17080	0.875866	-0.0354683		0.856459	-0.0865993
At1g17090	0.604064	-0.18017		0.885459	-0.129046
At5g55730	0.0545058	0.381953		0.312295	0.282751
At1g17110	0.917997	0.0292616		0.916397	0.0681907
At1g11545	0.286785	-0.407674		0.600393	-0.362854
At1g17130	0.175949	0.462093		0.936773	0.0832829
At1g17140	0.599394	0.237419		0.996986	-0.0038918
At1g17145	0.0602361	0.537345		0.939986	0.0674054
At1g17150	0.113772	-0.359494		0.233767	-0.358133
At1g17160	0.0760677	0.344749		0.652457	0.167145
At4g39730	0.117733	0.31945		0.527343	0.221406
At1g17180	0.774563	-0.0635156		0.964815	0.0283489
At1g17190	0.822906	-0.0896749		0.828552	-0.179628
At1g07070	0.126327	0.40272		0.505336	0.296698
At4g34050	0.00711979	-0.777384		0.29339	-0.41744
At1g17220	0.820218	-0.0628577		0.85918	0.107549
At5g37260	0.00196774	-1.396		0.034565	-1.02543
At1g17240	0.120645	-0.585254		0.854225	-0.178756
At1g17250	0.331361	-0.323487		0.964871	-0.0487582
At1g17260	0.665483	-0.144424		0.981158	-0.0199684
At1g17280	0.00945033	0.570341		#N/A	#N/A
At1g17290	0.0490911	0.445423		#N/A	#N/A
At1g17300	0.955089	0.014935		0.741862	0.140467
At1g17310	0.561563	-0.157486		0.935711	0.0634739
At1g17330	0.326514	0.252893		0.941606	0.058589
At1g17340	0.217388	0.408742		0.907016	0.109975
At1g17350	0.844922	0.0536702		0.606768	-0.217387
At1g17360	0.41862	0.2622		0.804606	0.182943
At1g17370	0.468676	0.109192		0.948381	-0.0305279
At1g17380	0.574609	-0.270838		0.781717	-0.284405
At1g17390	0.173813	-0.239877		0.735805	-0.124648
At1g17410	0.803587	-0.0765278		0.819262	0.14455
At1g13160	0.256472	0.339907		0.388629	0.386774
At1g17430	0.527258	0.189306		0.786827	-0.176095
At1g17440	0.210843	0.416524		0.864199	0.148814
At1g17450	0.202699	0.355955		#N/A	#N/A
At1g80750	0.1557	0.329201		0.391134	0.300081
At2g43780	0.00854233	0.944547		0.257857	0.5415
At1g17470	0.997596	0.000754113		0.987605	-0.00731159
At4g25890	0.394797	0.274312		0.773422	0.201489
At1g17490	0.419799	0.239031		0.921215	0.0833595
At2g17740	0.028195	-0.827229		0.449009	-0.449942
At5g55280	0.0505548	0.432423		0.112706	0.410927
At1g17520	0.289675	0.269624		0.920007	0.0739119
At1g17530	0.641475	0.120562		0.939732	-0.0570116
At1g17540	0.666365	-0.169492		0.611724	0.337162
At1g17545	0.421323	-0.207922		0.991601	0.00618869
At1g17550	0.33878	0.229399		0.735805	0.1683
At3g62410	1.47274e-06	-1.23536		0.00194183	-0.761095
At1g17580	0.883272	0.0505687		0.987605	0.0116499
At1g17590	0.178621	-0.372867		0.400541	-0.355044
At1g17600	0.548546	-0.1756		0.800742	-0.163927
At1g58170	0.116188	-0.395518		0.556343	-0.259194
At1g17615	0.54566	-0.119708		0.748677	-0.128879
At1g17620	0.265908	0.225314		0.771003	0.129307
At5g50460	0.154339	0.394384		0.565769	0.279147
At1g17640	0.812942	0.0793773		0.967155	-0.0391643
At1g17650	0.834976	-0.045817		0.874021	-0.0791545
At1g64640	0.346398	-0.350023		0.704037	-0.281646
At2g04030	0.217846	0.333247		0.101515	0.519795
At1g17690	0.56761	-0.133425		0.819434	0.121026
At1g15440	0.546101	0.168178		0.557854	0.272777
At1g17710	0.621839	-0.132433		0.938399	0.0602215
At2g47470	0.00976735	0.509107		0.184479	0.326196
At1g17730	0.287624	0.218151		0.901678	0.0708724
At1g17740	0.0138098	-0.624162		#N/A	#N/A
At4g22380	0.0640699	0.517906		0.44802	0.338187
At1g17750	0.430514	-0.202552		0.948381	-0.0525336
At1g17760	0.788222	0.0836005		0.957379	0.0473485
At1g17790	0.796069	0.067389		0.926967	0.0603183
At1g17800	0.955089	0.0228545		0.898809	0.111068
At1g17810	0.116184	-0.393256		0.85918	-0.114939
At1g17830	0.825783	-0.090669		0.879383	-0.142158
At1g17840	0.681897	-0.0961299		0.878397	-0.0889183
At1g17850	0.858632	0.0489824		0.944072	0.0502806
At1g17860	0.534159	0.178982		0.916397	0.0831755
At1g17870	0.288865	-0.336627		0.805609	0.181698
At1g17880	0.29688	0.156186		0.548373	0.154773
At1g17890	0.0450111	0.406406		0.926092	0.0556222
At1g17900	0.945694	-0.0129797		#N/A	#N/A
At1g17910	0.723374	-0.0913141		0.836484	0.116709
At1g17920	0.256599	-0.275306		0.983289	-0.0144338
At1g17930	0.83042	-0.0562782		0.905454	-0.0746492
At1g17950	0.810972	-0.0691088		0.978694	-0.0200728
At2g20450	0.214702	0.315236		0.533907	0.270571
At1g71850	0.0256577	0.712104		0.558652	0.32072
At1g17980	0.90079	0.0312804		0.946825	0.0428834
At1g17990	0.489273	-0.215006		#N/A	#N/A
At1g18010	0.944298	0.0188909		#N/A	#N/A
At1g18030	0.23094	0.259759		0.96358	0.034394
At1g18040	0.237992	0.325512		0.828621	0.146221
At1g18050	0.371222	-0.269232		0.914132	-0.0931138
At1g18060	0.711674	-0.0766255		0.926967	-0.0504658
At1g18070	0.401816	0.175575		0.904742	0.0697383
At1g18080	0.784982	0.0542214		0.855882	0.0796511
At1g18090	0.917512	-0.0391287		0.997418	0.00241935
At1g18100	0.31544	-0.327836		0.843238	-0.160262
At1g18130	0.67022	-0.131267		0.971764	0.030705
At1g18140	0.395581	-0.195245		0.89304	-0.0845189
At1g18150	0.115166	0.339865		0.759479	-0.143046
At5g27330	0.0500934	0.620627		0.106051	0.596531
At3g23940	0.672778	0.110963		0.632509	0.216373
At1g18180	0.273152	0.237479		0.953879	0.0401316
At1g18190	0.568755	0.120186		0.986539	0.00883397
At1g18200	0.444162	-0.235127		#N/A	#N/A
At5g09870	0.0751679	0.441347		0.17083	0.424597
At1g18220	0.837663	-0.0462441		0.759931	-0.125374
At2g23350	0.254298	0.217496		0.166801	0.327661
At1g18260	0.381911	0.158211		0.672653	0.145598
At5g14640	0.0383483	0.510143		0.0576781	0.511924
At1g18280	0.0652152	-0.501073		0.683023	-0.216859
At1g18290	0.0519692	-0.458254		0.868369	-0.10302
At1g18310	0.440151	-0.183238		0.969388	-0.0283772
At1g18320	0.0231646	0.695669		#N/A	#N/A
At4g00630	0.0799473	0.578545		0.624787	0.301216
At1g18340	0.411778	-0.150703		0.622454	-0.164516
At1g18350	0.464427	-0.182465		0.940171	0.0571806
At1g18360	0.037027	0.510752		0.81269	0.13681
At1g18370	0.65993	-0.168217		0.81352	-0.196712
At1g29310	0.0368065	0.321603		0.14628	0.271462
At1g18390	0.617727	-0.212191		0.980025	0.0291679
At3g16810	0.187865	0.29642		0.517921	0.248683
At1g18410	0.989864	0.00431021		0.961924	0.0383673
At1g18440	0.682455	0.110234		0.967427	0.033084
At1g18450	0.855364	0.0396319		0.913636	-0.0567281
At1g53070	0.142289	-0.503151		0.381532	-0.45072
At1g18470	0.741958	0.0777983		0.952971	-0.0396994
At1g18480	0.153893	0.333729		0.98034	0.0170543
At1g62180	0.287567	0.269132		0.488063	0.289247
At1g18490	0.665435	0.101134		0.805338	-0.123174
At1g18500	0.0207762	0.608439		0.0757793	0.522098
At1g18510	0.0346756	-0.494873		0.735805	-0.16369
At1g18520	0.491629	-0.232491		0.864538	0.145678
At1g18530	0.503347	-0.125511		0.81269	-0.101895
At1g18540	0.103341	0.249796		0.618606	0.142175
At1g18550	0.667799	-0.110537		0.916397	-0.0709271
At1g18560	0.941554	0.0245657		0.985774	-0.0121196
At1g18570	0.0603372	-0.697514		0.443475	-0.450741
At1g18580	0.29228	0.252827		0.7318	0.171821
At1g10270	0.266201	0.342994		0.53196	0.32821
At1g18600	0.082972	0.342814		0.853015	0.0941484
At1g18610	0.470649	0.177338		0.655465	0.202577
At1g18620	0.950883	0.0273168		0.99184	-0.00797253
At2g31060	0.245198	0.313033		0.697565	0.208345
At3g51160	0.0830609	0.411376		0.534698	0.251498
At1g18650	0.848588	0.0550067		0.979016	-0.019346
At1g18660	0.881392	0.0356881		0.935711	-0.0480152
At1g18670	0.337789	-0.210299		0.916397	-0.0652617
At1g18680	0.586883	0.10383		0.878818	-0.0744698
At5g65880	0.0842119	0.45034		0.419731	0.326696
At1g18700	0.402986	0.205387		0.735326	0.170984
At1g18710	0.971209	0.0195212		0.944852	-0.0854585
At1g70230	0.0231646	0.574964		0.267594	0.376539
At1g18730	0.63407	-0.129039		0.79557	-0.150637
At1g18740	0.956625	0.0284235		0.905822	-0.133301
At1g18750	0.128594	-0.455296		0.948541	-0.0628505
At1g16060	0.603432	-0.182782		0.534698	-0.351401
At5g57280	0.0893105	0.373119		0.611812	0.205683
At1g18830	0.425659	-0.2096		0.937518	0.0622529
At3g21540	0.11071	0.403425		0.339533	0.348991
At1g18850	0.0640699	0.422266		0.647741	0.197794
At1g18860	0.417777	-0.192672		0.861394	-0.104821
At1g18870	0.967889	-0.0255557		0.973328	0.048638
At1g18880	0.00314311	-0.827135		0.0346134	-0.631998
At5g26780	0.0273354	0.523226		0.608832	0.2198
At1g18900	0.56761	-0.132292		0.735805	0.155652
At5g13490	0.106848	0.359359		0.353292	0.302655
At1g18940	0.18674	-0.377034		0.830024	-0.15039
At1g18950	0.0892399	0.598994		0.464389	0.416604
At1g18970	0.434306	-0.246804		0.905694	0.103153
At1g18980	0.256543	-0.375731		0.90188	-0.114364
At1g18990	0.947059	0.0153057		0.956175	0.0323724
At3g12610	0.118402	-0.520431		0.312268	-0.479556
At1g19010	0.752221	0.0806553		0.819288	-0.122597
At5g39850	0.0633522	0.609254		0.196232	0.542051
At1g19025	0.88068	-0.040331		0.997101	0.00196008
At1g19030	0.270646	-0.363857		0.782166	-0.204351
At1g19040	0.236365	-0.250765		0.975348	-0.0206171
At1g63810	0.167352	0.358583		0.499322	0.294107
At1g19060	0.146558	-0.373996		0.965503	-0.0379394
At1g19080	0.210285	0.255522		#N/A	#N/A
At1g19090	0.592744	-0.1631		0.956596	-0.0517745
At1g19100	0.965402	-0.0153455		0.979016	-0.0206096
At1g19110	0.792897	-0.0615807		0.934328	-0.0499678
At1g19120	0.1583	0.270333		0.693836	0.149771
At1g19130	0.954555	-0.0154016		0.924225	-0.058178
At1g19140	0.0886489	0.312852		0.830754	0.0956531
At1g77750	0.215261	0.318584		0.596683	0.246602
At1g19160	0.534654	-0.165733		0.899733	0.0904143
At1g19170	0.314912	0.308028		0.901444	-0.105977
At1g19180	0.770068	0.298388		0.992955	-0.0186348
At1g19190	0.925804	-0.0261952		0.975575	-0.0214052
At1g19200	0.0510662	-0.49133		0.133892	-0.4546
At1g19210	0.303254	-0.313325		0.89747	0.109217
At1g78060	0.0333274	0.677794		0.14628	0.558952
At1g19230	0.313557	-0.246201		0.979016	-0.0197276
At3g01800	0.129417	0.337188		0.278945	0.332326
At1g19250	0.547609	0.266441		0.987482	0.0178064
At1g19270	0.112155	0.43658		0.852225	0.131998
At5g14700	0.603646	-0.191645		0.750147	-0.235117
At1g19300	0.638874	-0.131338		0.7966	-0.154818
At1g19310	0.528462	0.169874		0.964554	0.0385481
At1g19320	0.65177	-0.147317		0.916267	-0.0919538
At2g45710	0.192959	0.30489		0.418745	0.294741
At1g19340	0.621839	0.145675		0.869088	0.120399
At1g19360	0.077087	0.368992		0.836484	0.106019
At1g19370	0.657366	0.127756		0.7966	0.157873
At1g19380	0.943751	0.0571164		0.964554	-0.0934015
At1g19390	0.16239	-0.301794		0.763477	-0.141375
At1g19410	0.253108	-0.381129		0.984104	-0.0186142
At1g19430	0.493776	0.125896		0.52881	0.191136
At1g19440	0.358799	-0.22514		0.893875	-0.0900723
At1g19450	0.261622	0.238728		0.618606	0.196187
At1g19470	0.864766	-0.06215		#N/A	#N/A
At1g19480	0.96799	0.0109157		0.671295	0.162649
At1g19485	0.83671	0.0539708		0.984732	-0.0113175
At1g19500	0.990898	-0.00435984		0.975228	0.025728
At1g19510	0.691941	-0.169634		0.978292	0.032401
At2g17250	0.251796	0.204488		0.394567	0.228959
At1g19525	0.140734	0.413605		#N/A	#N/A
At1g19530	0.946177	0.0253978		0.894053	0.108824
At1g19540	0.973192	-0.0176539		0.990157	-0.0125441
At1g19570	0.496712	-0.200095		#N/A	#N/A
At1g19580	0.137794	0.293695		0.965503	-0.0290839
At1g19600	0.999111	0.000300068		0.935474	-0.0511806
At3g14990	5.28024e-07	-2.38697		0.000155924	-1.64606
At1g19620	0.839059	0.0747961		0.939936	0.073438
At1g19630	0.450537	0.231549		0.815404	0.166906
At2g22500	0.931897	-0.0881562		0.849353	-0.387029
At1g19650	0.710214	0.111879		0.860119	-0.122836
At1g19660	0.0279845	-0.578558		#N/A	#N/A
At4g18040	0.174211	0.217191		0.214455	0.259253
At1g19680	0.992383	0.0032283		0.802813	-0.131139
At1g19690	0.531109	0.149018		0.905694	0.0762233
At1g19700	0.676832	-0.105807		0.868369	-0.101827
At1g19710	0.0626758	0.573948		0.830567	0.159932
At1g19720	0.882831	-0.054038		#N/A	#N/A
At1g19730	0.32471	0.255099		0.962165	0.0421113
At1g19740	0.991879	-0.00352116		0.767663	-0.145699
At1g19770	0.583225	-0.230486		0.837758	-0.199876
At1g19780	0.926588	0.0290438		0.655465	0.210782
At1g19800	0.546593	0.115339		0.887106	0.0715591
At1g19830	0.580586	-0.130641		0.989639	0.00765151
At1g19835	0.251919	-0.280566		0.941435	-0.0564683
At3g59820	0.134208	0.629859		0.556343	0.432987
At1g19860	0.356997	0.248601		0.915243	0.0819529
At1g11530	0.0325361	-0.51105		0.0427207	-0.518159
At1g19880	0.717855	0.0881995		0.812121	0.12302
At1g19890	0.684224	-0.106569		0.799597	-0.140381
At3g13610	0.0268409	-0.644091		0.538955	-0.301411
At3g02870	0.0946313	0.415639		0.710475	0.188093
At1g19930	0.79946	-0.113062		0.919389	0.111484
At1g19940	0.949643	-0.0209673		0.889016	0.0976366
At1g19950	0.705794	0.0785342		0.967427	0.0253039
At1g19960	0.770577	0.149463		0.879243	-0.182322
At1g19970	0.906259	-0.0393289		0.964554	-0.0406762
At1g19980	0.733653	0.0862864		0.81211	0.126724
At1g20010	0.81951	0.0771521		0.952942	0.0547504
At1g20020	0.893702	-0.0261413		0.58279	-0.155652
At1g20030	0.947626	-0.0390421		0.96358	-0.0728519
At1g20050	0.791016	0.0489296		0.947182	0.0333284
At5g41010	0.193729	0.419538		0.776133	0.204903
At1g20080	0.478701	-0.172792		0.986539	-0.01039
At1g20090	0.669842	-0.104991		0.941033	-0.0525664
At1g20100	0.682662	0.102655		0.965462	0.0335711
At1g20110	0.682796	0.0924779		0.965787	0.0295944
At1g20120	0.806943	-0.0803641		0.990225	0.00868945
At1g20130	0.845665	-0.0449892		#N/A	#N/A
At1g20150	0.640447	-0.128223		0.821474	0.137844
At3g01160	0.211226	0.334291		0.525198	0.291479
At1g20180	0.115166	-0.313289		0.664482	-0.165568
At1g20190	0.00609039	-1.19216		0.198362	-0.706451
At1g20200	0.451141	0.140233		0.979016	0.0141065
At1g20220	0.415646	0.166872		0.976587	0.0186161
At1g20230	0.498988	-0.187423		0.966334	-0.0379867
At2g03090	0.295192	-0.282324		0.670221	-0.220133
At1g20280	0.315051	-0.247312		0.754959	-0.163593
At1g20290	0.716834	0.0737663		0.943881	-0.0400531
At3g49220	0.0758583	0.454386		0.559893	0.259752
At1g20310	0.432192	-0.19195		0.958139	-0.0419057
At1g20330	0.354659	-0.22666		0.529983	-0.259706
At1g20340	0.533403	-0.0933965		0.674008	-0.117195
At1g20350	0.338749	-0.261069		0.924225	-0.0756366
At1g07790	0.229911	0.350384		0.668777	0.240467
At1g61640	0.0620738	0.556199		0.353712	0.401784
At1g20390	0.172819	-0.32457		0.741862	-0.16537
At1g20400	0.17007	-0.375642		0.848709	-0.132566
At1g20410	0.724545	0.0777819		0.932417	-0.0497637
At1g20430	0.222669	0.307248		0.790792	0.152977
At3g27280	0.0281502	0.623207		0.553097	0.289092
At1g20450	0.535395	-0.231853		0.878615	-0.148763
At1g20480	0.822528	-0.0669148		0.77464	0.159955
At1g20490	0.292536	-0.353129		0.953241	0.063178
At1g20500	0.954216	-0.0196742		#N/A	#N/A
At2g18900	0.426361	0.19699		0.40496	0.308149
At1g20520	0.466014	-0.201875		0.967283	-0.0368046
At1g20530	0.773464	0.0808363		0.973756	0.0253135
At1g20540	0.517776	0.115833		0.685685	-0.136935
At1g20550	0.626302	0.126503		0.735987	0.170454
At1g20560	0.236055	0.319512		0.861719	0.121337
At1g20575	0.054442	0.493946		0.991205	-0.00729082
At1g20580	0.111968	0.486164		0.84711	0.148804
At1g20590	0.372913	-0.261212		#N/A	#N/A
At1g49620	0.417777	0.274358		0.478251	0.384209
At1g20630	0.99585	-0.00184531		0.980284	0.0158613
At1g20640	0.696512	0.105801		0.918556	0.0726248
At2g31270	0.920268	0.0334054		0.644844	0.231252
At1g20670	0.296478	0.208209		0.658052	0.168175
At1g20680	0.297598	-0.26577		0.941606	0.0585811
At1g20690	0.200927	-0.31798		0.899013	-0.088368
At1g20693	0.952404	0.0183025		0.7966	-0.139942
At1g20696	0.0702034	0.36119		0.890046	0.0757327
At1g20700	0.411207	-0.205617		0.874331	-0.103993
At1g20720	0.0472945	-0.547636		0.552251	-0.282488
At1g20730	0.901756	0.0472505		0.940719	0.0723699
At1g20750	0.0438017	-0.436294		0.671983	-0.175647
At1g20760	0.846736	0.0487846		0.739624	0.147603
At1g20770	0.351746	0.216099		0.977359	-0.0205644
At1g20780	0.636687	-0.135807		0.814515	-0.149119
At1g20800	0.12736	-0.433523		0.985262	-0.0140603
At1g20810	0.418511	-0.149918		0.591535	-0.175004
At1g20816	0.312401	0.403092		#N/A	#N/A
At5g15750	0.059572	0.473842		0.636632	0.223328
At1g20830	0.501014	0.194298		0.795339	-0.166967
At5g64260	0.0165659	-0.873254		0.0119409	-0.923304
At1g20850	0.380458	0.202768		0.80061	0.133237
At1g20860	0.175949	-0.426672		0.85733	-0.146354
At1g20870	0.983309	-0.00766185		0.970346	-0.029746
At1g20880	0.245471	-0.39823		0.885459	-0.135047
At1g20890	0.581516	0.175968		0.905623	-0.10138
At1g20900	0.65334	-0.141826		0.909426	0.0949045
At1g20910	0.985369	-0.00614256		0.759931	0.150584
At1g20920	0.493911	-0.187067		0.822878	-0.142584
At1g20930	0.87029	-0.0666299		0.911723	-0.106995
At1g20940	0.159514	-0.352471		0.909426	-0.0817361
At1g20950	0.925169	-0.0262346		0.880302	-0.0896499
At3g20330	0.0505315	0.343246		0.236019	0.272164
At1g20970	0.569139	-0.182738		#N/A	#N/A
At1g20980	0.225988	0.296178		0.51563	0.271424
At1g21000	0.244159	0.346938		0.984265	0.0162396
At1g21010	0.947167	0.0360247		0.911723	-0.135431
At1g21020	0.581161	-0.143369		#N/A	#N/A
At1g77590	0.386897	0.195067		0.534698	0.235665
At1g21060	0.973056	0.0157553		0.89091	-0.127029
At1g21065	0.781276	-0.0558157		0.89637	-0.0628989
At1g21070	0.757754	0.0851642		0.990157	0.00795488
At1g21080	0.41271	0.17345		0.835451	0.10558
At1g21090	0.0200823	-0.527968		0.641519	-0.197568
At1g21100	0.414052	-0.246428		0.950916	-0.0583644
At1g21110	0.56808	0.186739		#N/A	#N/A
At1g21120	0.188314	0.30065		0.713946	0.172409
At3g15000	0.0396201	0.461593		0.397242	0.285485
At1g21140	0.852839	-0.070328		0.885631	0.12417
At1g21160	0.305369	0.338767		0.837449	0.165813
At1g21170	0.283833	-0.231781		0.763729	0.140775
At4g08685	0.0420986	-0.383194		0.53125	-0.200265
At3g27360	0.054936	0.780138		0.475713	0.471598
At1g21210	0.847003	0.0439378		0.929658	0.0504567
At1g21220	0.165706	-0.334749		0.59381	-0.23285
At1g21230	0.992481	0.00236577		0.876076	-0.070273
At1g21240	0.917997	0.0272896		0.925899	0.0584855
At4g18030	0.13003	0.269743		0.299607	0.260262
At1g21270	0.575387	0.210291		0.8954	-0.130441
At1g21290	0.538945	0.139553		0.896557	0.0790305
At1g21300	0.312267	-0.215587		0.85918	-0.0970661
At1g55690	0.79741	0.0692564		0.447926	0.28048
At1g21320	0.145258	-0.353864		0.905454	-0.0822698
At1g21340	0.237738	-0.323778		0.875472	-0.115933
At1g21350	0.237608	0.268622		0.863684	0.101738
At1g21360	0.251318	-0.248133		0.849011	-0.10417
At1g21370	0.288869	0.271848		0.950192	-0.0511598
At1g21380	0.568961	0.110194		0.732973	0.131313
At1g21390	0.848672	0.0536702		#N/A	#N/A
At1g21400	0.00020394	1.47925		#N/A	#N/A
At1g21410	0.675154	-0.17051		0.97769	0.031924
At1g21430	0.255272	-0.366226		0.754613	-0.214741
At4g28780	0.73662	-0.148405		0.769427	-0.251325
At1g21450	0.918518	-0.0324886		0.916222	-0.0771621
At1g21460	0.980214	-0.00836969		0.795862	0.143912
At1g21480	0.838783	0.0471961		0.972964	0.0205494
At1g21500	0.701722	0.120119		0.987605	-0.0117129
At1g21510	0.394992	-0.261438		0.846059	-0.147259
At1g21520	0.162869	0.526234		#N/A	#N/A
At1g21530	0.912791	0.0293984		#N/A	#N/A
At1g21540	0.0353139	-0.821176		0.0482796	-0.829693
At3g47800	0.165996	-0.503212		0.0494258	-0.778877
At1g21560	0.135096	0.399572		0.9112	0.0865315
At1g21570	0.992297	-0.00356381		0.707239	0.181436
At1g21580	0.218106	-0.348204		0.988254	-0.010914
At1g21590	0.32647	0.371713		0.836996	0.190197
At1g21600	0.67022	0.0976611		0.914361	-0.0656731
At1g21610	0.222791	0.350937		0.920801	0.0831949
At1g21630	0.415364	0.22424		0.622015	0.246836
At1g21640	0.843375	-0.0544212		0.931961	-0.0589166
At4g30330	0.13684	0.672968		0.830835	0.236338
At1g21660	0.507746	0.114631		0.971764	0.0181871
At1g21670	0.548171	0.162073		0.984732	0.0131014
At5g45140	0.0530932	0.566386		0.0461896	0.631293
At1g21690	0.76003	0.0772698		0.953211	-0.0420555
At1g21700	0.778757	0.0660101		0.916397	0.0614401
At1g21710	0.749373	0.0817703		0.916643	0.0674314
At1g21720	0.196983	0.245441		0.555394	0.196123
At1g21730	0.678126	0.110529		0.968947	0.0304404
At1g21740	0.37385	-0.200978		0.929391	-0.059163
At5g67470	0.017434	0.986576		0.182515	0.690518
At1g21760	0.551002	0.131641		0.972621	-0.0223764
At1g21770	0.958703	-0.0216736		0.95002	-0.0640851
At1g18800	0.0760677	0.589985		0.499322	0.375884
At1g21790	0.738041	0.093604		0.960487	0.0412803
At1g21810	0.443582	-0.208588		0.926698	0.0729444
At1g21820	0.197923	0.495956		#N/A	#N/A
At4g34555	0.173828	0.339161		0.383964	0.325284
At1g21840	0.33049	0.230254		0.347166	0.320187
At1g21850	0.347721	-0.261468		0.97587	0.0264396
At1g21860	0.376734	-0.203726		0.846059	-0.110622
At1g21870	0.0514424	-0.703104		0.698376	-0.277543
At1g21880	0.282932	0.252664		0.805982	0.134656
At1g21890	0.530888	-0.171687		0.984168	0.0145425
At2g01150	0.379988	-0.324736		0.655465	-0.310138
At2g28950	0.41244	-0.189872		0.221506	-0.362926
At1g77550	0.0977607	0.438708		0.53904	0.279058
At1g21950	0.0545058	-0.552283		0.83488	-0.145869
At1g21970	0.373153	-0.274603		0.977125	-0.0276899
At2g34050	0.0357734	0.512368		0.429205	0.298659
At1g22010	0.367229	-0.219449		0.97769	0.0206304
At1g22015	0.539983	-0.187848		0.930412	0.0764646
At1g22020	0.59741	-0.1157		0.990829	-0.00617799
At2g39390	0.222669	0.384577		0.652517	0.271063
At1g22040	0.544094	0.134213		0.97159	0.0234489
At1g22050	0.659742	0.119927		0.97769	0.0216316
At1g79560	0.129762	0.400457		0.227613	0.421037
At3g29240	0.0175951	-0.556781		0.0381811	-0.516462
At1g22080	0.616614	0.120122		0.533907	0.239014
At1g22090	0.950866	-0.0245414		0.962847	0.0491748
At1g22110	0.484123	-0.16238		0.860113	0.102261
At1g22130	0.429066	-0.185237		0.636284	-0.204161
At1g22140	0.519994	0.20234		0.980566	0.0214119
At1g22150	0.605133	-0.164491		0.90776	0.0983941
At1g22160	0.843619	0.0899185		0.92664	0.1055
At1g22170	0.886647	-0.0585766		0.989639	-0.0115094
At1g22180	0.0297611	0.859927		0.977766	0.0332204
At1g75750	0.00803795	-1.17065		0.0708655	-0.885011
At1g22200	0.149971	0.223526		0.750546	0.105293
At1g22210	0.235626	-0.278939		0.875773	-0.0993896
At1g22240	0.415646	-0.251074		0.755191	-0.201406
At1g22270	0.296786	0.311417		0.905401	0.100317
At1g22275	0.709774	-0.0803447		0.990191	0.00630836
At1g22280	0.479929	0.160094		0.72724	-0.158881
At1g22290	0.197681	-0.340914		0.712114	-0.200287
At1g22300	0.566351	0.0841485		0.804752	-0.0803628
At1g76550	0.15413	-0.268337		0.446441	-0.229365
At3g10690	0.0219442	0.626995		0.0475826	0.580714
At1g22335	0.78866	-0.183397		#N/A	#N/A
At1g26460	0.246732	0.246436		0.394431	0.273671
At1g22360	0.795318	0.0993558		0.828283	-0.174182
At1g17560	0.353128	0.239052		0.655465	0.216586
At1g22380	0.647622	-0.175235		0.920801	-0.10227
At2g29500	0.220686	0.491688		0.632104	0.362887
At1g22410	0.326843	0.191163		0.98087	0.0135251
At1g22420	0.408641	-0.227206		0.846348	-0.130969
At1g22430	0.58341	0.134931		0.828898	0.123087
At1g22440	0.569731	0.165522		0.588692	0.268045
At1g22450	0.845774	-0.0369329		0.967498	-0.0213539
At1g22460	0.603646	-0.129544		0.926967	0.0636349
At1g22480	0.42992	-0.210155		0.974192	-0.0265935
At1g22490	0.941244	0.0217075		0.967155	-0.031671
At4g35320	0.337789	0.293218		0.659222	0.255245
At1g22510	0.174456	0.332994		0.856648	0.114072
At1g22520	0.628684	0.141836		0.893875	0.101669
At1g22530	0.503001	-0.271241		0.799016	-0.230079
At1g22540	0.528288	0.157956		0.963884	0.0373064
At1g22550	0.486036	-0.212235		0.965503	-0.0430716
At1g65010	0.146182	0.6233		0.759931	0.283972
At1g22590	0.996579	-0.0029039		0.947182	-0.0858077
At1g22600	0.0719164	-0.42246		0.915243	-0.0722131
At1g22610	0.756612	0.0724743		0.967155	0.028204
At1g22620	0.935301	0.0223561		0.991205	-0.00617372
At1g22630	0.775023	0.143971		0.946553	-0.0934702
At1g22640	0.77591	-0.0905207		0.982784	0.0167481
At5g64310	0.0937809	-0.467753		0.306853	-0.402063
At1g22660	0.223817	0.301094		0.849082	0.11976
At1g22670	0.036893	-0.614228		0.870214	-0.126342
At4g36180	0.984552	0.00877514		0.770552	0.202795
At1g22700	0.289675	0.182982		0.926698	-0.047273
At5g65900	0.210037	0.261216		0.130515	0.381153
At1g22720	0.384192	-0.22477		0.960119	-0.0428514
At1g22730	0.480187	0.166083		0.821474	0.1234
At4g01070	0.104485	-0.540848		0.461501	-0.396546
At1g22750	0.440511	0.136178		0.972621	0.0182853
At1g22760	0.465603	-0.222489		0.944506	0.0645154
At1g22770	0.0972207	0.787085		0.329855	0.663255
At1g22780	0.243956	0.23668		0.682355	0.162387
At1g22790	0.986658	0.00572089		0.677034	-0.186568
At1g29900	0.123694	0.395769		0.230814	0.407196
At1g22810	0.826106	-0.076839		0.643849	0.259159
At1g22830	0.461136	-0.219055		0.926214	0.079621
At1g22840	0.905296	0.0277975		0.85918	0.0858321
At1g22850	0.797322	-0.0581896		0.965725	-0.0282559
At1g22860	0.584188	-0.130276		0.943881	-0.0498893
At1g22870	0.938285	-0.0369403		0.899435	0.130418
At1g22880	0.331425	-0.31002		0.915991	-0.0966613
At5g39960	0.151763	0.401406		0.38641	0.364553
At5g38720	0.106412	0.376404		0.255469	0.357649
At1g22900	0.980503	-0.00818946		0.832845	-0.123885
At1g22910	0.606567	-0.114324		0.666875	-0.172654
At1g22920	0.398346	0.131878		0.921966	0.0436579
At1g22930	0.496712	0.238977		0.962557	0.0551863
At1g22940	0.929506	0.0204545		0.803487	-0.105021
At1g22960	0.844832	0.0608738		0.965767	0.0378074
At1g22970	0.257533	0.32712		0.941614	0.0658602
At1g22980	0.121377	-0.558488		#N/A	#N/A
At4g22910	0.441671	0.217698		0.58279	0.270149
At1g22990	0.349107	-0.243747		0.992996	0.00517852
At1g23000	0.147479	-0.312523		0.329855	-0.302324
At1g23010	0.2145	-0.313552		0.941104	-0.0590197
At1g67120	0.0570452	0.678994		0.330014	0.495542
At1g23030	0.643128	0.152963		0.933931	0.0764328
At5g62210	0.428092	0.357284		0.6386	0.391164
At1g23050	0.209616	-0.421796		0.97558	0.0324652
At1g23060	0.438896	-0.206035		0.970741	-0.0298139
At1g23070	0.659869	-0.144283		0.977125	-0.0275299
At5g54900	0.00879781	0.43712		0.0950014	0.319212
At2g28000	0.361125	0.177708		0.527343	0.206951
At2g22170	0.116188	0.31337		0.297121	0.291571
At1g23120	0.378066	-0.230431		0.79636	-0.153689
At1g23130	0.286338	-0.28752		0.196232	-0.445022
At3g15030	0.278109	0.286291		0.680446	0.211618
At1g23160	0.615943	-0.165059		0.94919	0.0633873
At1g23180	0.918123	-0.0307648		0.967155	0.0329919
At1g70770	0.220284	0.202936		0.717664	0.12339
At1g23200	0.88068	-0.0450203		0.816849	0.136411
At1g10370	0.34533	0.423552		0.466582	0.52297
At1g23210	0.24921	-0.288773		0.77464	0.158659
At1g23220	0.48068	0.176246		0.964681	0.0358214
At5g49330	0.00594914	0.997155		0.219388	0.574834
At1g23240	0.0335721	-0.433951		0.724112	-0.146928
At1g23250	0.27039	-0.194411		0.984732	-0.00939183
At1g23260	0.321344	0.3253		0.890598	-0.12347
At1g23270	0.106982	-0.495274		0.993216	-0.00570374
At1g23280	0.0729728	0.724074		0.888784	0.155191
At1g23290	0.270646	0.192458		0.558805	0.177397
At1g23300	0.154766	-0.330258		0.800995	-0.135923
At1g04900	0.124113	0.460689		0.515366	0.333933
At1g23320	0.938031	0.0276542		0.974192	-0.0281019
At1g23330	0.467452	-0.164528		0.284918	-0.324246
At1g23340	0.789463	-0.0807377		0.964554	-0.0386313
At1g23350	0.540643	-0.173628		0.991419	0.00728056
At1g23360	0.626173	0.123267		0.971002	0.0267316
At1g23370	0.199728	-0.313026		#N/A	#N/A
At1g23380	0.424722	-0.235579		0.916397	0.0868343
At5g11930	0.51415	-0.217587		0.716952	-0.239652
At1g23400	0.90832	0.0308176		0.750833	-0.14501
At1g23410	0.864032	0.0881278		0.906755	-0.141138
At1g23420	0.263885	-0.275333		0.98288	0.0148711
At1g23430	0.934837	-0.0232476		#N/A	#N/A
At1g23440	0.723401	-0.0857786		0.72361	-0.161588
At1g23450	0.927267	0.0238162		0.841449	0.10136
At1g23460	0.111244	0.440216		#N/A	#N/A
At1g23480	0.145451	-0.420462		0.301332	-0.420142
At4g23620	0.117072	0.303066		0.468158	0.228612
At1g23510	0.995689	0.00166076		0.91188	-0.0602659
At1g23520	0.465186	-0.198262		0.829676	-0.138614
At2g33810	0.0505636	-0.938624		0.0122468	-1.22387
At1g23540	0.258788	-0.283676		0.798578	-0.147919
At4g20460	0.927902	-0.0317274		0.456135	0.331208
At1g23560	0.873308	0.03527		0.954926	0.0330393
At1g23570	0.817246	-0.0460971		0.956981	0.0302578
At1g23580	0.202802	-0.283975		0.860766	-0.101307
At1g23590	0.109126	-0.374315		0.618188	-0.216698
At1g23600	0.213414	-0.341622		0.969388	-0.0338566
At1g23610	0.747149	0.0698625		0.968621	0.024757
At1g23630	0.995838	-0.00178759		0.950318	0.0410732
At1g23640	0.531171	-0.150727		0.89637	-0.0840197
At1g23650	0.945694	-0.0337995		0.84711	0.18824
At1g23670	0.676757	-0.0813237		0.952971	0.0338871
At1g23680	0.983309	0.00664636		0.570782	0.219937
At1g23690	0.988349	0.00580488		0.618606	0.252654
At1g23700	0.556743	0.165189		0.578272	0.264289
At1g23710	0.580198	0.428299		0.990539	-0.0222676
At1g23720	0.0259209	-0.812509		0.839531	-0.179565
At1g23730	0.902616	-0.0366868		0.963056	-0.038684
At1g23740	0.547113	0.112735		0.919389	0.052565
At1g23750	0.276479	0.276187		0.999619	-0.000300652
At1g23760	0.137552	-0.445749		0.854786	-0.141589
At1g23780	0.193401	0.286313		0.87993	0.0900171
At1g23790	0.337789	-0.238069		0.9065	-0.0816959
At1g23800	0.217979	0.310646		0.760726	0.166387
At1g23810	0.252628	-0.248185		#N/A	#N/A
At1g23820	0.874908	0.0329783		0.951346	0.0334583
At1g23830	0.689738	-0.153875		0.384262	-0.454741
At1g23840	0.386008	-0.312391		0.853194	-0.168959
At1g23850	0.623564	0.131606		0.947762	0.0526914
At3g61210	0.010581	-1.20346		0.00882183	-1.22769
At1g23870	0.635536	0.197865		0.868757	0.169413
At1g23880	0.997709	-0.00120779		0.974192	0.0325027
At1g23890	0.42565	-0.219332		0.968947	-0.0335933
At1g23910	0.614441	-0.0776667		0.981014	-0.00959646
At1g23940	0.17597	0.292091		#N/A	#N/A
At1g23950	0.642913	0.100888		#N/A	#N/A
At1g23960	0.17917	0.346005		0.972621	0.0273393
At1g23980	0.468676	-0.144226		0.991419	-0.00508993
At1g23990	0.606187	-0.128637		0.916397	-0.0706311
At1g24000	0.887001	-0.0408977		0.513983	0.262189
At1g24010	0.473742	-0.178674		0.952065	-0.0464624
At3g26520	0.0126561	-0.739032		0.267867	-0.440927
At1g24030	0.541192	-0.177427		0.527343	-0.300576
At1g24040	0.447225	-0.158677		0.837758	-0.102394
At1g24050	0.0206309	0.42887		0.505336	0.204584
[truncated: 20,747 more rows]

## Sheet: EN
ID	29.2 adj.p.val	29.2 Log2FC		31.3 adj.p.val	31.3 Log2FC
At1g01010	0.955974	0.0267346		0.724532	-0.142267
At1g01030	0.865775	0.0816423		0.796967	-0.123501
At1g01040	0.987878	-0.00849214		0.589773	-0.203719
At1g01050	0.80107	-0.0611387		0.873173	-0.0441923
At1g01060	0.90329	-0.0784471		0.974905	-0.0259418
At1g01070	0.196954	-0.65103		0.00843138	-1.14009
At1g01080	0.865775	0.0593555		0.951839	0.0260991
At1g01090	0.75695	0.0790095		0.747519	0.0849522
At1g01100	0.683695	-0.106852		0.391758	-0.199344
At1g01110	0.161453	-0.469752		0.380052	-0.30444
At1g61800	0.635066	-0.440492		0.549824	-0.545653
At1g01130	0.720459	-0.175779		0.833827	-0.115421
At1g32900	0.579045	0.464024		0.571878	0.482101
At1g01150	0.897939	0.0423198		0.968197	-0.0163619
At1g01160	0.441046	0.225301		0.297828	0.288371
At1g01170	0.702116	0.138387		0.652496	0.163464
At1g01180	0.710161	-0.159997		0.911905	-0.058111
At1g80130	0.775293	0.227422		0.632057	0.36599
At1g01200	0.377191	-0.364946		0.952881	-0.0360873
At1g01220	0.596851	0.217204		0.799037	0.121082
At1g01225	0.819554	-0.118922		0.901706	-0.0739449
At1g01230	0.319674	0.294006		0.0791846	0.464834
At1g01240	0.400734	0.240597		0.526831	0.190954
At1g01250	0.59252	0.278369		0.92217	0.067118
At1g01260	0.773676	0.11182		0.896814	0.0589677
At1g01280	0.400291	-0.248121		0.268468	-0.311666
At4g39210	0.00364789	1.53165		0.00211449	1.62481
At1g01300	0.752299	0.204551		0.801219	0.173752
At1g01310	0.722102	-0.134566		0.698861	-0.147795
At1g01320	0.34321	-0.318164		0.488577	-0.242006
At1g01330	#N/A	#N/A		#N/A	#N/A
At1g01340	0.639251	-0.206259		0.585579	-0.239881
At5g08640	0.743167	-0.263778		0.829513	-0.191624
At1g01370	0.689061	-0.172896		0.66202	-0.190701
At1g01380	0.747093	-0.0930722		0.83588	-0.0661066
At1g01390	0.977327	-0.0253201		0.952639	0.0521124
At1g01410	0.814427	-0.0934216		0.677262	-0.158799
At5g57550	0.00610232	-1.08258		0.0233841	-0.918675
At1g01430	0.791642	-0.0978932		0.42029	-0.256861
At1g01440	0.813693	-0.108404		0.266919	-0.411774
At1g01450	0.859068	-0.0933838		0.906441	-0.0696627
At1g01460	0.872687	-0.0693706		0.666315	-0.1693
At4g25630	0.620953	-0.185927		0.374804	-0.306605
At1g01480	0.471995	0.251708		0.49	0.247207
At1g01490	0.478549	-0.274805		0.355763	-0.346932
At3g44990	0.498387	0.527346		0.410671	0.62784
At1g01510	0.0836518	0.308987		0.263973	0.204666
At3g15650	0.456049	-0.328839		0.458448	-0.326692
At1g01530	0.529382	-0.24418		0.5357	-0.246159
At1g01540	0.931328	-0.0273565		0.662658	-0.117926
At1g01550	0.531422	0.173964		0.603965	0.152941
At4g39800	0.327269	0.458424		0.0496123	0.803126
At4g01080	0.632775	-0.325982		0.866193	-0.139354
At1g01600	0.105604	-0.661261		0.0947346	-0.646195
At4g35770	0.268294	1.24925		0.346232	1.05951
At4g26780	0.926536	0.0678134		0.863305	-0.125689
At1g01630	0.709436	-0.119606		0.536685	-0.185456
At1g01640	0.928005	-0.0434665		0.653161	0.185358
At1g01650	0.375343	0.264857		0.225444	0.342494
At1g01660	0.682673	-0.170791		0.747628	-0.143844
At1g01670	0.975305	0.015761		0.882631	-0.0661701
At1g01690	#N/A	#N/A		#N/A	#N/A
At1g01700	0.717576	0.103377		0.85616	-0.0589782
At1g01710	0.569903	0.195611		0.703947	0.1443
At2g33830	0.862456	-0.125844		0.526556	-0.394447
At2g18700	0.510043	0.280414		0.923671	-0.0559241
At1g01730	0.961874	-0.0230601		0.999789	0.000233736
At1g01740	0.906344	-0.047463		0.865972	-0.0688423
At1g01750	0.400734	0.238294		0.336891	0.265717
At1g01760	0.902466	-0.0543317		0.800277	-0.107145
At1g01770	0.402274	0.334683		0.19035	0.485592
At3g44750	0.950535	-0.0356931		0.750032	-0.158746
At1g01790	0.135641	0.453116		0.181957	0.390219
At1g01800	0.614303	0.112536		0.488331	0.149209
At1g01820	0.975981	-0.0135345		0.675553	0.138835
At1g01830	0.832078	0.0782564		0.734539	0.122359
At1g01840	0.682798	-0.143022		0.624793	0.171383
At1g01860	0.888663	-0.0461663		0.585206	0.152343
At1g64390	0.830977	0.143005		0.65611	0.279654
At1g01910	0.471789	0.187485		0.843444	0.0652905
At1g06000	0.535753	-0.370361		0.526896	-0.384631
At1g01930	0.659148	0.220098		0.708835	0.196862
At1g01940	0.922492	-0.0368197		0.944256	-0.0300528
At1g01950	0.831388	-0.0958383		0.979503	0.0166881
At1g01960	0.796151	0.108426		0.927415	-0.046286
At1g01970	0.585753	0.158055		0.736087	0.109451
At1g01980	0.687516	-0.143946		0.625618	-0.174221
At1g01990	0.579776	-0.149909		0.918986	-0.0366531
At1g02000	0.882881	-0.110505		0.96774	-0.0375338
At1g02020	0.347144	0.315943		0.400247	0.284181
At1g02050	0.816541	0.107189		0.916422	-0.0569978
At1g02060	0.74945	0.116734		0.811801	0.0933197
At1g02070	0.711127	0.186756		0.567126	0.273948
At1g02080	0.380525	0.323893		0.390958	0.313876
At1g02090	0.468094	0.206424		0.136626	0.386631
At1g02100	0.811541	0.083605		0.750032	0.112415
At1g02110	0.565862	0.212425		0.629302	-0.190197
At1g02120	0.775284	0.0873121		0.696107	0.118395
At1g02130	0.480761	0.174386		0.636758	0.129008
At1g02140	0.998297	0.000788291		0.656743	-0.121523
At1g02150	0.948034	-0.0196245		0.53066	-0.145774
At1g02160	0.593774	0.208334		0.576124	0.221989
At1g02170	0.377191	0.233092		0.454921	0.200579
At1g02180	0.664249	-0.189582		0.950102	-0.0372904
At1g02190	0.69242	-0.159903		0.714509	-0.154525
At1g02200	#N/A	#N/A		#N/A	#N/A
At1g02205	0.470636	-0.294687		0.532146	-0.266845
At1g02220	0.298999	0.364583		0.0563591	0.59143
At1g02230	#N/A	#N/A		#N/A	#N/A
At1g02250	0.918437	-0.0399546		0.666315	-0.145536
At1g02260	0.477607	-0.174393		0.649239	-0.124253
At1g56110	0.735837	0.132971		0.819236	0.0986163
At1g02280	0.884592	-0.0522459		0.759702	-0.102905
At2g33210	0.737622	0.114954		0.682371	0.13981
At1g02305	0.66932	0.114257		0.334077	0.22733
At5g03760	0.961181	-0.0337682		0.72127	-0.200779
At1g02320	0.433911	0.179331		0.552006	0.143375
At1g02330	0.258046	0.433216		0.230893	0.44421
At1g28330	0.47091	0.427025		0.677603	0.277038
At1g02360	0.527674	-0.407975		0.681601	-0.292573
At4g12500	0.977494	-0.0454892		0.676519	-0.502206
At1g02390	0.459968	-0.287012		0.634322	-0.203705
At1g02400	0.515938	-0.271719		0.554604	-0.257015
At1g02410	0.980129	0.00940036		0.706048	0.110824
At1g02420	0.859214	0.0660537		0.567474	0.187133
At1g02430	#N/A	#N/A		#N/A	#N/A
At5g14120	0.150795	-0.604041		0.0210156	-0.853195
At1g02460	0.15594	-0.542212		0.185486	-0.487493
At1g02470	0.978504	0.0171737		0.617783	-0.237365
At1g02475	0.184666	0.273527		0.14696	0.285924
At1g02490	0.764866	0.103844		0.849589	-0.0735323
At3g07870	0.150717	-0.585747		0.0308851	-0.779897
At1g02530	#N/A	#N/A		#N/A	#N/A
At1g02540	0.875905	-0.0565799		0.357667	0.259227
At1g02550	0.655334	-0.192611		0.623663	-0.214752
At1g02560	0.803613	0.0644399		0.899697	0.038157
At1g02570	0.928237	-0.0403688		0.992689	0.00601061
At1g02580	0.388379	-0.408622		0.392204	-0.400339
At1g02620	0.236621	-0.534225		0.259654	-0.49653
At4g28290	0.33666	-0.492427		0.0325312	-0.947014
At1g80920	0.319196	0.619682		0.66107	0.311877
At1g02670	0.72875	0.155135		0.568916	0.240084
At4g30800	0.765425	-0.143264		0.495078	-0.293865
At1g02690	0.813577	0.103481		0.79925	0.11561
At1g02700	0.888832	-0.0575262		0.817232	0.0930111
At1g02710	0.962369	0.0229558		0.697219	0.151454
At1g02720	0.705286	0.119112		0.432892	0.22049
At1g02730	0.821333	0.116566		0.441404	-0.337206
At1g02740	0.885221	-0.0644941		0.963363	-0.0245881
At1g02750	0.410331	0.30718		0.553592	0.235469
At1g02780	0.960212	0.0139188		0.927415	0.0250009
At1g02790	0.933485	-0.0350667		0.604632	-0.179368
At1g02800	0.454541	-0.358414		0.387207	-0.403027
At1g02810	0.979913	0.0131785		0.987189	0.0113463
At1g02813	0.782654	-0.120016		0.793216	-0.118989
At1g02816	0.782797	-0.118585		0.656064	-0.18527
At1g49500	0.208852	-0.893993		0.0319248	-1.34
At1g02830	0.965182	-0.0261472		0.952881	-0.0351946
At1g02840	0.558479	0.155875		0.243197	0.281846
At1g02850	0.633002	0.286259		0.161698	0.719775
At1g02860	0.370031	-0.272546		0.627412	-0.165035
At1g80270	0.853192	0.0873062		0.845584	0.0964788
At5g02050	0.656133	0.244557		0.828536	0.137657
At1g02900	0.717196	-0.132342		0.0991244	-0.476262
At1g02910	0.26961	0.280157		0.726055	0.10632
At1g02930	#N/A	#N/A		#N/A	#N/A
At1g02940	0.890594	0.0512436		0.807496	0.088307
At1g02950	0.214235	-0.506935		0.239245	-0.467781
At1g02960	0.6685	0.125399		0.377403	0.230334
At4g26530	0.298381	-0.611597		0.099502	-0.883013
At1g02980	0.577012	-0.147624		0.994492	-0.00360256
At1g03000	0.896299	-0.0423363		0.740217	-0.100936
At1g03010	0.448206	-0.266733		0.726295	-0.141883
At5g05270	0.960691	0.0464472		0.934942	0.0762657
At1g03030	0.763558	0.0955465		0.198634	0.330059
At1g03040	0.887774	0.0557314		0.458338	0.231236
At1g03050	0.477737	-0.205685		0.856873	0.0669945
At3g44450	0.5421	0.601681		0.751119	0.358867
At1g03060	0.841689	-0.0909069		0.506104	-0.260277
At1g03070	0.720459	-0.185102		0.98842	0.0128846
At1g03080	0.784658	0.139943		0.994694	0.00595378
At5g15980	0.0961083	0.658158		0.0407173	0.742006
At5g07030	0.93909	0.0395753		0.955234	-0.0316154
At1g03110	0.934185	-0.0390186		0.795918	0.112306
At1g03130	0.305898	0.308074		0.523261	0.205086
At1g03140	#N/A	#N/A		#N/A	#N/A
At1g03150	0.974185	0.0159106		0.789254	0.10395
At1g03160	0.535141	0.241902		0.18542	0.462951
At1g03170	0.690457	-0.177014		0.77636	-0.135537
At1g03180	0.990251	-0.00930599		0.970518	-0.0272838
At5g17220	0.457908	0.722305		0.351752	0.875188
At2g37540	0.135641	-0.405306		0.0473318	-0.482641
At1g03220	#N/A	#N/A		#N/A	#N/A
At1g03240	#N/A	#N/A		#N/A	#N/A
At1g03250	0.240432	0.326858		0.387617	0.243388
At1g03260	0.814489	-0.0767484		0.46396	-0.205888
At1g03270	0.890594	0.0583928		0.458327	0.252225
At3g15460	0.893823	-0.0618168		0.979553	-0.0163351
At1g03290	0.318005	0.359671		0.164412	0.470994
At1g03300	0.667815	-0.161518		0.619844	-0.187327
At1g56650	0.692731	0.440449		0.815868	0.290293
At1g03320	0.493229	-0.314813		0.317133	-0.436175
At4g17770	0.660601	0.16847		0.280013	0.360211
At1g03350	0.959938	0.0183869		0.963839	0.0177489
At5g40830	0.837178	0.0972114		0.886235	0.0756699
At1g03370	0.581197	0.192974		0.301545	0.330416
At1g03380	0.912335	0.0536312		0.89443	-0.0672709
At1g03390	0.441988	-0.315678		0.501197	-0.281999
At2g32220	0.327174	-0.444475		0.179542	-0.570417
At1g03410	0.994805	-0.00427968		0.842015	0.0900679
At1g03420	0.462591	-0.2256		0.233803	-0.342542
At1g03430	0.751806	0.123885		0.748578	0.129674
At1g03440	0.737919	-0.144145		0.940154	-0.0408994
At1g03445	0.379486	-0.309393		0.780629	-0.118269
At5g13930	0.744313	0.209537		0.582671	0.332048
At4g37300	0.135641	-0.483554		0.0359025	-0.602274
At1g03475	0.796151	-0.0777408		0.966126	-0.0169089
At1g03490	#N/A	#N/A		#N/A	#N/A
At1g03495	#N/A	#N/A		#N/A	#N/A
At1g03510	0.914045	0.0419423		0.84953	0.0731874
At1g03520	0.909376	0.0630693		0.538217	0.278742
At1g03530	0.736159	-0.13884		0.693267	-0.163232
At1g03540	0.238489	-0.473746		0.286162	-0.420599
At3g23000	0.50872	0.337213		0.900718	0.0853475
At1g03560	0.327931	0.590156		0.522166	0.412431
At1g03590	0.848432	-0.0726311		0.949759	0.0294968
At1g03600	0.917357	0.0250889		0.984904	-0.0066026
At5g47060	0.329067	0.633051		0.364721	0.584009
At1g03620	0.276049	-0.394548		0.558823	-0.230892
At1g03630	0.179721	0.413382		0.121017	0.451508
At1g03660	0.456284	-0.258113		0.657196	-0.170584
At1g03675	#N/A	#N/A		#N/A	#N/A
At1g03687	0.853924	-0.0707865		0.579411	-0.18832
At4g04940	0.974692	-0.0239267		0.624154	-0.27081
At1g03710	0.579075	0.151068		0.651737	0.131617
At1g03720	0.402267	-0.322689		0.921129	-0.053531
At1g03730	0.80173	0.0861279		0.655707	0.147471
At1g03740	0.70925	0.182678		0.167638	0.55358
At5g61030	0.862406	0.0833371		0.884743	0.0760516
At1g03760	#N/A	#N/A		#N/A	#N/A
At1g03770	0.897917	0.06576		0.638092	0.212202
At1g03780	0.942285	0.0416358		0.854229	-0.100392
At1g03790	0.530614	-0.311008		0.779109	-0.162012
At1g56430	0.401422	-0.293535		0.652915	-0.177203
At1g77510	0.525107	0.249692		0.543422	0.245794
At1g03840	0.395073	-0.237785		0.577485	-0.167639
At2g35860	0.975305	-0.0148145		0.873835	0.0665862
At1g03860	0.838924	0.0628665		0.498008	0.179737
At4g17670	0.471386	0.385882		0.200855	0.630848
At1g03880	0.202866	-0.413361		0.639932	-0.175061
At1g03890	0.787017	-0.110234		0.785234	0.115236
At1g03900	0.670526	0.121532		0.418336	0.208736
At2g28630	0.0176347	-1.10838		0.0029973	-1.33551
At1g03910	0.397478	0.231001		0.165052	0.351113
At1g03920	0.150795	-0.459716		0.449519	-0.254225
At1g03930	#N/A	#N/A		#N/A	#N/A
At5g61790	0.975983	-0.0114166		0.875069	0.051954
At1g03960	0.893019	-0.0592734		0.953774	0.0297914
At5g64080	0.367677	-0.39011		0.131383	-0.60457
At1g03980	0.614883	-0.19179		0.593203	-0.207985
At1g03990	0.495285	-0.244639		0.992059	-0.00670286
At1g04000	0.722133	0.144345		0.339509	0.332397
At1g04010	0.943156	-0.0353578		0.92614	0.0478602
At1g04020	0.868451	0.0745171		0.7368	-0.14415
At1g04030	0.651644	-0.165577		0.991566	0.00686717
At2g32990	0.901964	-0.0979565		0.857453	0.143908
At1g04050	0.555233	-0.186197		0.605747	-0.17114
At1g04060	#N/A	#N/A		#N/A	#N/A
At3g06680	0.821333	-0.124698		0.35995	-0.415159
At3g51240	0.945647	0.0765121		0.999789	0.000340553
At1g04090	0.636623	-0.206447		0.776256	-0.137647
At1g04100	0.932721	0.0320828		0.93596	-0.0328323
At1g04110	0.34321	0.386879		0.434675	0.324202
At1g04120	0.952755	0.0361244		0.752773	-0.164249
At1g04130	0.789523	0.103332		0.780332	-0.111549
At1g04140	0.476109	0.222557		0.508653	0.213363
At1g04150	0.818846	-0.109389		0.920265	-0.0563656
At1g04160	0.969265	-0.0195136		0.97918	-0.0149735
At1g04170	0.991009	0.00419417		0.601912	-0.127531
At1g04180	0.458539	0.215289		0.65083	0.145735
At1g04190	0.610611	0.179441		0.857529	0.0766426
At1g04200	0.469282	0.293577		0.558251	0.251577
At1g04220	0.220722	-0.337507		0.379711	-0.244297
At1g04230	0.720459	0.130705		0.54947	0.20424
At1g55210	0.326007	-0.320117		0.279912	-0.340235
At1g04250	0.815878	-0.118934		0.638999	-0.226203
At1g04260	0.799603	0.0819607		0.450295	0.211132
At1g04270	0.989687	-0.00412416		0.791853	-0.0639783
At1g04290	0.769699	0.134306		0.757647	0.145385
At4g25340	0.726598	-0.154041		0.483805	-0.279367
At1g04310	0.366417	0.281163		0.65855	0.155741
At1g04330	0.83624	-0.0731253		0.719661	0.123172
At1g04340	0.715267	-0.114989		0.601507	-0.158616
At1g65840	0.607302	-0.168485		0.740217	-0.120898
At1g04360	0.963207	-0.0249551		0.9643	0.0255301
At1g04380	0.948034	0.0235484		0.752916	-0.0988609
At4g29520	0.551733	0.248782		0.243197	0.444115
At1g04400	0.374662	0.249132		0.247707	0.30869
At1g04410	0.970869	-0.0113688		0.791853	0.0665249
At1g04420	0.617135	0.119713		0.749869	0.0853784
At1g04430	0.232227	-0.280316		0.4331	-0.188752
At1g04440	0.433859	0.185858		0.314554	0.22767
At1g04470	#N/A	#N/A		#N/A	#N/A
At5g60890	0.161427	-0.964977		0.108276	-1.0476
At1g04490	0.728599	0.105489		0.331377	0.252623
At1g04500	0.897995	-0.0540923		0.836815	0.0875446
At1g04510	0.660601	0.163698		0.77393	0.117287
At1g43800	0.324913	-0.712714		0.160957	-0.953357
At1g04530	0.338154	0.400594		0.400123	0.352548
At1g04540	0.907616	-0.0581103		0.661199	-0.19186
At1g04550	0.662483	0.212725		0.986984	-0.0145815
At1g04560	0.845181	0.109767		0.992003	0.00918286
At1g04580	#N/A	#N/A		#N/A	#N/A
At1g04590	0.728062	0.134562		0.791752	0.109342
At1g04600	0.575163	0.189374		0.926924	0.0416798
At1g04610	0.449774	-0.266185		0.870076	-0.0751592
At1g04620	0.654467	0.150911		0.354063	0.278583
At1g04630	#N/A	#N/A		#N/A	#N/A
At1g04640	0.970869	0.0146063		0.811061	-0.078887
At1g04645	0.667159	-0.15355		0.44498	-0.249732
At1g04650	0.90924	-0.0588232		0.97182	-0.0225072
At1g04660	0.0787461	-0.602771		0.347311	-0.341735
At1g04670	0.813934	-0.0701942		0.582883	-0.149557
At1g04680	0.344778	-0.291921		0.410794	-0.257302
At1g04690	0.757893	-0.0877614		0.765945	0.0878146
At1g04700	0.64805	-0.174789		0.637434	-0.184184
At1g04710	0.273338	0.264926		0.0804231	0.382751
At1g04730	0.739606	-0.12565		0.883672	0.0647506
At5g40850	0.459662	-0.320957		0.603978	-0.243833
At1g04760	0.903249	0.0635594		0.938576	0.0452331
At1g04770	0.480761	0.442194		0.558823	0.387439
At1g04780	0.383019	0.273464		0.0942412	0.471286
At1g04790	0.278482	0.344196		0.153771	0.42798
At1g04800	0.808521	0.116873		0.912435	0.0623035
At1g04810	0.526913	0.250893		0.729693	0.1561
At5g62440	0.912004	-0.0628654		0.612375	-0.245473
At1g04830	0.544826	0.161553		0.523387	0.172663
At1g04840	0.784861	0.102574		0.718372	0.135487
At1g04850	0.522408	0.210282		0.589224	0.187404
At1g04860	0.556819	0.1932		0.989938	-0.00755671
At1g04870	0.810608	0.0767904		0.88907	0.0512897
At1g04880	0.93603	0.0266044		0.81121	-0.0733609
At5g56030	0.746888	0.15369		0.8999	-0.0710174
At1g04910	0.367589	0.201347		0.269375	0.236719
At1g04920	0.889357	0.060623		0.649405	0.174066
At1g04930	0.330414	-0.293648		0.263512	-0.325707
At1g04940	#N/A	#N/A		#N/A	#N/A
At1g04950	0.665739	0.149211		0.361433	0.279119
At1g04960	0.320688	0.272109		0.294105	0.279482
At1g04970	0.47091	0.186214		0.0652837	0.41221
At4g12490	0.94752	-0.101892		0.588593	-0.666392
At1g04985	0.981938	0.0100681		0.682371	0.138403
At1g04990	0.196382	0.507287		0.227669	0.460526
At5g15740	0.710514	0.172545		0.604896	0.233304
At1g05010	0.721179	-0.140897		0.962186	0.0250042
At1g05020	0.781412	-0.105337		0.901369	-0.0552864
At1g05030	0.895865	-0.0516231		0.933807	0.0370878
At1g05040	0.63072	-0.204917		0.70733	-0.171819
At1g05050	#N/A	#N/A		#N/A	#N/A
At1g05060	0.375343	0.195384		0.65765	0.110181
At1g05070	0.925319	0.0328802		0.952639	0.023766
At1g05090	#N/A	#N/A		#N/A	#N/A
At1g05100	0.567535	0.19132		0.683066	0.149033
At1g05120	0.811983	0.0879322		0.929674	0.0392911
At1g05130	#N/A	#N/A		#N/A	#N/A
At1g05140	0.422527	0.203904		0.70915	0.109167
At1g05150	0.324021	0.302753		0.623323	0.16976
At1g05160	0.431889	0.217341		0.276559	0.28401
At1g05170	0.312755	0.367123		0.352512	0.335059
At1g05180	0.39265	0.221757		0.187871	0.317185
At1g05190	0.97157	-0.0127656		0.27227	-0.252485
At1g05200	0.433112	0.248988		0.73842	0.12376
At1g05205	0.751408	0.117152		0.728685	0.130596
At1g05210	0.851156	-0.0721177		0.68929	-0.143845
At1g05230	0.914828	0.0342636		0.809352	0.073733
At1g05250	#N/A	#N/A		#N/A	#N/A
At1g05260	0.689815	-0.173993		0.95225	0.0353405
At5g58770	0.116874	-0.92074		0.00695307	-1.37855
At1g05280	0.734249	0.13007		0.940405	0.0363637
At1g05290	0.635822	-0.166269		0.903237	0.0539465
At1g05300	0.156135	-0.451125		0.988893	-0.00888774
At1g05310	0.418308	-0.274068		0.850194	-0.0818241
At1g05320	#N/A	#N/A		#N/A	#N/A
At1g05330	0.150795	-0.393015		0.177864	-0.354129
At3g06530	0.703885	0.209784		0.775207	-0.169018
At1g05350	0.912578	0.0379574		0.832574	0.0717472
At1g05360	0.60392	0.15104		0.26262	0.292206
At1g05370	0.872401	-0.074828		0.829513	0.102161
At1g05380	0.400734	0.255156		0.785241	0.100016
At1g05385	0.755745	-0.105417		0.482704	-0.212009
At1g05400	0.451346	-0.259773		0.628397	-0.182908
At1g05410	0.160302	0.934038		0.325858	0.664221
At1g05430	0.952755	-0.0235729		0.714887	0.122114
At1g05440	0.640107	0.175792		0.675556	-0.164714
At4g35630	0.157849	-0.399216		0.312764	-0.287785
At1g05460	0.886919	0.0766859		0.527179	0.280394
At1g05470	0.497234	0.326312		0.686378	0.218218
At1g05480	#N/A	#N/A		#N/A	#N/A
At1g05490	0.697008	-0.149809		0.474195	-0.251806
At1g05500	0.248637	0.382974		0.253746	0.370477
At1g05510	0.747742	-0.132897		0.922127	-0.0489157
At3g52370	0.489013	-0.295537		0.91015	-0.0657736
At1g05530	0.869413	-0.0509809		0.891896	0.0457242
At1g05540	0.455775	-0.324139		0.659339	-0.21256
At1g05550	0.46165	-0.24509		0.642247	-0.171648
At1g05560	0.605125	-0.340529		0.50545	-0.42809
At1g05570	0.468094	0.245769		0.80883	0.100343
At1g05575	0.822074	0.508671		0.953981	0.161143
At1g05580	#N/A	#N/A		#N/A	#N/A
At1g05590	0.0454287	0.543307		0.65406	0.153539
At1g05600	0.685802	0.120329		0.628566	0.143774
At1g05610	0.973816	-0.0137918		0.674338	-0.130918
At1g05620	0.504438	-0.219627		0.719661	-0.134483
At1g05630	0.912578	-0.0551233		0.999432	-0.000583755
At1g05650	#N/A	#N/A		#N/A	#N/A
At1g05670	0.441843	0.263447		0.243335	0.372739
At1g74030	0.321032	0.258008		0.248547	0.2886
At1g05690	0.351823	-0.35375		0.642399	-0.200261
At1g05700	0.614978	0.18212		0.56813	0.20771
At4g37910	0.783987	0.106591		0.879549	0.0680175
At1g05720	0.5421	0.231597		0.635637	0.193489
At1g05740	0.81209	-0.0665331		0.936113	0.0270684
At1g05750	0.371082	-0.239082		0.824074	-0.0750657
At1g23100	0.822711	0.177845		0.7154	-0.282478
At1g65060	0.808008	0.112206		0.579411	0.234371
At1g05790	0.907173	0.0400293		0.988245	-0.00779291
At1g05800	0.862862	-0.0715163		0.783531	0.111479
At5g40480	0.184666	0.651482		0.510427	0.348299
At1g05810	0.526565	-0.256187		0.641127	-0.204512
At1g05840	0.956633	-0.0325911		0.883672	0.0837184
At1g05850	0.601374	-0.136682		0.697027	-0.110307
At1g05860	0.721129	0.148477		0.366691	0.322922
At1g05880	0.785494	0.14401		0.627391	0.246155
At5g53160	0.258817	-0.367928		0.0405314	-0.587635
At1g05900	0.772733	0.124701		0.728039	0.15205
At3g21560	0.927943	0.0568263		0.887905	0.0901661
At1g05920	0.585172	-0.226072		0.407119	-0.324455
At1g05940	0.170372	0.351883		0.0489489	0.454398
At1g05950	0.750158	-0.139937		0.71402	-0.162482
At1g05960	0.279946	0.424571		0.354063	0.363539
At1g05990	0.23218	-0.350948		0.230167	-0.340088
At4g12880	0.327574	-0.416345		0.248501	-0.472901
At1g06010	0.427414	0.212062		0.866586	0.058105
At1g06020	0.305935	-0.309338		0.216618	-0.355708
At1g06040	0.442058	0.315792		0.253766	0.440159
At1g06050	0.837178	0.0868298		0.44167	0.272915
At1g06060	0.88667	0.0562277		0.324227	0.294575
At1g06070	0.835946	0.0803483		0.644151	0.167022
At1g06080	0.161453	-0.558989		0.065567	-0.672925
At3g16450	0.22332	-0.418195		0.0227311	-0.676494
At1g06110	0.843093	-0.0515372		0.76025	-0.0781959
At1g06120	#N/A	#N/A		#N/A	#N/A
At1g06130	0.529072	0.232861		0.653161	0.181304
At1g06140	0.89684	-0.0555916		0.921129	-0.0471025
At1g06150	#N/A	#N/A		#N/A	#N/A
At1g06160	0.992249	0.00864352		0.845448	0.132329
At1g06170	0.400734	-0.218314		0.190421	-0.315908
At1g06180	0.578304	-0.26678		0.535612	-0.299247
At1g06190	0.741722	0.110728		0.945533	-0.0296452
At1g06200	0.360034	0.237255		0.3999	0.218046
At1g78570	0.801033	-0.121564		0.891955	-0.0751664
At1g06220	#N/A	#N/A		#N/A	#N/A
At1g06225	0.105604	-0.321823		0.390958	-0.178127
At1g06230	0.116057	0.506976		0.344189	0.312587
At1g06240	0.93234	0.0344861		0.761713	-0.110488
At1g06250	0.653927	-0.20261		0.72044	-0.172014
At1g06260	0.458539	-0.245374		0.223098	-0.375221
At1g06270	0.761063	0.134444		0.964195	-0.026666
At1g06290	#N/A	#N/A		#N/A	#N/A
At1g06310	0.157849	-0.474071		0.152157	-0.465279
At1g06320	0.382539	-0.392752		0.518506	-0.305124
At1g06340	0.639251	-0.155392		0.949337	0.0290962
At1g06350	#N/A	#N/A		#N/A	#N/A
At1g06380	0.799119	0.0949726		0.886601	0.0610552
At1g06390	0.946246	0.0224493		0.923946	0.0328862
At5g09590	0.367785	0.339141		0.0904264	0.572116
At1g06410	0.444425	0.318651		0.842352	0.1042
At1g06420	0.898205	-0.0611039		0.751247	-0.142194
At4g16660	0.290585	0.513952		0.354063	0.447102
At1g06440	0.961472	0.0241334		0.706791	-0.151157
At1g06450	0.587911	0.175093		0.745715	0.118325
At1g06460	0.710444	0.114453		0.7424	0.106394
At3g07770	0.413774	0.361133		0.636827	0.23241
At1g06490	0.836108	-0.100484		0.57248	-0.244606
At3g56070	0.920568	-0.0535523		0.758015	-0.151263
At1g06510	0.438558	0.291434		0.715096	0.157445
At1g06520	0.971137	0.0225873		0.899399	-0.0717159
At1g06530	0.952755	-0.0210768		0.642055	-0.133627
At2g25450	0.0123359	-1.57382		0.0103863	-1.60311
At1g06550	0.857924	-0.0937019		0.939564	-0.0471147
At1g06560	0.96635	0.016211		0.747271	-0.0993871
At1g06570	0.50578	0.318797		0.775482	0.160842
At1g06580	0.235564	0.330294		0.307179	0.280968
At1g06590	0.752553	0.10756		0.947408	0.0291668
At1g06620	0.483995	-0.234264		0.839185	-0.0857728
At1g06630	0.0900862	0.485633		0.112594	0.44069
At1g06640	0.617135	-0.205801		0.769692	-0.13532
At1g06650	0.508851	0.22456		0.994365	0.00484232
At1g06670	0.854911	-0.080279		0.394669	-0.302155
At1g06680	0.671332	0.0692414		0.53066	0.0974649
At1g06690	0.305451	0.2892		0.230335	0.324635
At1g06700	0.435047	-0.189398		0.729231	-0.0973333
At5g67480	0.0755406	-0.888281		0.011638	-1.14996
At1g48920	0.911573	0.052691		0.855687	-0.0860129
At1g06730	0.888487	-0.0563688		0.992792	-0.00545762
At1g06740	0.584749	-0.203164		0.733365	-0.14174
At1g06750	0.81235	-0.0758781		0.856732	-0.0633646
At1g06760	0.448661	0.206586		0.696745	0.12029
At1g06770	0.841749	-0.0896831		0.883937	-0.0728055
At3g52040	0.875469	-0.0899619		0.86275	-0.102552
At1g06790	0.482506	-0.202333		0.750799	-0.107666
At1g06800	0.530328	-0.224682		0.18227	-0.429094
At1g06810	#N/A	#N/A		#N/A	#N/A
At1g06820	0.872364	0.0444663		0.829513	0.0606524
At1g06830	0.135641	-0.827001		0.0717345	-0.909619
At1g06840	0.788649	-0.103403		0.938757	-0.0366423
At1g06850	0.991009	0.00552426		0.932633	-0.0356882
At1g06870	#N/A	#N/A		#N/A	#N/A
At1g06890	0.40541	-0.21144		0.388889	-0.216813
At4g25730	0.849009	0.129036		0.973426	-0.0301066
At1g06930	0.587642	-0.230912		0.714579	-0.172023
At1g06950	0.451405	0.29097		0.736406	0.151042
At1g06960	0.687016	0.142192		0.474731	0.231333
At1g06970	0.927943	0.0335614		0.983126	0.011058
At1g06980	0.317094	-0.345805		0.170692	-0.444439
At1g06990	0.730924	-0.170324		0.871903	-0.0932659
At1g07000	0.621656	-0.25874		0.442643	-0.379334
At1g07010	0.815141	0.103872		0.711286	0.160679
At1g07020	0.969702	-0.0213783		0.932818	0.044847
At1g07025	0.252039	-0.52948		0.391356	-0.401644
At5g48570	0.709851	-0.194571		0.641273	-0.241206
At3g52180	0.0578058	0.706468		0.00370295	0.985114
At5g02590	0.741504	0.205801		0.804944	0.165559
At1g07060	0.320185	-0.419182		0.4331	-0.336009
At1g49410	0.824575	0.122311		0.988414	-0.0131124
At1g07080	0.636849	0.094884		0.584856	0.109835
At4g05410	0.768329	0.0991624		0.922325	0.0396519
At4g28450	0.847238	0.137141		0.987434	0.0183205
At1g07120	0.984891	-0.00688236		0.907073	0.0380051
At1g07130	0.757217	0.122211		0.546888	0.219562
At1g07135	#N/A	#N/A		#N/A	#N/A
At1g07140	0.572052	-0.129607		0.825493	-0.0610406
At1g07150	0.80173	0.0910281		0.961526	0.0227107
At1g07160	0.353765	-0.377275		0.489315	-0.293177
At1g07170	0.799119	0.112044		0.881411	0.0754832
At4g02930	0.980225	0.0110683		0.988619	-0.00862045
At1g07190	0.780693	-0.0879979		0.573274	-0.163839
At1g07210	0.722222	0.137078		0.901336	0.0577013
At1g07220	0.546803	0.19427		0.162548	0.40125
At1g07230	0.638589	0.155441		0.407286	0.251574
At1g07240	0.984583	-0.00959383		0.882894	0.0637529
At1g07250	0.312755	0.314112		0.556408	0.198012
At1g07260	0.579075	-0.238525		0.432659	-0.322607
At1g07270	0.335433	-0.369676		0.341017	-0.360612
At1g07280	0.958569	-0.0234337		0.909672	-0.0495257
At1g07290	0.661244	-0.203923		0.402935	-0.351235
At1g07300	0.253824	-0.405794		0.106691	-0.533831
At1g07310	0.988824	-0.00733075		0.9643	-0.0222354
At1g07320	0.919252	-0.0276725		0.951737	0.0192596
At1g07330	0.826124	0.0931709		0.793258	0.112835
At1g07340	0.852607	-0.109991		0.922049	-0.0665209
At1g07350	0.468094	0.323605		0.247707	0.483931
At1g07360	0.380391	0.263084		0.390229	0.255497
At1g07370	0.685133	-0.122426		0.762697	-0.0977625
At1g07380	0.660417	0.138634		0.312764	0.279835
At1g07390	0.743019	-0.131282		0.729693	-0.141284
At2g37950	0.0636447	-0.762271		0.0467745	-0.773748
At1g07420	0.779813	0.107018		0.369502	0.288902
At3g13860	0.580132	0.152091		0.763554	0.0939255
At1g07440	0.93418	-0.0396994		0.899399	-0.0623413
At4g28250	0.989028	-0.0097442		0.781781	0.146335
At1g07460	0.659649	-0.154554		0.952696	-0.0281709
At1g07470	#N/A	#N/A		#N/A	#N/A
At1g07490	#N/A	#N/A		#N/A	#N/A
At1g07500	0.55699	0.272164		0.293526	0.446429
At5g44400	0.752553	-0.14203		0.880981	0.0790797
At1g07520	0.774928	0.122492		0.596061	0.213145
At1g07530	0.109032	0.470609		0.285152	0.316524
At1g07540	0.601347	-0.227859		0.48641	-0.294775
At1g07550	0.402011	-0.243874		0.711286	-0.125031
At1g07560	0.536636	-0.193423		0.565608	-0.186246
At1g07570	0.409465	0.328832		0.350375	0.363899
At1g07590	0.887963	0.0567997		0.777437	0.106732
At1g07600	#N/A	#N/A		#N/A	#N/A
At1g07610	0.265409	-0.510242		0.0601541	-0.766328
At1g07620	#N/A	#N/A		#N/A	#N/A
At1g07630	0.691337	0.153715		0.378378	0.301355
At3g23830	0.798718	-0.108144		0.485619	-0.26081
At2g27830	0.292332	-0.646948		0.260142	-0.669599
At1g07670	#N/A	#N/A		#N/A	#N/A
At1g07680	0.536321	-0.262738		0.493861	-0.289638
At1g07690	0.66506	-0.188027		0.856873	-0.091874
At1g07700	0.34448	0.213211		0.481161	0.16529
At1g67360	0.785221	-0.141235		0.831856	-0.120194
At5g11240	0.975943	-0.0187822		0.812672	-0.118736
At1g07730	#N/A	#N/A		#N/A	#N/A
At4g34200	0.796151	0.0963989		0.7368	0.126695
At1g07745	0.648926	-0.162818		0.947587	-0.0319557
At1g07750	0.629032	-0.118122		0.992527	0.0041041
At1g07770	0.977327	0.00804274		0.990425	0.00407081
At3g22620	0.332982	-0.370195		0.201588	-0.459107
At1g07795	0.460065	-0.321457		0.663969	-0.211505
At1g07820	#N/A	#N/A		#N/A	#N/A
At1g07830	0.90329	-0.0559526		0.763427	-0.129325
At1g07840	0.995034	-0.00305709		0.977738	0.0123236
At1g07850	0.433563	-0.291561		0.928145	-0.046994
At1g07860	0.656467	-0.126481		0.715416	-0.110029
At1g07870	0.735837	0.140643		0.933649	0.0435549
At1g07880	0.885479	-0.0705793		0.95433	-0.032178
At1g44900	0.638196	0.252334		0.786619	0.162074
At1g07910	0.428523	0.280758		0.548049	0.223854
At1g06720	0.587094	0.307983		0.95298	0.0465661
At1g07970	0.693327	0.114525		0.677747	0.12278
At1g07980	0.540851	0.21098		0.711286	0.1428
At3g10530	0.898205	-0.0686385		0.595968	-0.245001
At1g08000	#N/A	#N/A		#N/A	#N/A
At1g08020	#N/A	#N/A		#N/A	#N/A
At1g08030	0.833252	0.0768009		0.423099	0.242973
At1g08040	0.343621	0.231376		0.211884	0.288788
At1g08050	0.802766	-0.117563		0.806426	0.122229
At1g08060	0.634939	-0.184485		0.764707	-0.128338
At1g08065	0.752409	-0.116085		0.952968	0.0277097
At1g08070	0.603517	-0.194759		0.717576	-0.148723
At1g08080	0.569838	-0.265358		0.6666	-0.217083
At1g08090	0.760861	-0.130862		0.97104	0.0215583
At1g08100	0.779927	-0.12322		0.890993	-0.0698766
At1g08110	0.400734	0.198705		0.194164	0.284981
At3g03770	0.176591	0.574577		0.462513	0.330738
At1g08150	#N/A	#N/A		#N/A	#N/A
At1g08170	0.460065	-0.218762		0.882631	0.0580606
At5g05990	0.995972	0.00383976		0.871183	-0.0896198
At4g36360	0.608726	0.184848		0.773429	-0.117497
At1g18250	0.181107	-0.521161		0.0682935	-0.644393
At1g08220	0.540961	-0.166824		0.875799	-0.0550566
At3g03060	0.771884	-0.12425		0.765184	-0.131961
At1g08250	0.448075	0.268983		0.487563	0.249128
At1g08260	0.795598	0.0919569		0.905976	0.0494438
At1g08270	0.846787	-0.0619862		0.998334	-0.000799287
At1g08280	0.943698	-0.0331218		0.481943	0.249992
At1g08310	0.540158	-0.234758		0.952639	-0.0327998
At4g21990	0.0802713	0.722901		0.200789	0.531254
At1g08325	#N/A	#N/A		#N/A	#N/A
At1g08340	0.656467	-0.152542		0.855545	0.0736312
At1g08350	0.105154	0.508637		0.0815796	0.511974
At1g08360	0.96635	0.0159007		0.765565	-0.0902913
At1g08370	0.699359	0.132795		0.687364	0.14122
At1g08380	0.395594	0.168944		0.446252	0.153436
At1g08390	0.95579	0.0230236		0.734979	-0.118302
At1g08420	#N/A	#N/A		#N/A	#N/A
At1g08430	0.761323	-0.102069		0.87558	0.0614053
At1g08450	0.659086	-0.193991		0.738999	-0.157834
At3g23620	0.700341	0.145354		0.690144	0.153561
At1g08470	0.974185	0.0111928		0.563587	0.139442
At1g08480	0.826885	0.0759673		0.488331	0.206969
At1g08490	0.238416	0.266404		0.191616	0.280377
At1g08500	0.794127	-0.12226		0.932246	-0.0488464
At1g08510	0.896299	-0.0379634		0.912951	0.0348107
At1g08520	0.473298	0.179138		0.664075	0.121688
At1g08540	0.944021	0.0276886		0.996734	-0.0022083
At4g23260	0.00183337	-1.05288		0.0213582	-0.812846
At5g01790	0.725747	0.154804		0.205721	0.457238
At5g22650	0.835946	-0.0710028		0.389684	-0.242715
At3g13470	0.717123	-0.17778		0.313348	-0.419897
At1g08590	0.201086	-0.421934		0.259224	-0.365553
At2g18330	0.957558	0.0296917		0.944523	-0.040317
At3g55605	0.46618	0.337336		0.628372	0.246575
At1g08620	0.145855	0.547763		0.177132	0.48836
At1g08630	0.888483	0.0893372		0.560351	0.309112
At1g08640	0.939248	0.0235474		0.820696	0.0651245
At5g56500	0.157849	0.499728		0.260334	0.397452
At1g08660	0.809737	0.0954038		0.884743	0.0653966
At1g08670	0.424792	-0.184831		0.776311	-0.0782385
At1g08680	0.663854	0.228732		0.281621	0.491489
At1g08690	#N/A	#N/A		#N/A	#N/A
At1g08700	0.624222	0.159448		0.603591	0.172504
At1g08710	0.870193	0.0601712		0.765184	0.105797
At3g15680	0.479048	-0.31281		0.357545	-0.393964
At1g08730	0.459968	-0.296998		0.556573	-0.249533
At1g08750	0.881533	0.0485277		0.378713	0.222588
At1g08770	0.97157	0.0162742		0.767005	0.108366
At1g08780	0.570703	0.222772		0.70642	0.163639
At1g08800	0.900494	0.0637246		0.929519	-0.0502413
At3g58660	0.584547	0.258712		0.829453	0.123132
At3g03250	0.540459	0.168023		0.55879	0.16519
At1g79470	0.747745	-0.123501		0.584014	-0.197334
At1g08860	0.53061	-0.265307		0.719883	-0.171047
At5g48880	0.612723	0.297747		0.307599	0.542431
At1g08900	#N/A	#N/A		#N/A	#N/A
At1g08920	0.603215	-0.200951		0.882199	-0.0722808
At1g08930	0.722133	0.158247		0.5615	0.242791
At1g80180	0.289897	-0.370252		0.0220546	-0.686285
At1g08960	0.29123	-0.345816		0.429147	-0.263969
At1g08970	0.604388	0.113743		0.768249	0.0727104
At1g03850	0.389511	-0.576633		0.250477	-0.731895
At1g08990	0.53262	-0.204583		0.180598	-0.393333
At1g09000	0.562406	-0.212355		0.666315	-0.170776
At1g09010	0.443168	0.202453		0.304948	0.257269
At1g09020	0.553671	0.242578		0.728039	0.160139
At1g09030	0.780296	-0.0904366		0.628599	-0.149866
At1g09060	0.305935	0.298083		0.0808242	0.457208
At4g05150	0.00746975	-0.78374		0.0417397	-0.620109
At1g09080	0.415228	-0.251539		0.449519	-0.235904
At1g09090	0.702155	0.102903		0.840806	0.0617778
At1g09100	0.137773	0.371601		0.144748	0.350714
At1g09130	0.394313	0.199119		0.575354	0.140537
At1g09140	0.965833	0.0226816		0.908874	0.0561379
At1g09150	0.99037	0.00533717		0.962604	-0.0193539
At1g09155	0.857924	-0.0677473		0.905906	-0.0505661
At1g09160	0.581328	-0.156573		0.744769	-0.104464
At1g09170	0.732903	-0.117647		0.802091	-0.092773
At1g61570	0.722813	0.180126		0.89575	-0.0794048
At1g09190	0.926126	0.0591098		0.900718	0.0833377
At5g24800	0.889965	-0.0786327		0.916286	-0.0651732
At1g09210	0.969349	-0.0121416		0.853112	0.0497453
At2g41650	0.829412	-0.169856		0.618984	-0.361603
At1g09230	0.933362	0.0409079		0.81121	-0.108704
At3g11964	0.814564	0.100479		0.907533	-0.057821
At1g09250	0.830464	0.10195		0.664919	0.1942
At1g09270	0.219898	0.288204		0.487081	0.172492
At1g09280	0.997487	0.00196135		0.78767	0.104333
At1g09290	0.750158	0.106667		0.625136	0.157885
At4g15210	0.58352	0.613191		0.71476	0.452448
At1g09310	0.247352	-0.331997		0.260062	-0.315776
At1g09320	0.698626	0.152087		0.897312	-0.0615368
At1g09330	0.887864	-0.042415		0.876755	0.0488249
At2g35190	0.385521	-0.346026		0.905976	-0.0649935
At1g09350	0.247352	0.47866		0.403062	0.352373
At1g09360	0.652222	-0.208909		0.494591	-0.298372
At1g09370	0.982105	-0.00972232		0.801219	-0.089117
At1g09380	0.431172	-0.393789		0.432736	-0.389015
At5g51440	0.257482	-0.36309		0.200789	-0.390037
At1g09400	0.535391	-0.277692		0.396904	-0.361887
At1g09410	0.944078	-0.0318375		0.86974	-0.0727454
At2g40360	0.72251	0.120918		0.766344	0.10651
At1g09420	0.652346	-0.195781		0.561518	-0.24611
At1g09430	0.416003	0.215609		0.746417	0.10179
At1g09440	0.458948	0.311994		0.418123	0.336876
At1g09450	0.471789	-0.270685		0.697555	-0.166873
At1g09460	0.420383	-0.363914		0.995443	0.00500326
At1g09470	#N/A	#N/A		#N/A	#N/A
At1g09480	#N/A	#N/A		#N/A	#N/A
At1g53645	0.855123	0.0632485		0.607154	0.160124
At1g09510	0.888487	0.0852848		0.835984	0.125319
At1g09520	0.691337	0.139378		0.593243	0.183206
At1g09530	0.374662	-0.236284		0.824024	-0.0747942
At1g09540	#N/A	#N/A		#N/A	#N/A
At1g09550	0.888448	-0.0949682		0.807877	-0.158839
At1g09560	0.324093	-0.355313		0.425707	-0.291468
At1g59990	0.250995	0.454418		0.308694	0.399042
At1g09575	0.997768	0.00166612		0.916286	-0.0604508
At1g09600	0.864021	0.0808723		0.701756	-0.16961
At1g09610	0.830842	-0.0745735		0.873212	-0.0617732
At2g39795	0.831391	0.115762		0.65083	0.229633
At3g02650	0.80093	-0.107241		0.743438	-0.141028
At1g09640	#N/A	#N/A		#N/A	#N/A
At1g09660	0.571899	-0.219917		0.891021	-0.0683623
At1g09670	#N/A	#N/A		#N/A	#N/A
At1g09680	0.922325	0.0478825		0.955458	0.0307611
At1g09690	#N/A	#N/A		#N/A	#N/A
At3g60440	0.945115	0.0336409		0.976424	0.0177651
At1g09720	0.652364	-0.135555		0.619255	-0.151307
At2g21790	0.849612	0.0769086		0.988624	-0.00933629
At4g24190	0.566299	0.188893		0.478488	0.228668
At1g55900	0.466334	0.209515		0.486224	0.204464
At1g09760	0.261356	0.281601		0.391591	0.216528
At1g72440	0.783025	0.157843		0.997024	-0.00263498
At1g09780	0.403456	-0.210163		0.548947	-0.160389
At1g09790	0.591493	-0.208724		0.286162	-0.375755
At1g09795	0.345869	0.259474		0.258401	0.301229
At1g09800	0.983653	0.0103157		0.780629	0.111787
At2g48130	0.818603	-0.0865122		0.713701	-0.13582
At1g09815	0.977531	0.0144389		0.969528	0.0202728
At1g09820	0.851759	0.0820577		0.749898	0.136212
At1g09830	0.774667	0.0825911		0.835398	0.0657887
At1g09840	0.380271	0.227712		0.587891	0.153062
At1g09850	0.820674	-0.0845339		0.990285	-0.00714167
At1g09870	0.21682	0.294394		0.216804	0.283171
At1g09890	0.371796	-0.252373		0.338282	-0.264531
At1g09900	0.815154	0.078164		0.992003	-0.00557273
At1g09910	0.920776	0.0411304		0.881291	0.063952
At5g57655	0.371184	0.313109		0.148096	0.469648
At1g09930	0.494316	-0.260594		0.994694	-0.00499324
At1g49860	0.890594	-0.0578117		0.782091	-0.110607
At1g09950	0.930431	-0.0469832		0.763554	0.146365
At1g09960	0.899018	0.0445298		0.845855	-0.0687431
At3g17390	0.441136	-0.201929		0.740111	-0.101445
At1g09980	0.914289	-0.0411826		0.491839	0.209006
At1g09990	#N/A	#N/A		#N/A	#N/A
At1g10000	0.774862	-0.156756		0.476064	-0.344421
At1g10010	0.504556	-0.370385		0.432659	-0.428033
At1g10020	0.914471	-0.0824847		0.987743	0.0178544
At1g10030	0.639541	0.168714		0.840806	0.0856439
At1g10050	0.966115	-0.0282099		0.798476	0.139445
At2g19590	0.0780151	-0.850035		0.319433	-0.503922
At5g53420	0.0613315	0.880403		0.00679514	1.16389
At1g10080	#N/A	#N/A		#N/A	#N/A
At1g10090	0.646592	0.198647		0.330105	0.374893
At1g10110	0.346648	-0.318145		0.371967	-0.300607
At1g10120	0.648575	0.20071		0.618741	0.22193
At1g10130	0.638906	0.163568		0.351752	0.29244
At1g24100	0.0601549	-0.883175		0.0569251	-0.859748
At1g10150	0.869456	0.0928286		0.950381	-0.0424536
At1g10160	0.93215	-0.0474877		0.828528	-0.115448
At1g56340	0.832078	-0.0840596		0.947793	0.0319989
At1g10180	0.715393	0.109657		0.538608	0.172106
At1g10200	0.536321	-0.172431		0.617783	-0.148747
At4g34950	0.0689947	-0.739907		0.225444	-0.507523
At1g10230	0.837996	-0.094828		0.72847	-0.156936
At1g10240	0.950769	0.0284435		0.897347	-0.0588808
At1g10250	#N/A	#N/A		#N/A	#N/A
At1g10260	#N/A	#N/A		#N/A	#N/A
At2g29540	0.700181	0.23957		0.876755	0.115569
At1g10290	0.833428	0.0765581		0.794077	0.0960613
At1g10300	0.237538	-0.309624		0.64784	-0.137508
At1g10310	0.809812	0.0658424		0.849898	0.0565639
At1g10320	0.471789	0.326526		0.747933	0.172409
At1g10330	0.344778	-0.320928		0.654638	-0.173783
At1g28395	0.9763	0.0153002		0.815467	-0.09715
At1g10350	0.503231	0.204923		0.714703	0.127549
At1g10360	0.664028	0.11181		0.839529	0.0604506
At2g44940	0.607225	0.367196		0.555385	0.42214
At5g61770	0.999603	-0.000334579		0.721608	0.147256
At1g10390	0.482004	0.43879		0.945424	-0.0626793
At1g10400	0.730028	-0.150566		0.779641	-0.12886
At1g10410	0.337048	0.30457		0.515897	0.218467
At1g10420	0.562397	-0.205313		0.857453	-0.0786562
At1g10430	0.895864	0.0443049		0.85959	-0.0613433
At1g10460	0.302388	-0.456959		0.366691	-0.398032
At1g10470	0.584996	-0.238132		0.277947	-0.429739
At1g69200	0.774928	0.149665		0.864137	-0.100669
At1g10490	0.882477	-0.0531905		0.91061	-0.0439788
At1g10500	0.610611	0.121198		0.326452	0.212468
At1g10510	0.60392	0.159974		0.775252	0.0996754
At1g10520	0.904544	0.0571174		0.878998	0.0761294
At1g10522	0.854911	0.0952694		0.710294	-0.183974
At1g10530	0.989444	0.00968689		0.958875	0.0355882
At1g10540	0.993672	-0.00612668		0.87421	-0.0907531
At1g10550	0.25815	-0.462275		0.152959	-0.554419
At1g10560	0.891182	0.0700588		0.914721	-0.0598839
At1g10570	0.550086	0.171624		0.548322	0.176137
At1g10580	#N/A	#N/A		#N/A	#N/A
At1g03310	0.0447244	0.646922		0.0258766	0.681674
At1g10590	0.795908	-0.0731809		0.456977	-0.182566
At1g10610	0.496767	0.237391		0.95249	-0.0308345
At1g10620	0.185842	-0.468377		0.278511	-0.379519
At5g12080	0.96088	-0.0213433		0.947625	-0.0295454
At1g64170	0.917951	-0.0516238		0.734176	-0.153399
At2g29290	0.760451	-0.128018		0.22094	-0.420894
At1g10660	0.669806	0.134908		0.754363	0.106277
At2g32920	0.782851	0.0701628		0.747486	0.083772
At1g10680	0.577444	-0.205229		0.701395	-0.154922
At1g10690	0.811983	-0.100236		0.997636	0.00148504
At5g06870	0.667987	-0.319511		0.715096	-0.286258
At1g10710	0.453056	-0.340329		0.868109	-0.0975046
At1g10720	0.83386	0.0653165		0.431708	0.204379
At1g10730	0.996308	0.00297202		0.978345	0.0166433
At5g50800	0.634065	-0.208303		0.63941	-0.212038
At1g10750	0.560581	-0.180147		0.743438	-0.115036
At1g10760	0.0693194	0.558584		0.0686381	0.535093
At1g68600	0.000286578	1.51791		3.16883e-05	1.722
At1g67750	0.0192602	-0.889989		0.0787058	-0.688678
At1g10800	0.277587	-0.352408		0.450207	-0.253399
At1g10810	0.892997	0.0603251		0.991997	-0.00708777
At1g10830	0.2989	0.285573		0.271963	0.292206
At1g10840	0.908098	-0.0379678		0.979961	0.011128
At1g10850	0.332464	-0.309708		0.476196	-0.236301
At1g10870	0.367677	0.233303		0.370905	0.2284
At1g10880	0.383377	-0.288992		0.961567	-0.0243298
At1g10890	0.931885	-0.0427518		0.486419	-0.270288
At1g10900	0.344778	0.346787		0.463648	0.277744
At1g10910	0.740853	0.104131		0.582883	0.162978
At1g10920	0.787341	0.108538		0.405305	0.285397
At1g10930	#N/A	#N/A		#N/A	#N/A
At1g10940	0.415105	0.22487		0.629302	0.147816
At1g10950	0.660941	0.14903		0.422992	0.248405
At1g10960	0.81228	0.0679967		0.864465	0.0540632
At4g13850	0.643602	-0.145094		0.313742	-0.279887
At1g10980	0.759503	-0.115377		0.737289	-0.129612
At1g10990	0.238101	-0.478458		0.346688	-0.381992
At1g11000	0.895688	-0.0442457		0.482453	0.192631
At1g11020	0.264199	0.250348		0.0587625	0.37708
At1g11040	0.514795	-0.207074		0.808757	-0.0930234
At1g11050	0.882881	0.0934239		0.915469	0.0733577
At1g11060	0.925866	-0.0383511		0.968973	-0.0192834
At1g11070	0.752553	0.0948239		0.567877	0.160196
At4g36010	0.854911	-0.133371		0.91335	-0.0897331
At1g11090	0.843491	0.0632778		0.94129	0.0282917
At1g11100	0.656133	-0.130513		0.649405	-0.136325
At1g11120	0.616479	-0.182703		0.606556	-0.193352
At5g66420	0.0497065	0.555908		0.011638	0.669609
At1g11140	#N/A	#N/A		#N/A	#N/A
At1g11160	0.743471	-0.100128		0.908976	0.0420349
At1g11170	0.742878	-0.113382		0.696614	-0.134783
At1g11190	0.756679	-0.150035		0.701841	-0.185121
At1g11200	0.404145	0.203416		0.188551	0.298322
At1g11210	0.963488	0.0415366		0.742733	0.242332
At1g11220	0.529354	-0.211233		0.541788	-0.210324
At1g11240	0.961706	0.0222915		0.829513	-0.0882062
At1g11250	0.333146	-0.372748		0.216184	-0.452781
At5g42800	0.0772387	1.53507		0.0631471	1.52822
At1g11270	0.910564	-0.0504162		0.707684	0.150183
At1g11280	0.894015	0.0501528		0.992957	0.00512827
At1g11290	0.460065	0.242249		0.720136	0.135461
At1g11300	0.404145	0.307019		0.743438	0.143356
At1g30530	0.389967	0.45399		0.51019	0.363083
At4g31210	0.942729	-0.0373011		0.606556	-0.217106
At1g11330	0.601264	0.280297		0.526831	0.336592
At1g11340	0.15029	0.423437		0.0644744	0.491816
At1g51060	0.939413	0.03921		0.729792	-0.15508
At1g11360	0.288765	0.286727		0.143985	0.370445
At1g11370	0.157849	-0.424976		0.643263	-0.163507
At1g11380	0.864021	0.079885		0.847469	0.0937876
At2g41820	0.211031	0.473157		0.263106	0.414653
At1g11400	0.984543	0.0122858		0.875188	-0.0866262
At1g11410	0.150795	0.547923		0.243257	0.437506
At1g11420	0.730474	0.186968		0.748473	0.181771
At1g11430	0.915388	-0.0294001		0.822669	-0.0601099
At1g11440	0.615513	0.14923		0.898977	0.0482907
At1g11460	#N/A	#N/A		#N/A	#N/A
At1g11470	0.325225	-0.393635		0.557637	-0.253679
At1g11480	0.738976	-0.108752		0.923671	-0.0382858
At1g11520	#N/A	#N/A		#N/A	#N/A
At5g09530	0.642107	0.250416		0.938757	-0.0548133
At1g11540	0.651644	-0.154791		0.688323	-0.143814
At4g11190	0.338881	-0.357724		0.232798	-0.427084
At1g11560	0.751312	-0.127462		0.851943	-0.0839417
At1g11570	0.990879	0.00594164		0.828841	0.0851099
At1g51380	0.292332	0.429728		0.724862	0.171062
At1g11590	0.363567	-0.246823		0.352811	-0.248473
At1g11600	0.456049	0.332486		0.270885	0.461611
At1g11610	0.702708	0.122162		0.750017	0.108118
At1g11630	0.352247	0.375758		0.533635	0.269109
At1g11650	0.743707	0.0883526		0.988414	0.00668106
At1g11660	0.305898	0.35543		0.39584	0.295504
At1g11670	0.524191	-0.419423		0.875598	-0.133872
At1g11680	0.728053	0.0970455		0.995443	-0.00262962
At1g11690	0.592442	-0.273092		0.552006	-0.305477
At1g11700	0.710514	-0.240639		0.877223	-0.119031
At1g11710	0.558135	-0.169223		0.862872	-0.0620615
At1g11720	0.36748	0.294208		0.374776	0.286403
At1g11730	0.474378	0.23485		0.932479	-0.0395064
At1g11740	0.580855	-0.187153		0.439451	-0.251084
At1g11750	0.648575	0.0998669		0.568873	0.122412
At1g11760	#N/A	#N/A		#N/A	#N/A
At1g11770	0.965081	0.0214023		0.719252	-0.137739
At1g11780	0.840895	0.0655328		0.857453	0.0627658
At1g11790	0.247223	-0.358869		0.431202	-0.251185
At1g11800	0.585776	-0.124623		0.249835	-0.23737
At1g11820	#N/A	#N/A		#N/A	#N/A
At1g04520	0.708776	-0.172086		0.933015	0.0490676
At1g11850	0.980456	0.0123219		0.974299	0.0179725
At5g24490	0.978847	0.0147775		0.734539	-0.151739
At1g11870	0.802275	0.087507		0.946211	-0.029886
At1g11880	0.538487	-0.210717		0.666383	0.16071
At1g11890	0.646693	0.100977		0.525264	0.134682
At1g11900	0.482004	0.231919		0.995443	-0.00367087
At1g11910	0.344955	0.213595		0.286162	0.234356
At1g11915	0.950518	0.0278114		0.526338	0.217857
At1g11920	0.417334	-0.280497		0.577074	-0.206506
At1g11930	0.388369	0.239547		0.622262	0.152066
At1g11940	0.656757	0.175953		0.886543	0.0692168
At1g11950	0.689225	0.112586		0.842118	0.0641893
At1g11960	0.626135	0.162555		0.432659	0.244247
At1g11970	0.717198	-0.11224		0.836931	-0.0716051
At1g11990	0.799711	-0.100067		0.891239	-0.0619269
At1g12000	0.482004	-0.211634		0.314554	-0.289173
At2g18220	0.544807	0.295745		0.858811	-0.108531
At1g12020	0.752553	-0.100032		0.563287	-0.170616
At2g43620	0.726072	-0.264996		0.652496	-0.337068
At1g12040	0.996847	0.00267991		0.980438	-0.0157173
At1g12050	0.529479	0.156573		0.187519	0.295093
At1g12070	0.519611	0.214096		0.206261	0.381397
At1g08580	0.763558	-0.116898		0.6999	-0.150092
At5g59780	0.0276981	-0.90953		0.0365721	-0.84372
At1g12100	0.747096	-0.128127		0.875799	0.0721862
At5g11740	0.292332	-0.275018		0.523888	-0.17803
At1g12120	0.584996	0.213432		0.873212	0.0790591
At1g12130	0.834634	0.0723512		0.257156	0.310737
At1g12140	0.732604	-0.105355		0.983126	0.0106031
At1g12150	0.711598	-0.089609		0.506904	0.147988
At1g12160	0.902466	0.0803475		0.97918	0.0230691
At1g12180	0.283153	-0.38696		0.366528	-0.324745
At1g12190	0.861774	-0.0887569		0.935584	-0.0478683
At2g37400	0.877888	0.0932119		0.992059	-0.00915964
At1g12210	0.429686	0.284877		0.782408	0.118789
At1g12220	0.61143	0.174168		0.388532	0.27369
At1g12230	0.213852	0.320488		0.240273	0.294774
At4g31810	0.806927	0.0992298		0.73815	-0.136315
At2g19750	0.781412	-0.159613		0.294975	-0.49608
At1g12260	0.9066	-0.0574648		0.693137	0.170976
At1g12270	0.61026	0.1802		0.861654	0.0749484
At1g12280	0.394313	0.323272		0.46886	0.280687
At1g12290	0.522117	0.257815		0.978408	0.0182312
At1g12310	0.887864	-0.0473283		0.988112	0.00778472
At1g21750	0.607816	-0.161414		0.947266	0.0291227
At1g12330	0.706785	0.183092		0.861382	0.0977862
At1g12340	#N/A	#N/A		#N/A	#N/A
At1g12360	0.605156	0.15802		0.548322	0.183357
At1g12370	0.694246	-0.159757		0.749898	-0.138472
At1g12400	0.960459	0.0296743		0.493777	-0.293984
At1g12410	0.69242	0.0900226		0.710975	0.0878736
At1g12430	0.995114	0.00310815		0.727785	-0.110315
At1g12450	0.480761	0.183618		0.954301	-0.0216399
At1g12460	0.642813	0.195768		0.778366	0.131106
At1g12470	0.514911	0.194619		0.308694	0.286546
At1g12480	0.919037	0.0572163		0.775482	0.148793
At1g12490	0.675634	-0.134369		0.659394	-0.143724
At1g12500	0.867401	-0.0586288		0.617817	-0.157076
At1g12520	0.882927	-0.0639372		0.801198	-0.105438
At1g12530	0.761323	-0.104374		0.642693	0.155839
At1g12550	0.829118	-0.078855		0.879549	0.061884
At1g12560	0.484227	-0.296219		0.353075	-0.379853
At1g12570	0.507121	0.353703		0.642285	0.271135
At1g12580	0.872364	0.0731284		0.791566	0.117452
At1g12600	0.893177	-0.0864028		0.989327	-0.0132114
At1g12610	0.302759	-0.473788		0.223664	-0.535595
At1g12620	0.754166	0.120337		0.743438	0.129609
At1g12630	0.406372	-0.352262		0.820399	-0.12091
At1g12640	0.698714	0.0949363		0.62518	0.119193
At1g12650	0.802766	0.134933		0.838035	-0.12047
At1g12660	#N/A	#N/A		#N/A	#N/A
At1g12680	0.245166	0.376088		0.156629	0.434494
At1g12700	0.848862	-0.0741427		0.9525	0.0284986
At1g12710	0.918069	0.0618007		0.7655	0.163784
At1g12720	0.150717	-0.608713		0.198607	-0.523938
At1g12730	0.39265	0.320408		0.314225	0.364411
At1g12740	0.522494	-0.220435		0.836998	-0.0878068
At1g12750	0.851156	-0.077789		0.855545	0.0798299
At1g12770	#N/A	#N/A		#N/A	#N/A
At4g39840	0.886697	0.0705353		0.996776	0.00251797
At1g12790	0.991765	-0.00708739		0.985682	0.0140769
At1g12800	0.42887	0.242646		0.177598	0.378518
At1g12810	0.998335	0.000788346		0.903108	-0.0439512
At1g12820	0.50456	0.191201		0.429481	0.222282
At4g14090	0.230587	0.793953		0.0815796	1.04365
At1g12840	0.709919	0.0850793		0.494016	0.142887
At1g79150	0.776724	-0.136176		0.893408	-0.0745904
At1g12850	0.492636	0.18626		0.118171	0.380043
At1g12860	0.815581	0.0890088		0.839242	0.0833865
At1g12880	0.922876	-0.0559405		0.830123	-0.120649
At1g12900	0.817732	0.0538045		0.948429	0.0190354
At1g12910	0.923708	0.0346602		0.855189	-0.0655495
At1g12930	0.496373	0.230063		0.356963	0.299201
At1g12940	0.644102	-0.185073		0.947625	0.0358572
At1g12950	0.723789	-0.232251		0.749898	-0.219562
At1g12960	0.448075	-0.256444		0.589349	-0.194822
At1g12970	0.247557	0.338119		0.843423	0.0758847
At1g12990	0.55699	-0.271876		0.599229	-0.253983
At1g13000	0.888832	0.0588194		0.390971	0.27891
At1g13020	0.188703	0.368094		0.646213	0.148906
At1g73620	0.550487	-0.324664		0.4314	-0.412502
At1g13040	0.978637	0.0086693		0.810406	-0.0646961
At4g36430	0.286086	-0.378305		0.0741809	-0.566926
At1g13060	#N/A	#N/A		#N/A	#N/A
At1g13070	0.338881	-0.321718		0.248547	-0.372928
At1g13080	0.877044	0.0743941		0.811779	-0.112567
At2g31750	0.0778257	-0.685382		0.0169774	-0.849998
At1g13100	0.934692	-0.0468718		0.987617	-0.0133393
At1g13110	0.768393	0.101852		0.660453	0.148124
At4g36680	0.536321	0.271858		0.926183	0.0552923
At1g13130	0.559937	-0.235242		0.678915	-0.181294
At1g13140	0.523391	-0.266788		0.335221	-0.380723
At1g13150	0.787649	-0.094336		0.704678	-0.131847
At3g23990	0.659172	0.135765		0.661685	0.138424
At1g13170	0.953709	0.0237475		0.86453	0.0653556
At1g13180	0.928005	-0.0452686		0.649405	-0.194146
At3g62600	0.890414	0.0425772		0.641127	0.126483
At1g13195	0.517357	0.247348		0.713446	0.159091
At1g13200	0.559734	-0.228966		0.768024	0.132414
At1g13210	0.851885	0.0960922		0.996841	-0.00266369
At1g13220	0.779048	0.114256		0.958092	0.0271461
At1g13230	0.790917	-0.105881		0.588397	-0.201704
At5g22580	0.369485	-0.42688		0.411033	-0.391443
At1g13260	0.992072	-0.00896729		0.968039	0.0337689
At1g13270	0.912943	-0.0400825		0.446325	-0.218288
At1g13280	0.884827	-0.0910117		0.866422	-0.108486
At1g13290	0.93215	-0.0575705		0.848375	0.125338
At1g13300	0.129743	-0.607959		0.191504	-0.505677
At1g13310	0.608041	-0.149197		0.670542	-0.131651
At1g13320	0.44628	0.191104		0.266201	0.261504
At1g13330	0.619815	-0.14504		0.990312	-0.00612718
At3g07050	0.79154	0.12718		0.882083	0.0823298
At1g13350	#N/A	#N/A		#N/A	#N/A
At1g13370	0.926126	0.0380834		0.90085	0.0536088
At1g13380	0.595394	-0.163982		0.515571	-0.198546
At1g13400	0.185537	-0.568779		0.248534	-0.487139
At4g30190	0.963995	-0.0267821		0.91363	-0.060562
At1g13420	0.918558	-0.0455174		0.471946	-0.251496
At1g13440	0.992833	0.00378617		0.906936	0.0394863
At1g13450	0.570422	0.180029		0.57164	0.183614
At1g13460	0.533418	0.222274		0.19046	0.41864
At1g09200	0.99037	0.00810292		0.992003	-0.00803376
At1g13540	0.944493	-0.0240076		0.744296	0.0983815
At1g13560	0.969935	0.0119158		0.879997	0.0423273
At1g13570	0.852666	-0.0832106		0.808623	-0.110038
At1g13580	0.857507	0.0601933		0.150423	0.365318
At1g13590	0.746296	-0.0909602		0.866259	-0.0538724
At1g13600	0.921837	0.0349113		0.302787	-0.270177
At1g13610	0.915297	-0.0698675		0.85338	-0.120343
At1g13630	0.394313	0.279331		0.926741	0.0424801
At1g13640	0.836157	-0.0855769		0.596424	-0.198732
At5g26220	0.681175	-0.220923		0.667844	0.233641
At1g13670	0.824958	-0.110263		0.725199	-0.171383
At1g13680	0.325653	-0.259224		0.666315	-0.13008
At1g13690	0.689061	0.127364		0.899172	0.0492635
At4g21140	0.474517	-0.285468		0.456027	-0.299565
At1g13710	0.301296	-0.361969		0.355763	-0.321267
At1g13730	0.944924	0.0279345		0.952014	0.0271855
At1g13740	0.653927	-0.199545		0.477911	-0.295561
At1g13750	0.816218	0.138214		0.515286	0.341405
At1g13760	#N/A	#N/A		#N/A	#N/A
At1g13790	0.931496	0.0426162		0.763554	-0.134038
At1g13800	0.736466	-0.109919		0.518622	-0.193417
At1g28680	0.233132	0.296082		0.0417397	0.446397
At1g04820	0.922287	-0.0475088		0.468625	-0.275262
At1g13870	0.544896	0.220328		0.85338	0.0834733
At1g13880	0.442723	0.312937		0.674302	0.191528
At1g13890	0.912771	0.0310426		0.918953	0.0312085
At3g49680	0.0637825	-0.531865		0.11872	-0.447438
At1g13910	0.658973	0.156594		0.935584	-0.0373083
At1g13920	0.982403	-0.0142369		0.983408	-0.0165016
At1g13930	0.421372	-0.278369		0.392698	-0.289694
At1g13940	0.633267	0.201597		0.528792	0.259435
At1g13950	0.999824	-0.000117369		0.882503	-0.0688403
At1g13960	0.993578	-0.00485		0.9643	-0.0230254
At1g13970	0.618641	-0.180226		0.698835	-0.150783
At5g60670	0.449758	-0.250159		0.194602	-0.39217
At1g13990	0.410331	-0.404234		0.418123	-0.397422
At1g14000	0.511294	0.147038		0.199001	0.260312
At1g14020	0.549834	0.178186		0.338159	0.267098
At1g14030	0.347445	0.289286		0.353268	0.283579
At1g14040	0.723789	0.13767		0.734136	0.137397
At1g14050	#N/A	#N/A		#N/A	#N/A
At1g14070	0.415263	-0.286764		0.279912	-0.361964
At1g14080	0.787296	-0.0843032		0.955234	0.0221321
At1g14090	0.880918	0.0548172		0.929519	0.0363903
At1g14100	0.247444	-0.380488		0.729693	-0.137104
At1g14110	0.635066	0.154337		0.269027	0.31696
At1g14120	0.249515	-0.325867		0.965379	-0.0193744
At1g04980	0.99225	-0.00642299		0.849589	-0.0971271
At1g14140	0.620216	0.169439		0.429994	0.252865
At1g31817	0.965182	-0.030716		0.427633	-0.37816
At1g14180	0.291405	-0.325085		0.969747	-0.018598
At1g14190	#N/A	#N/A		#N/A	#N/A
At3g22660	0.785354	0.121084		0.775335	-0.13126
At1g14210	0.989028	-0.00601564		0.778687	0.0911557
At3g06740	0.518064	-0.322288		0.435167	-0.380607
At1g14240	0.955284	0.023615		0.912951	-0.0455542
At1g14250	#N/A	#N/A		#N/A	#N/A
At1g14260	0.339711	-0.358301		0.279839	-0.391873
At1g14270	0.801241	0.0850827		0.84197	0.0738738
At3g12270	0.862013	0.065984		0.777252	0.104952
At1g14290	0.79048	-0.0949709		0.969429	-0.0184115
At1g14300	0.941434	0.0410608		0.599287	0.236113
At1g14310	0.270728	0.499788		0.474731	0.339235
At1g14320	0.815776	-0.0491143		0.577485	-0.10654
At1g14330	0.977971	-0.0127047		0.946211	0.0306026
At1g14340	0.32826	0.330768		0.449616	0.262907
At1g14345	0.842493	0.065269		0.956916	0.0216856
At1g14350	0.918455	0.0464207		0.663776	0.170939
At1g14360	0.236621	0.382789		0.119772	0.468454
At1g14370	0.460065	-0.467557		0.558823	-0.391422
At1g14380	0.759964	0.10492		0.873533	-0.0634283
At1g14390	0.620419	-0.174779		0.767459	-0.116484
At1g14400	0.984882	0.00651494		0.883209	-0.0440444
At1g14410	0.795543	-0.0776038		0.689099	-0.117362
At1g14420	0.400734	-0.25609		0.809421	-0.0909806
At1g14430	0.931789	-0.0395023		0.857529	0.0804632
At1g14440	0.157825	-0.542104		0.191616	-0.482863
At1g14450	0.511755	0.225301		0.387435	0.28639
At1g14460	0.731447	-0.113981		0.654866	-0.14644
At1g14470	0.607816	0.143434		0.930491	-0.0324605
At1g14480	0.966653	0.0200622		0.990899	0.00685817
At1g14490	0.274708	-0.421581		0.39761	-0.329851
At1g14510	0.834998	0.0598322		0.649628	0.122073
At1g14520	#N/A	#N/A		#N/A	#N/A
At1g14530	0.568847	-0.189126		0.914012	-0.047198
At1g14540	0.654467	-0.159233		0.81658	0.0939155
At1g14550	0.379757	-0.259323		0.410671	-0.242858
At1g14560	0.754933	0.124353		0.837632	0.090124
At1g14570	0.462591	0.172749		0.313348	0.22674
At1g14580	0.965875	0.0225246		0.598871	0.202901
At5g49480	0.660417	0.49983		0.714579	0.440452
At5g09520	0.847437	-0.0787808		0.979019	0.0153225
At1g14640	0.242915	-0.390271		0.0623946	-0.558073
At1g14650	0.897372	0.0536746		0.592287	-0.191588
At1g14660	0.787438	0.10462		0.715743	0.141348
At1g14670	0.954471	0.0290129		0.777547	0.123135
At1g14680	0.135641	0.367738		0.21734	0.295608
At1g14685	0.560949	0.185233		0.487563	0.21796
At1g14687	0.601264	-0.188943		0.996737	0.00247851
At1g14690	#N/A	#N/A		#N/A	#N/A
At3g46560	0.945115	-0.0295056		0.956045	-0.0257705
At1g11080	0.204836	-0.558716		0.0417397	-0.796408
At3g54960	0.479911	0.335951		0.936554	0.0533454
At3g04710	0.751691	-0.158229		0.949308	-0.0414259
At1g14740	0.682798	-0.164206		0.940038	-0.0392631
At1g14750	0.39665	-0.32355		0.4026	-0.317078
At1g14760	0.69242	-0.194777		0.803632	-0.135327
At1g14770	0.907566	-0.0475213		0.841269	-0.0813762
At1g14780	0.840148	0.116346		0.495998	0.336217
At1g14790	0.256515	0.46984		0.174866	0.533365
At1g14800	0.996828	-0.00203426		0.987038	0.00883157
At1g14810	0.375343	-0.204553		0.396359	-0.193969
At1g14820	0.83376	-0.0737643		0.859822	0.0668733
At1g53500	0.739321	0.0898575		0.896168	0.041665
At1g14840	0.146573	0.650248		0.585627	0.274324
At5g61020	0.786081	-0.0964869		0.894526	-0.054545
At1g14870	#N/A	#N/A		#N/A	#N/A
At1g28400	0.568043	-0.23995		0.19321	-0.485125
At1g14900	0.278902	-0.399476		0.0431583	-0.658106
At1g14910	0.50456	0.196504		0.718196	0.121305
At1g14920	0.92245	0.0415715		0.653161	0.165121
At1g14930	0.495265	-0.215317		0.426389	-0.247401
At1g14940	0.728639	-0.10616		0.313019	-0.262024
At1g14950	0.243157	-0.431373		0.241945	-0.420343
At1g14960	0.8577	-0.0794352		0.748561	0.138299
At1g14970	0.936293	-0.0390505		0.740111	0.143597
At1g14980	0.998922	-0.000901244		0.889582	-0.0710141
At1g14990	0.595165	0.173453		0.879549	0.0628633
At3g57660	0.886464	0.0853786		0.998739	0.00111718
At1g15010	0.161231	-0.588681		0.267215	-0.466036
At1g15020	0.249515	0.448506		0.166579	0.511664
At1g15040	0.434048	0.377188		0.417803	0.385849
At1g15045	#N/A	#N/A		#N/A	#N/A
At1g15050	0.887864	-0.0635074		0.99594	-0.00328877
At1g15060	0.560581	0.210423		0.16885	0.440349
At1g15080	0.648575	-0.177891		0.944523	-0.0366114
At3g54640	0.456284	-0.226046		0.885685	-0.0577608
At1g15110	0.735206	-0.14306		0.591816	-0.216178
At1g15120	0.820666	0.0958116		0.816876	-0.102699
At1g15130	0.50578	0.212723		0.2841	0.320705
At1g15140	0.457509	-0.209836		0.792007	-0.0891647
At1g15150	#N/A	#N/A		#N/A	#N/A
At1g15170	0.671332	0.156998		0.99594	0.00319347
At4g10480	0.743471	-0.103097		0.285152	-0.280838
At1g15190	0.978504	-0.0167628		0.973992	0.0221034
At1g15200	0.620379	0.267189		0.842352	0.128167
At1g12110	0.186854	-0.512611		0.380462	-0.347616
At5g42150	0.54501	0.237493		0.853934	0.0897068
At1g15230	0.33666	0.321849		0.617715	0.187638
At5g20700	0.459434	-0.347655		0.317133	-0.448349
At1g15260	0.636109	0.173179		0.969747	-0.0200879
At1g15270	0.787074	0.148543		0.836931	-0.123649
At1g15280	0.90118	-0.0516428		0.621294	-0.178429
At1g15290	0.251035	0.37397		0.877223	0.0694884
At1g15300	0.698801	-0.143372		0.877024	-0.0688579
At5g26860	0.789541	0.142406		0.996841	0.00289143
At1g15320	0.862694	-0.0736418		0.875109	-0.0728687
At1g15330	0.22197	0.54247		0.124179	0.638625
At1g15340	0.787649	0.149435		0.89386	-0.085894
At1g15350	0.607816	-0.203677		0.996737	0.00251044
At1g15360	0.598404	-0.183809		0.975559	0.0165788
At1g15370	0.866364	0.0565828		0.510427	0.187247
At1g15380	0.788902	0.131756		0.623445	-0.230315
At1g01140	0.0627246	-0.587688		0.0354714	-0.623508
At1g15400	0.525848	-0.216803		0.51591	-0.225262
At3g13160	0.416306	0.242935		0.382608	0.25665
At1g15425	#N/A	#N/A		#N/A	#N/A
At1g15430	0.382883	0.322418		0.399293	0.309307
At4g19120	0.647276	-0.132323		0.747933	0.1012
At1g15460	0.391937	-0.362491		0.348263	-0.388068
At1g15470	0.457908	0.181842		0.062748	0.39374
At4g15640	0.970737	-0.0168931		0.844151	0.0765654
At1g15490	0.63351	0.157477		0.668541	0.147728
At1g15500	#N/A	#N/A		#N/A	#N/A
At1g15510	0.762598	0.170199		0.783087	0.162807
At1g15520	0.981429	-0.0181277		0.992527	0.00945843
At1g15530	0.636463	-0.178384		0.541021	-0.225684
At1g15550	0.808931	-0.13326		0.631737	-0.249701
At1g15570	0.473298	-0.250216		0.827482	-0.0956219
At1g15580	0.971314	-0.0169557		0.66627	0.154614
At1g15590	0.556347	-0.207309		0.385249	-0.289092
At1g15600	0.316016	-0.386638		0.438482	-0.305204
At1g15640	0.958832	-0.0367848		0.992846	-0.00859601
At2g37600	0.459891	-0.287812		0.114664	-0.551571
At3g53560	0.476348	0.246096		0.583805	0.203391
At1g15690	0.417801	0.221998		0.365121	0.241835
At1g15700	0.457678	0.202074		0.660949	0.132852
At1g15710	0.893177	0.0610024		0.733352	-0.144782
At1g15720	0.623286	0.14379		0.474998	0.199534
At1g15730	0.775318	0.0835322		0.807506	0.0759983
At5g50810	0.968661	0.0192366		0.620052	-0.178046
At1g15750	0.732245	0.154158		0.921468	0.0546288
At1g15780	0.462591	0.310775		0.473124	0.30784
At1g15790	0.91227	0.0666098		0.901706	0.0786551
At1g15800	#N/A	#N/A		#N/A	#N/A
At1g15810	0.774371	0.123576		0.451623	0.28278
At1g15820	0.135641	0.329287		0.168454	0.292788
At1g15830	0.35674	0.285832		0.336243	0.293681
At1g15840	0.987353	-0.0121412		0.727888	0.193569
At1g15850	0.388479	-0.345712		0.666005	-0.196155
At1g15860	0.292332	0.307387		0.34728	0.272904
At1g15870	0.892498	0.0668415		0.709862	0.168932
At1g15880	0.820927	0.0872182		0.933807	0.03849
At1g15890	0.922492	-0.0449556		0.934057	0.0418315
At1g15900	0.647889	-0.215093		0.76978	-0.150824
At1g15910	#N/A	#N/A		#N/A	#N/A
At1g15920	0.828086	0.0954747		0.813228	-0.10744
At1g15930	0.819942	0.0497906		0.801034	-0.0570825
At1g15940	0.793204	0.119364		0.984971	-0.0138493
At5g45070	0.668896	-0.204688		0.49264	-0.306654
At1g48570	0.763269	-0.134589		0.441373	-0.302714
At5g20180	0.15594	0.420852		0.190421	0.373592
At1g15990	0.744313	0.10508		0.908332	-0.0444664
At1g16000	0.906822	0.0910354		0.857453	0.139381
At1g16010	0.84904	0.0672493		0.81121	0.0856735
At1g16020	0.538487	0.154632		0.180384	0.300703
At1g16030	0.942587	0.0266671		0.970274	-0.0161113
At5g48485	0.169789	-0.962614		0.0313084	-1.34427
At1g16050	#N/A	#N/A		#N/A	#N/A
At4g37800	0.298999	-0.470789		0.119674	-0.651111
At5g62220	0.863651	-0.0607512		0.741098	-0.112675
At1g16080	0.727035	0.123362		0.628566	0.167321
At1g16090	0.883604	0.083607		0.843461	0.113062
At1g16130	0.852666	0.078899		0.789717	-0.112558
At1g16150	0.187083	-0.312343		0.0782726	-0.381871
At1g16160	0.702155	0.135613		0.736087	0.125599
At1g16170	0.347144	-0.34341		0.276113	-0.386225
At1g16180	0.607302	0.124439		0.507951	0.156755
At1g16190	0.578474	-0.17673		0.930233	0.0374937
At1g16210	0.453056	0.183419		0.634835	0.127367
At1g16220	0.592741	-0.228798		0.842118	-0.1033
At1g16240	0.982506	-0.00723243		0.914012	0.0328551
At1g77120	0.33666	0.553762		0.330105	0.552529
At1g16280	0.682246	0.144929		0.746407	0.122439
At1g16290	0.593804	-0.186909		0.187029	-0.406403
At1g78000	0.663423	-0.18978		0.501448	-0.275548
At1g16330	0.861635	-0.0867985		0.583997	-0.239692
At5g67280	0.849331	0.0876551		0.860955	0.0858369
At2g36070	0.833428	0.0901931		0.9114	0.0548072
At1g16360	0.968409	-0.0186721		0.993073	0.0052732
At1g16370	0.40208	-0.363457		0.954301	-0.0365406
At1g16380	0.856219	-0.0881544		0.830543	0.108002
At1g16390	0.826885	0.101063		0.912771	0.0584649
At1g16410	#N/A	#N/A		#N/A	#N/A
At1g16420	0.857924	-0.141073		0.994694	-0.00867059
At1g16430	#N/A	#N/A		#N/A	#N/A
At1g16440	0.403718	-0.297406		0.355763	-0.321505
At1g16460	0.331799	0.309604		0.304948	0.319942
At1g16470	0.7219	0.116214		0.728285	0.116901
At1g16480	0.554696	0.188328		0.267215	0.323198
At1g16490	0.948565	-0.028087		0.925983	0.0415083
At1g16500	0.7229	0.227474		0.543185	0.364948
At1g16510	0.614678	-0.262309		0.756901	-0.179803
At1g16520	0.249681	-0.303039		0.396473	-0.226561
At1g56220	0.221815	0.392223		0.243335	0.362864
At1g16540	0.615761	0.240552		0.717963	0.189288
At1g16560	0.771553	-0.0891442		0.852264	0.0634419
At1g16570	0.833517	-0.0648125		0.868319	-0.0559256
At1g16590	0.851759	0.0752921		0.948164	0.0319477
At4g25810	0.0378719	-0.744679		0.0227951	-0.778381
At1g16640	0.565835	-0.193753		0.711286	-0.138342
At1g16650	0.680224	-0.104729		0.366248	-0.201925
At3g55120	0.977327	-0.0183932		0.970518	-0.0246955
At1g16680	0.296812	0.298337		0.645119	0.149674
At1g16690	0.794127	-0.0946236		0.894046	-0.0558301
At1g16705	0.547226	-0.276081		0.315923	-0.427289
At1g16710	0.606294	0.177308		0.669945	0.155947
At1g31970	0.869413	-0.0618915		0.574774	-0.182781
At1g16730	0.144051	0.605057		0.0747833	0.674103
At2g29530	0.698672	0.21042		0.86416	0.108282
At1g16750	0.468094	-0.204343		0.825558	-0.0775934
At1g16760	0.635002	-0.197944		0.747549	-0.14772
At1g16770	0.409364	-0.256491		0.647044	-0.159525
At1g16780	0.622077	0.204558		0.340234	0.360219
At1g16790	0.978847	0.0159866		0.859618	0.0942478
At1g16800	0.346106	0.225242		0.563305	0.150113
At1g16810	0.413671	0.342266		0.606339	0.236536
At1g16820	0.668706	-0.12355		0.779943	-0.0878041
At1g69070	0.493299	0.232532		0.890993	-0.0615981
At1g16840	0.734623	0.105068		0.913029	0.0408692
At1g08570	0.994869	-0.00393421		0.894503	0.0583759
At1g16860	#N/A	#N/A		#N/A	#N/A
At5g22460	0.193576	-0.705413		0.326686	-0.533365
At3g27570	0.269723	0.269602		0.420314	0.201333
At3g26960	0.188799	-0.685812		0.102601	-0.79467
At1g16910	0.82649	0.0878088		0.991879	-0.00673042
At1g16920	0.57468	-0.149264		0.572529	-0.153438
At1g16940	0.433137	-0.403555		0.703676	-0.223021
At1g16950	0.868967	-0.0605064		0.896971	-0.0520763
At1g03360	0.661131	0.265466		0.548049	0.35206
At1g16980	0.999491	0.000511725		0.55783	-0.223673
At1g17000	0.663946	0.132391		0.503834	0.191605
At1g17010	0.711242	-0.143764		0.904027	0.0568036
At1g17020	0.452086	-0.25545		0.607292	-0.18873
At1g17040	0.324882	-0.336482		0.395818	-0.290199
At1g17050	0.364323	0.336598		0.498834	0.261268
At4g36420	0.960731	0.0306091		0.929519	0.0543321
At1g17070	0.0628013	0.554664		0.289138	0.333013
At1g17080	0.693673	0.108975		0.312764	0.241854
At1g17090	0.975274	0.0205582		0.860489	0.0992084
At5g55730	0.517672	-0.174809		0.190322	-0.320012
At1g17110	0.250485	0.338067		0.473984	0.221377
At1g11545	0.157849	-0.687501		0.0620777	-0.827911
At1g17130	0.752234	0.165468		0.881411	0.0913479
At1g17140	0.783105	0.182032		0.998116	-0.00191247
At1g17145	0.977531	0.0161567		0.753486	0.141205
At1g17150	0.583145	-0.175191		0.414327	-0.247435
At1g17160	0.701328	-0.111319		0.990312	-0.00582054
At4g39730	0.881554	0.0516399		0.67112	0.1314
At1g17180	0.771553	0.0860783		0.668373	0.123602
At1g17190	0.837996	0.110896		0.930086	-0.0560372
At1g07070	0.456622	-0.266229		0.171275	-0.445984
At4g34050	0.236621	-0.438724		0.29816	-0.379671
At1g17220	0.584328	0.179491		0.766399	0.11054
At5g37260	0.5421	-0.380856		0.319148	-0.580015
At1g17240	0.729103	-0.198932		0.829513	-0.137919
At1g17250	0.927943	-0.0524355		0.934451	-0.051522
At1g17260	0.249918	-0.45612		0.248346	-0.446104
At1g17280	#N/A	#N/A		#N/A	#N/A
At1g17290	#N/A	#N/A		#N/A	#N/A
At1g17300	0.857069	0.0594122		0.859618	0.0618719
At1g17310	0.909376	-0.0506325		0.829627	0.0937417
At1g17330	0.709862	0.143276		0.202232	0.403255
At1g17340	0.92743	0.053056		0.910911	0.0684302
At1g17350	0.624528	0.161164		0.931883	-0.0374098
At1g17360	0.22716	0.498314		0.155767	0.554752
At1g17370	0.457673	0.146478		0.949759	-0.0184296
At1g17380	0.573966	-0.359139		0.652652	-0.308711
At1g17390	0.735163	0.0910122		0.910735	0.0365504
At1g17410	0.279946	-0.369639		0.679295	-0.164036
At1g13160	0.987922	-0.00966275		0.882503	0.0788226
At1g17430	0.612504	-0.206801		0.365706	-0.338829
At1g17440	0.198037	0.555563		0.119674	0.628843
At1g17450	#N/A	#N/A		#N/A	#N/A
At1g80750	0.698626	-0.134315		0.730552	-0.125266
At2g43780	0.501575	0.323735		0.773502	0.163412
At1g17470	0.652589	0.115665		0.935584	0.0271043
At4g25890	0.883839	-0.078376		0.899172	-0.0729184
At1g17490	0.762083	0.134006		0.908054	0.0613424
At2g17740	0.21973	-0.593448		0.357601	-0.445346
At5g55280	0.757836	0.104048		0.71636	-0.123628
At1g17520	0.339875	0.318364		0.27418	0.353253
At1g17530	0.891182	0.055316		0.906826	0.05159
At1g17540	0.757893	-0.170363		0.901369	-0.0813742
At1g17545	0.757893	-0.119744		0.852365	-0.0807467
At1g17550	0.176781	0.410825		0.0620449	0.515762
At3g62410	0.412084	-0.274982		0.181957	-0.414798
At1g17580	0.705916	0.159206		0.959289	0.0284002
At1g17590	0.54035	0.234745		0.996737	-0.00252427
At1g17600	0.838519	0.0916402		0.767459	0.131932
At1g58170	0.298608	-0.345247		0.221153	-0.387094
At1g17615	0.227305	-0.298126		0.701905	-0.111489
At1g17620	0.37403	-0.238288		0.437565	-0.21013
At5g50460	0.930431	0.0426162		0.766441	-0.131134
At1g17640	0.74226	0.14356		0.834993	-0.10102
At1g17650	0.918455	-0.0330587		0.835322	-0.0656936
At1g64640	0.585578	-0.280872		0.81121	-0.144562
At2g04030	0.344197	0.33725		0.713524	0.154345
At1g17690	0.80173	-0.0867287		0.642745	-0.153464
At1g15440	0.961181	0.0248639		0.852774	-0.0851253
At1g17710	0.157849	-0.451097		0.0450928	-0.578717
At2g47470	0.961498	-0.0179313		0.790518	0.0834266
At1g17730	0.775127	0.0902619		0.886543	-0.0521007
At1g17740	#N/A	#N/A		#N/A	#N/A
At4g22380	0.782268	0.119731		0.991524	-0.00766565
At1g17750	0.957314	0.0253809		0.979899	-0.0147026
At1g17760	0.581336	0.205888		0.245108	0.390793
At1g17790	0.635444	0.152575		0.471748	0.218706
At1g17800	0.758919	-0.146232		0.842118	0.105318
At1g17810	0.777911	-0.109834		0.996737	0.00251455
At1g17830	0.739321	0.176444		0.891955	0.0845528
At1g17840	0.822822	0.0758531		0.601692	0.162335
At1g17850	0.90526	0.0466496		0.71728	0.128348
At1g17860	0.448206	0.283426		0.484011	0.264881
At1g17870	0.759964	0.147853		0.840624	0.108583
At1g17880	0.993389	-0.00292618		0.782817	-0.0660145
At1g17890	0.489568	-0.187567		0.327296	-0.254741
At1g17900	#N/A	#N/A		#N/A	#N/A
At1g17910	0.58278	-0.176784		0.934057	0.0361123
At1g17920	0.202537	-0.398518		0.941436	-0.0343572
At1g17930	0.836108	0.0733143		0.965513	0.0195906
At1g17950	0.781273	0.105627		0.666383	0.15899
At2g20450	0.413671	-0.27753		0.159824	-0.441845
At1g71850	0.828086	0.109124		0.883672	0.0821389
At1g17980	0.971137	-0.0144407		0.963433	-0.0187795
At1g17990	#N/A	#N/A		#N/A	#N/A
At1g18010	#N/A	#N/A		#N/A	#N/A
At1g18030	0.774928	0.095985		0.745434	0.111732
At1g18040	0.614303	0.197645		0.697547	0.164069
At1g18050	0.930144	0.0458027		0.930075	0.0492155
At1g18060	0.865196	0.0516569		0.759702	0.0901384
At1g18070	0.667006	0.129924		0.436302	0.214071
At1g18080	0.717576	-0.0932294		0.920186	-0.0318252
At1g18090	0.687164	-0.179715		0.627578	-0.21629
At1g18100	0.50872	-0.292404		0.864482	-0.096226
At1g18130	0.837073	0.0928381		0.78291	-0.12476
At1g18140	0.408423	-0.248173		0.836816	0.0789393
At1g18150	0.664211	0.138		0.824024	0.0808036
At5g27330	0.380788	-0.365566		0.249835	-0.456848
At3g23940	0.918892	-0.0424593		0.849835	-0.0778086
At1g18180	0.922876	-0.0362298		0.807496	0.0868008
At1g18190	0.306828	0.268754		0.438964	0.208112
At1g18200	#N/A	#N/A		#N/A	#N/A
At5g09870	0.728053	0.130737		0.758851	0.120692
At1g18220	0.916859	-0.0345097		0.772005	-0.088249
At2g23350	0.894015	-0.0425092		0.68929	-0.115894
At1g18260	0.196382	0.297927		0.0350132	0.428619
At5g14640	0.000585578	0.903771		1.40916e-05	1.13685
At1g18280	0.755648	-0.129673		0.651392	-0.183433
At1g18290	0.307595	-0.313935		0.176706	-0.390792
At1g18310	0.773351	-0.103033		0.671116	-0.148454
At1g18320	#N/A	#N/A		#N/A	#N/A
At4g00630	0.50578	0.298949		0.39761	0.367333
At1g18340	0.783991	0.0763184		0.89596	0.0423229
At1g18350	0.823854	-0.0855977		0.853529	-0.0766065
At1g18360	0.791647	0.0993914		0.829513	0.0882187
At1g18370	0.92028	0.0609687		0.749898	-0.17749
At1g29310	0.862274	0.0433081		0.250477	0.221551
At1g18390	0.880402	-0.101006		0.975688	0.0265497
At3g16810	0.845216	-0.0711434		0.75317	-0.112005
At1g18410	0.682798	-0.141051		0.685171	-0.143719
At1g18440	0.835768	0.0813913		0.843444	0.08241
At1g18450	0.219898	0.287645		0.226585	0.274087
At1g53070	0.345656	-0.42583		0.370508	-0.402569
At1g18470	0.315031	0.275107		0.0977174	0.412903
At1g18480	0.960208	0.0224317		0.872732	0.066791
At1g62180	0.857069	0.0739028		0.972813	-0.0185587
At1g18490	0.672154	0.133446		0.629113	0.153312
At1g18500	0.756058	0.123822		0.972813	0.0190999
At1g18510	0.0909949	-0.487942		0.0454817	-0.532893
At1g18520	0.743019	-0.164026		0.896472	-0.0767399
At1g18530	0.952132	0.0199631		0.745139	0.0930915
At1g18540	0.859214	0.0443588		0.918986	0.0291098
At1g18550	0.743471	-0.117856		0.499938	-0.218916
At1g18560	0.86588	-0.071574		0.996841	-0.00219242
At1g18570	0.847574	-0.115398		0.923671	0.066068
At1g18580	0.787438	-0.0999542		0.879549	-0.0648965
At1g10270	0.796048	0.123799		0.973426	0.0222965
At1g18600	0.356804	0.23965		0.166269	0.336844
At1g18610	0.513288	-0.212336		0.498834	-0.22183
At1g18620	0.341921	0.424441		0.827482	0.12469
At2g31060	0.923811	0.0446035		0.709176	0.154978
At3g51160	0.855529	0.0702343		0.791566	0.101565
At1g18650	0.582145	-0.185877		0.622262	-0.17583
At1g18660	0.236411	0.301278		0.183596	0.321743
At1g18670	0.829381	-0.0748052		0.580125	-0.172213
At1g18680	0.89525	0.040041		0.957527	-0.0189656
At5g65880	0.389053	0.298839		0.667857	0.16818
At1g18700	0.303805	0.324349		0.345864	0.295273
At1g18710	0.685692	0.235777		0.663776	0.25681
At1g70230	0.389223	0.285428		0.181367	0.411287
At1g18730	0.821364	-0.0900377		0.729892	-0.135887
At1g18740	0.933863	-0.0588055		0.723756	0.219886
At1g18750	0.781412	-0.129569		0.585969	-0.23671
At1g16060	0.997245	0.00296084		0.901369	0.0749133
At5g57280	0.849009	0.0678861		0.993714	-0.0046264
At1g18830	0.865903	-0.0710883		0.992527	0.00610017
At3g21540	0.402557	0.281884		0.321089	0.323376
At1g18850	0.525501	0.198384		0.577727	0.181398
At1g18860	0.738651	0.118258		0.973021	-0.0170236
At1g18870	0.317094	-0.60965		0.462837	-0.461986
At1g18880	0.00713443	-0.827052		0.00121526	-0.995285
At5g26780	0.4539	0.236762		0.237744	0.348237
At1g18900	0.342744	0.275135		0.333199	0.276018
At5g13490	0.752553	-0.107676		0.806756	-0.0900191
At1g18940	0.696335	-0.166324		0.68704	-0.17552
At1g18950	0.224043	0.557961		0.580339	0.279756
At1g18970	0.478401	-0.293703		0.374363	-0.358807
At1g18980	0.487473	-0.309773		0.458327	-0.331087
At1g18990	0.734086	0.0923162		0.753054	-0.0888345
At3g12610	0.357636	-0.406043		0.312764	-0.435069
At1g19010	0.473298	0.216006		0.302935	0.296578
At5g39850	0.514378	0.290806		0.393146	0.366786
At1g19025	0.69242	-0.129136		0.317179	-0.282662
At1g19030	0.741722	-0.165996		0.988893	0.0118356
At1g19040	0.983373	-0.00888269		0.550403	-0.179336
At1g63810	0.375629	0.305395		0.498834	0.24205
At1g19060	0.983007	0.011003		0.863305	-0.0771149
At1g19080	#N/A	#N/A		#N/A	#N/A
At1g19090	0.98133	-0.0132768		0.847372	-0.0947996
At1g19100	0.803613	-0.100032		0.84197	-0.0880267
At1g19110	0.778294	0.0876748		0.938757	-0.0296042
At1g19120	0.632775	0.132111		0.869089	0.0556383
At1g19130	0.473633	0.199189		0.511114	0.189126
At1g19140	0.380525	0.214074		0.422055	0.196963
At1g77750	0.801033	-0.10104		0.762724	-0.12351
At1g19160	0.765425	-0.117059		0.86275	-0.0766021
At1g19170	0.225894	0.480652		0.177132	0.507489
At1g19180	0.918069	0.158409		0.952448	0.105871
At1g19190	0.861639	-0.063352		0.88977	-0.0550042
At1g19200	0.974193	-0.016385		0.980837	0.0140502
At1g19210	0.770189	-0.136633		0.934255	-0.0473451
At1g78060	0.123969	0.617322		0.243197	0.462424
At1g19230	0.784486	-0.103172		0.94375	0.0337494
At3g01800	0.677624	0.137536		0.391391	0.25167
At1g19250	0.771363	-0.190907		0.907276	0.0906531
At1g19270	0.825213	0.0968371		0.743058	0.142588
At5g14700	0.129743	-0.674617		0.333651	-0.435375
At1g19300	0.937217	-0.0366615		0.877611	-0.0715696
At1g19310	0.722133	0.139321		0.30067	0.342745
At1g19320	0.980456	0.0143197		0.759702	-0.146519
At2g45710	0.564166	-0.188886		0.275766	-0.32643
At1g19340	0.841227	-0.0889419		0.751078	-0.138653
At1g19360	0.326974	0.269336		0.343829	0.256891
At1g19370	0.830434	0.0908539		0.648007	0.180831
At1g19380	0.530801	-0.540405		0.557435	-0.523023
At1g19390	0.97731	-0.0126766		0.992003	-0.00573241
At1g19410	0.483059	-0.314145		0.74333	-0.172259
At1g19430	0.344778	0.220363		0.568916	0.144599
At1g19440	0.471386	-0.23399		0.543978	-0.207624
At1g19450	0.904012	0.043684		0.989113	0.00737689
At1g19470	#N/A	#N/A		#N/A	#N/A
At1g19480	0.133408	0.383061		0.0233841	0.506383
At1g19485	0.397478	0.248399		0.719661	0.122809
At1g19500	0.894198	-0.0573455		0.825493	-0.0954648
At1g19510	0.0648414	-0.868306		0.444681	-0.399539
At2g17250	0.833428	0.0600461		0.936706	0.026811
At1g19525	#N/A	#N/A		#N/A	#N/A
At1g19530	0.747096	0.144774		0.435167	0.305707
At1g19540	0.203678	0.624333		0.177596	0.632709
At1g19570	#N/A	#N/A		#N/A	#N/A
At1g19580	0.44766	0.204516		0.138649	0.361127
At1g19600	0.411404	-0.226847		0.66921	-0.133331
At3g14990	0.23589	-0.698319		0.347411	-0.553534
At1g19620	0.768865	-0.140214		0.713524	-0.176343
At1g19630	0.822774	-0.106366		0.773268	0.13815
At2g22500	0.954959	-0.0841351		0.988165	-0.0314798
At1g19650	0.955496	0.0280678		0.997024	-0.00191633
At1g19660	#N/A	#N/A		#N/A	#N/A
At4g18040	0.976037	-0.00983197		0.932449	-0.0258691
At1g19680	0.848862	-0.0699042		0.429147	-0.238652
At1g19690	0.81592	-0.0837603		0.492376	0.215195
At1g19700	0.551733	0.191204		0.929222	0.0390005
At1g19710	0.245976	0.46277		0.118047	0.581823
At1g19720	#N/A	#N/A		#N/A	#N/A
At1g19730	0.277931	0.363679		0.348263	0.313884
At1g19740	0.815776	0.0826607		0.893619	-0.0540397
At1g19770	0.816541	0.145389		0.873378	0.112526
At1g19780	0.811541	-0.0928206		0.984586	0.0121522
At1g19800	0.746183	0.0910732		0.365379	0.216398
At1g19830	0.890594	-0.0522684		0.721555	0.124015
At1g19835	0.480761	-0.231738		0.343169	-0.3011
At3g59820	0.809724	0.159578		0.681004	0.262892
At1g19860	0.33604	0.337445		0.290872	0.359384
At1g11530	0.688128	0.140728		0.988635	-0.0087845
At1g19880	0.565862	-0.174414		0.488245	-0.20708
At1g19890	0.963679	-0.0211236		0.894274	0.0568958
At3g13610	0.371184	-0.340099		0.584756	-0.225744
At3g02870	0.0781886	0.537668		0.0365721	0.591726
At1g19930	0.825765	-0.133718		0.885167	-0.0984601
At1g19940	0.949666	0.0292816		0.312764	0.330982
At1g19950	0.657862	0.121114		0.430007	0.197582
At1g19960	0.945647	0.0544829		0.924622	-0.078267
At1g19970	0.877888	-0.069497		0.997024	-0.0019011
At1g19980	0.728053	0.118125		0.684722	-0.13862
At1g20010	0.305385	-0.385256		0.27058	-0.401285
At1g20020	0.358528	0.192407		0.188883	0.258104
At1g20030	0.807882	0.174956		0.905906	0.099682
At1g20050	0.790917	0.0648548		0.676519	0.0995856
At5g41010	0.606861	0.236235		0.656743	0.215817
At1g20080	0.743167	-0.118355		0.66542	-0.153798
At1g20090	0.389967	-0.257089		0.631161	-0.160198
At1g20100	0.909474	0.0446539		0.977754	0.0145312
At1g20110	0.308106	0.275552		0.201588	0.324962
At1g20120	0.884518	-0.0688768		0.763196	-0.133992
At1g20130	#N/A	#N/A		#N/A	#N/A
At1g20150	0.770627	-0.114631		0.867994	-0.0741078
At3g01160	0.895028	0.059429		0.690144	0.162608
At1g20180	0.917346	-0.0360729		0.677204	-0.125785
At1g20190	0.375501	-0.503665		0.538204	-0.371309
At1g20200	0.737622	0.0926186		0.962671	0.0172225
At1g20220	0.421449	-0.21629		0.118636	-0.379195
At1g20230	0.960208	-0.0255754		0.876755	-0.0742479
At2g03090	0.269723	-0.386425		0.60858	-0.201195
At1g20280	0.704592	-0.138969		0.741098	-0.127569
At1g20290	0.569003	0.144124		0.327502	0.230006
At3g49220	0.68097	0.156128		0.550898	0.21632
At1g20310	0.946246	-0.0290559		0.81121	-0.0938994
At1g20330	0.613258	-0.173767		0.849953	-0.0783235
At1g20340	0.64788	0.0957292		0.659394	0.0950267
At1g20350	0.134739	-0.51956		0.134867	-0.495849
At1g07790	0.921827	0.0499061		0.911749	-0.0594817
At1g61640	0.600311	0.219842		0.827036	0.109401
At1g20390	0.649227	-0.15804		0.917605	-0.0456857
At1g20400	0.457509	-0.274877		0.312764	-0.355721
At1g20410	0.56659	-0.156892		0.749373	-0.0997047
At1g20430	0.321293	0.328866		0.538288	0.218473
At3g27280	0.53951	0.237426		0.548897	0.23791
At1g20450	0.469015	-0.34905		0.218184	-0.551988
At1g20480	0.431199	-0.267688		0.406618	-0.277193
At1g20490	0.518691	-0.295105		0.635163	-0.235429
At1g20500	#N/A	#N/A		#N/A	#N/A
At2g18900	0.474378	-0.232272		0.421344	-0.25972
At1g20520	0.0900862	-0.567063		0.0487958	-0.608099
At1g20530	0.759964	0.113663		0.986984	0.0106433
At1g20540	0.989028	0.00497616		0.751505	0.0863615
At1g20550	0.652783	0.158653		0.681153	0.150593
At1g20560	0.303604	0.36387		0.223664	0.411891
At1g20575	0.492486	0.237173		0.559243	0.211936
At1g20580	0.459221	0.305377		0.499502	0.284674
At1g20590	#N/A	#N/A		#N/A	#N/A
At1g49620	0.875488	-0.0867437		0.826939	-0.122101
At1g20630	0.343471	0.271806		0.387617	0.247641
At1g20640	0.14766	0.45642		0.263228	0.348069
At2g31270	0.805975	-0.101814		0.65252	-0.178622
At1g20670	0.677764	0.122032		0.908991	-0.0416849
At1g20680	0.403479	-0.2825		0.950381	-0.0314858
At1g20690	0.555233	-0.204742		0.317133	-0.320604
At1g20693	0.606861	-0.171324		0.538288	-0.203312
At1g20696	0.651181	-0.131265		0.387435	-0.226633
At1g20700	0.31777	-0.320872		0.810458	-0.0965843
At1g20720	0.293344	-0.375912		0.595517	-0.210592
At1g20730	0.661304	-0.196901		0.759702	-0.148948
At1g20750	0.835809	-0.0712787		0.748712	-0.109118
At1g20760	0.736182	0.10851		0.724862	0.116153
At1g20770	0.994	-0.00402924		0.634679	0.161775
At1g20780	0.65656	0.173003		0.342744	0.329151
At1g20800	0.536321	-0.243676		0.594772	-0.220287
At1g20810	0.956221	-0.0185706		0.546699	-0.154825
At1g20816	#N/A	#N/A		#N/A	#N/A
At5g15750	0.43738	0.26261		0.719661	0.139385
At1g20830	0.553671	0.229328		0.431708	0.292911
At5g64260	0.561744	-0.290006		0.650622	-0.242919
At1g20850	0.491631	0.211658		0.179542	0.376804
At1g20860	0.684299	-0.190111		0.86111	0.0953116
At1g20870	0.868121	-0.0695978		0.998739	-0.000791187
At1g20880	0.993389	0.00672137		0.891021	0.0840311
At1g20890	0.39265	0.344055		0.304056	0.398826
At1g20900	0.292332	0.401716		0.117029	0.55377
At1g20910	0.953126	-0.0247992		0.848375	-0.0747355
At1g20920	0.79004	-0.109229		0.789717	-0.113897
At1g20930	0.947309	-0.0399735		0.835353	-0.117593
At1g20940	0.945115	0.0311496		0.801219	0.103173
At1g20950	0.920776	-0.0379746		0.99745	-0.00132263
At3g20330	0.751189	0.0847528		0.692606	0.105083
At1g20970	#N/A	#N/A		#N/A	#N/A
At1g20980	0.0755406	0.534171		0.169937	0.414636
At1g21000	0.629799	0.205974		0.648095	0.202809
At1g21010	0.239783	0.644063		0.109598	0.812629
At1g21020	#N/A	#N/A		#N/A	#N/A
At1g77590	0.731336	0.115914		0.919848	0.0415428
At1g21060	0.876264	0.0875266		0.968197	-0.0281173
At1g21065	0.932407	0.0258916		0.928921	0.0292407
At1g21070	0.796811	-0.0968743		0.865206	0.0713558
At1g21080	0.8389	0.0675577		0.706456	0.120276
At1g21090	0.781057	-0.0963442		0.505773	-0.205728
At1g21100	0.778294	0.128743		0.864566	0.0873191
At1g21110	#N/A	#N/A		#N/A	#N/A
At1g21120	0.677764	0.140912		0.972806	-0.016894
At3g15000	0.578123	0.173043		0.620052	0.162904
At1g21140	0.890669	-0.0729689		0.941064	-0.0451279
At1g21160	0.349403	0.403507		0.549971	0.278565
At1g21170	0.751861	0.104544		0.973426	-0.0155865
At4g08685	0.198938	-0.310797		0.801056	-0.0772075
At3g27360	0.819565	-0.145839		0.377495	-0.468192
At1g21210	0.622898	-0.134167		0.496325	-0.178847
At1g21220	0.549916	0.200486		0.611615	0.180202
At1g21230	0.763218	-0.0768785		0.695045	-0.100149
At1g21240	0.862417	-0.0599279		0.913499	-0.042145
At4g18030	0.696564	0.104043		0.944214	0.0247531
At1g21270	0.716375	0.195827		0.197501	0.566787
At1g21290	0.261731	-0.318295		0.374776	-0.253077
At1g21300	0.627851	-0.147526		0.617783	-0.156202
At1g55690	0.653267	-0.151446		0.556333	-0.193363
At1g21320	0.947377	-0.0292312		0.761689	0.117407
At1g21340	0.470307	-0.265795		0.536962	-0.23841
At1g21350	0.452537	0.231213		0.531496	0.19974
At1g21360	0.514911	-0.191527		0.454178	-0.217746
At1g21370	0.70925	0.143321		0.983824	-0.0128861
At1g21380	0.723808	0.0982467		0.191504	0.296729
At1g21390	#N/A	#N/A		#N/A	#N/A
At1g21400	#N/A	#N/A		#N/A	#N/A
At1g21410	0.868967	-0.101024		0.941037	-0.0532465
At1g21430	0.470072	-0.311558		0.600861	-0.244487
At4g28780	0.732095	-0.202871		0.441969	-0.40283
At1g21450	0.255269	0.373934		0.543578	0.21738
At1g21460	0.725525	-0.128021		0.629545	-0.172189
At1g21480	0.742375	0.0981604		0.924622	0.0343743
At1g21500	0.342744	0.354006		0.911688	0.0578258
At1g21510	0.4782	-0.287481		0.344104	-0.371072
At1g21520	#N/A	#N/A		#N/A	#N/A
At1g21530	#N/A	#N/A		#N/A	#N/A
At1g21540	0.416582	-0.418945		0.265894	-0.545449
At3g47800	0.446444	-0.375246		0.307375	-0.476842
At1g21560	0.303805	0.361561		0.255524	0.387102
At1g21570	0.606294	0.174462		0.820399	0.0905249
At1g21580	0.697803	-0.164112		0.946211	-0.0377146
At1g21590	0.129743	0.730929		0.165052	0.643596
At1g21600	0.471528	0.202543		0.573274	0.168638
At1g21610	0.696013	0.16773		0.752351	-0.143886
At1g21630	0.740736	0.136038		0.947981	-0.0348096
At1g21640	0.365846	0.276843		0.682855	0.143422
At4g30330	0.593804	0.340838		0.891141	0.111053
At1g21660	0.382539	0.193323		0.603234	0.126459
At1g21670	0.948015	-0.0307333		0.814033	-0.100669
At5g45140	0.613853	0.208954		0.871028	0.0836655
At1g21690	0.780296	-0.0958671		0.607919	-0.166228
At1g21700	0.644941	0.135776		0.701549	0.119231
At1g21710	0.960562	0.0213051		0.321671	0.287029
At1g21720	0.355033	0.232132		0.292508	0.256573
At1g21730	0.925319	-0.0397805		0.88069	-0.0654354
At1g21740	0.702002	-0.12728		0.578796	-0.177002
At5g67470	0.574573	0.320591		0.645663	0.28041
At1g21760	0.337907	0.266285		0.171235	0.355886
At1g21770	0.950924	0.0356614		0.954449	0.0354775
At1g18800	0.98703	0.0115094		0.959696	-0.0333581
At1g21790	0.202272	0.40728		0.176335	0.412246
At1g21810	0.923033	-0.0443021		0.747549	-0.135751
At1g21820	#N/A	#N/A		#N/A	#N/A
At4g34555	0.840706	-0.0807916		0.733352	-0.133608
At1g21840	0.781412	0.100969		0.638836	0.163898
At1g21850	0.722676	-0.147506		0.811801	-0.107944
At1g21860	0.495204	-0.209838		0.614858	-0.168005
At1g21870	0.727867	-0.189462		0.442055	-0.370861
At1g21880	0.961874	-0.0213542		0.836998	-0.0818779
At1g21890	0.549834	-0.217823		0.606556	-0.197811
At2g01150	0.745973	0.18106		0.595917	0.280371
At2g28950	0.283571	-0.317817		0.278511	-0.312086
At1g77550	0.82339	0.0940386		0.702257	-0.155577
At1g21950	0.650505	-0.188692		0.770717	-0.133093
At1g21970	0.577444	-0.236441		0.728469	-0.164681
At2g34050	0.967819	0.0194016		0.727531	-0.131574
At1g22010	0.789522	0.0993475		0.973426	0.0173671
At1g22015	0.596752	-0.219194		0.933015	-0.0471333
At1g22020	0.861635	0.0590888		0.936938	0.0310392
At2g39390	0.966114	0.0266654		0.814968	-0.12262
At1g22040	0.157849	0.381513		0.0856866	0.431882
At1g22050	0.718956	0.136332		0.885381	0.0645987
At1g79560	0.194832	0.444711		0.5615	0.219608
At3g29240	0.546988	0.192641		0.702492	0.135367
At1g22080	0.892909	0.0509899		0.960945	0.0221062
At1g22090	0.188968	-0.514175		0.271963	-0.424812
At1g22110	0.985776	-0.00835328		0.733365	-0.120042
At1g22130	0.43958	-0.238634		0.456839	-0.229866
At1g22140	0.79111	0.124151		0.912426	0.0612033
At1g22150	0.735605	0.153792		0.528056	0.264814
At1g22160	0.621656	0.269577		0.312764	0.496747
At1g22170	0.942285	-0.0439944		0.910822	-0.0694539
At1g22180	0.451405	0.397243		0.243197	0.575347
At1g75750	0.0382231	-1.06438		0.0126887	-1.2153
At1g22200	0.380151	0.181662		0.34917	0.189604
At1g22210	0.842657	-0.075203		0.910843	-0.0485757
At1g22240	0.675521	0.186586		0.564601	0.247954
At1g22270	0.787422	-0.124319		0.823976	-0.110981
At1g22275	0.722655	-0.103896		0.827497	-0.071153
At1g22280	0.908222	-0.0434875		0.911718	-0.044737
At1g22290	0.875364	0.0699085		0.993714	-0.00548357
At1g22300	0.998297	0.000617424		0.514047	0.126588
At1g76550	0.34321	-0.23578		0.229348	-0.285582
At3g10690	0.289859	0.373729		0.701756	0.158273
At1g22335	#N/A	#N/A		#N/A	#N/A
At1g26460	0.848862	0.0657532		0.493582	0.200053
At1g22360	0.476293	-0.313371		0.418047	-0.353748
At1g17560	0.778131	0.111089		0.554806	0.213334
At1g22380	0.772674	-0.158142		0.674836	-0.224647
At2g29500	0.895028	0.0893286		0.89571	0.0951657
At1g22410	0.732903	-0.100488		0.725763	-0.105879
At1g22420	0.784341	-0.114221		0.953744	-0.0306448
At1g22430	0.358528	0.281736		0.465864	0.230672
At1g22440	0.613098	0.198844		0.13754	0.505156
At1g22450	0.81616	-0.0585333		0.952881	0.0185982
At1g22460	0.853188	-0.0705734		0.83385	-0.0836142
At1g22480	0.287979	-0.362418		0.152959	-0.457628
At1g22490	0.565883	-0.181048		0.301297	-0.299889
At4g35320	0.441624	-0.314424		0.438135	-0.314547
At1g22510	0.618231	0.174131		0.367691	0.288467
At1g22520	0.752121	0.132251		0.968973	-0.0224355
At1g22530	0.369008	-0.464932		0.425342	-0.415223
At1g22540	0.375594	0.282391		0.232272	0.361389
At1g22550	0.939413	-0.04025		0.422628	-0.31537
At1g65010	0.649505	0.285031		0.723756	-0.236944
At1g22590	0.909376	-0.0796823		0.620235	-0.297308
At1g22600	0.460065	-0.232868		0.462837	-0.23331
At1g22610	0.32785	0.262836		0.141257	0.370963
At1g22620	0.225894	0.33711		0.185898	0.349531
At1g22630	0.762138	0.201538		0.994492	0.00813626
At1g22640	0.95181	0.0305254		0.93724	0.0411728
At5g64310	0.907962	-0.055482		0.48455	-0.267762
At1g22660	0.748269	0.122153		0.643631	0.171299
At1g22670	0.993823	-0.00526374		0.975559	-0.0195713
At4g36180	0.895652	-0.0697425		0.947483	-0.0411883
At1g22700	0.449758	0.175933		0.476406	0.167119
At5g65900	0.970262	0.0157181		0.826112	0.0772724
At1g22720	0.305746	-0.34207		0.675769	-0.160827
At1g22730	0.782919	0.0974487		0.853934	0.0719168
At4g01070	0.239391	-0.510081		0.424492	-0.355706
At1g22750	0.144367	0.322786		0.118171	0.326426
At1g22760	0.241075	-0.450287		0.331459	-0.37206
At1g22770	0.849299	-0.146714		0.963331	0.0445193
At1g22780	0.80094	-0.0797448		0.351996	-0.245532
At1g22790	0.853	0.0694704		0.774168	0.106134
At1g29900	0.466334	0.253206		0.707684	0.149435
At1g22810	0.431199	-0.313348		0.762332	-0.141901
At1g22830	0.747096	-0.1428		0.68723	-0.176867
At1g22840	0.887864	-0.0451227		0.939893	-0.027196
At1g22850	0.46186	0.191718		0.302034	0.256414
At1g22860	0.714158	0.124569		0.427633	0.238756
At1g22870	0.833444	-0.124307		0.637629	-0.258201
At1g22880	0.0864635	-0.673074		0.188811	-0.513807
At5g39960	0.784488	0.119233		0.683509	0.173902
At5g38720	0.971395	0.0166018		0.95225	0.0282176
At1g22900	0.502808	0.219267		0.913989	0.0476851
At1g22910	0.97731	0.0122158		0.433041	0.218821
At1g22920	0.639105	0.103753		0.88977	0.0380636
At1g22930	0.974193	0.0222522		0.557566	-0.283253
At1g22940	0.889793	-0.0426914		0.654116	0.121882
At1g22960	0.33238	0.332497		0.177596	0.434249
At1g22970	0.985314	0.011026		0.688899	-0.176021
At1g22980	#N/A	#N/A		#N/A	#N/A
At4g22910	0.620379	-0.195043		0.702257	-0.161939
At1g22990	0.717196	-0.140867		0.819756	-0.0976784
At1g23000	0.388601	-0.248377		0.717326	-0.121694
At1g23010	0.495842	0.233511		0.536285	0.220071
At1g67120	0.386995	0.408887		0.875109	0.0995414
At1g23030	0.566741	-0.244023		0.564439	-0.2515
At5g62210	0.690925	-0.259987		0.677603	-0.276527
At1g23050	0.303536	-0.454211		0.34728	-0.411938
At1g23060	0.881916	-0.0652831		0.629184	-0.186146
At1g23070	0.592442	-0.226943		0.309191	-0.393386
At5g54900	0.503443	0.149785		0.718224	-0.0921235
At2g28000	0.902777	0.0400943		0.70694	-0.111269
At2g22170	0.682805	-0.121054		0.96521	-0.0178698
At1g23120	0.96751	-0.0209164		0.594469	-0.198644
At1g23130	0.771553	-0.120361		0.525264	-0.23926
At3g15030	0.723789	-0.140796		0.782287	-0.116986
At1g23160	0.523025	-0.26993		0.908384	-0.0650467
At1g23180	0.523258	0.208951		0.756901	0.117041
At1g70770	0.46949	0.161296		0.0487958	0.375695
At1g23200	0.327174	-0.31632		0.522017	-0.220041
At1g10370	0.986957	0.0154581		0.943401	-0.0618084
At1g23210	0.347144	-0.308395		0.951847	-0.0304435
At1g23220	0.700635	0.138978		0.70958	0.139327
At5g49330	0.407215	0.393837		0.853112	0.113492
At1g23240	0.235674	-0.310461		0.607343	-0.151269
At1g23250	0.765597	-0.0803894		0.390971	-0.198398
At1g23260	0.617135	0.231516		0.785241	0.14304
At1g23270	0.298999	-0.419408		0.518096	-0.277195
At1g23280	0.746229	0.200077		0.984971	-0.0190405
At1g23290	0.646693	-0.116352		0.750907	-0.0875543
At1g23300	0.983653	-0.00959158		0.760399	-0.11262
At1g04900	0.837644	-0.0988318		0.968773	0.0248913
At1g23320	0.569173	-0.21789		0.844847	-0.0918452
At1g23330	0.758452	0.103673		0.577936	0.174872
At1g23340	0.466334	-0.25365		0.342904	-0.319166
At1g23350	0.977327	0.0156615		0.675553	0.172082
At1g23360	0.658746	0.152161		0.975688	-0.0156844
At1g23370	#N/A	#N/A		#N/A	#N/A
At1g23380	0.922947	0.0482414		0.757074	0.141215
At5g11930	0.241346	-0.488547		0.629942	-0.229549
At1g23400	0.871188	0.0576689		0.458448	0.215162
At1g23410	0.726325	-0.225281		0.371399	-0.495829
At1g23420	0.774607	-0.108811		0.734539	-0.130797
At1g23430	#N/A	#N/A		#N/A	#N/A
At1g23440	0.970757	0.0163088		0.979961	0.0128989
At1g23450	0.456622	-0.205538		0.5615	-0.168982
At1g23460	#N/A	#N/A		#N/A	#N/A
At1g23480	0.937217	-0.0409125		0.752938	-0.144227
At4g23620	0.9066	-0.0393425		0.985273	-0.00902929
At1g23510	0.785354	-0.0793386		0.983254	0.00974627
At1g23520	0.255632	-0.388564		0.149178	-0.468219
At2g33810	0.538487	-0.404975		0.421942	-0.511067
At1g23540	0.771392	-0.112573		0.968197	0.0209913
At4g20460	0.397478	-0.311396		0.804292	-0.112504
At1g23560	0.541753	-0.152246		0.807506	-0.072462
At1g23570	0.300735	-0.229989		0.132667	-0.312352
At1g23580	0.690457	-0.132538		0.628248	-0.160654
At1g23590	0.938355	-0.0324676		0.957527	-0.0245224
At1g23600	0.829803	-0.0945662		0.427441	-0.291773
At1g23610	0.984232	0.00767247		0.934213	-0.0299163
At1g23630	0.826313	-0.0721204		0.926516	-0.0356193
At1g23640	0.967795	-0.0185465		0.587493	-0.181019
At1g23650	0.873629	0.102714		0.979899	0.0226939
At1g23670	0.276574	-0.252201		0.477699	-0.172434
At1g23680	0.669137	-0.139078		0.759702	-0.107255
At1g23690	0.506462	-0.246961		0.905976	-0.0591181
At1g23700	0.501587	-0.244798		0.271963	-0.374526
At1g23710	0.489344	0.684166		0.671116	0.469801
At1g23720	0.458325	-0.359275		0.778366	-0.16165
At1g23730	0.451911	-0.244359		0.424492	-0.256041
At1g23740	0.227055	0.282342		0.176088	0.299725
At1g23750	0.834963	0.084325		0.956644	0.0270604
At1g23760	0.562406	-0.243302		0.881516	-0.0801728
At1g23780	0.15594	0.402096		0.0754335	0.460696
At1g23790	0.57253	-0.193229		0.529275	-0.216763
At1g23800	0.533189	0.21713		0.283584	0.345702
At1g23810	#N/A	#N/A		#N/A	#N/A
At1g23820	0.762619	0.0791699		0.64824	0.116864
At1g23830	0.977327	-0.0200911		0.906987	0.0747857
At1g23840	0.606861	-0.258773		0.537409	-0.308078
At1g23850	0.331581	-0.319441		0.107607	-0.484677
At3g61210	0.0212809	-1.22742		0.0761983	-0.963462
At1g23870	0.757893	0.183356		0.67814	-0.242787
At1g23880	0.883839	0.0779228		0.849589	0.102151
At1g23890	0.768833	-0.121752		0.698835	-0.159391
At1g23910	0.928012	0.0227706		0.5553	0.120982
At1g23940	#N/A	#N/A		#N/A	#N/A
At1g23950	#N/A	#N/A		#N/A	#N/A
At1g23960	0.941658	-0.0340556		0.902117	-0.0575562
At1g23980	0.683943	-0.116281		0.997024	-0.0014648
At1g23990	0.523372	-0.205433		0.570501	-0.190007
At1g24000	0.92245	-0.0400566		0.91766	-0.0452004
At1g24010	0.513213	-0.21543		0.650333	-0.163808
At3g26520	0.0729679	-0.640123		0.0143162	-0.799959
At1g24030	0.768865	0.125972		0.813228	0.108774
At1g24040	0.993383	-0.00402517		0.900718	0.0463565
At1g24050	0.320883	0.238088		0.473358	0.178403
At1g24060	0.700446	-0.109802		0.728135	-0.103853
[truncated: 20,746 more rows]
