# Supplementary material for: Direct and indirect responses of the Arabidopsis transcriptome to an induced increase in trehalose 6-phosphate
Source: Plant Physiol. 2024 Apr 9;196(1):409–31. doi: 10.1093/plphys/kiae196 (PMC11376379; doi:10.1093/plphys/kiae196)
Supplement: kiae196_Supplementary_Data [file kiae196_supplementary_data.zip › Supplemental Dataset S2 Calculation of Carbon response factor Crf.xlsx]

## Sheet: Info
Supplemental Dataset S2. Calcuation of carbon response factor, Crf, from multiple data sets in which exogenous sugars were added or endogenous sugar levels were modified.
Summary of published experiments used for Crf calculation: (Supplementary to SI Figure S2:) We included treatments in which exogenous glucose or sucrose were added to seedlings in liquid culture (Osuna et al., 2007, Blasing et al., 2005), comparisons of the starchless pgm mutant with wild-type plants at four times in the diel cycle (Gibon et al., 2004; Blasing et al., 2005; Usadel et al., 2008), …
Treatment	Time	Abbreviation	#
pgm vs WT grown at 12-h light regime	ZT8	p8 - d8	1
	ZT12	p12 - d12	2
	ZT20	p20 - d20	3
	ZT24	p24 - d24	4
full nutrition vs C-starved seedlings	2 days	FN - St	5
Sucrose addition to C- starved seedlings	30 min	30mSUC - St	6
	3-h	3hSUC - St	7
Glucose addition to C- starved seedlings	30 min	30mGlc-St	8
Low vs ambient CO2	ZT4	350 - 50 CO2	9
Formula:	Crf gene = (1+2-3-4+5+6+7+8+9)/9

## Sheet: Crf treatments
Formula:	Crf gene = (1+2-3-4+5+6+7+8+9)/9
	1	2	3	4	5	6	7	8	9
ID	p8-d8	p12-d12	p20-d20	p24-d24	FN - St	30mSUC - St	3hSUC - St	30mGlc-St	350 - 50 CO2
At1g01010	0.0523559	0.15398	0.58582	0.600524	0.403403	0	0.698213	0.342391	-0.356994
At1g01030	-0.138993	-0.224168	-0.282418	-0.234025	0	0	0	0.270172	0
At1g01040	0.372852	0.11643	-0.56636	-0.25934	-0.450433	0.105891	0.28284	0.078342	0.278173
At1g01050	0.144988	0.0604725	0.70434	0.451041	0.271263	0.0237157	-0.273637	-0.172617	-0.06054
At1g01060	0.270774	0.27932	-0.778286	-0.182854	-0.595884	0.232068	-0.776988	-0.296523	-0.257316
At1g01070	-0.157107	0.0123132	-0.444418	-0.693244	-0.0616006	0.362441	-1.16371	-0.224566	0.119844
At1g01080	-0.482775	-0.386256	-0.941483	-0.887302	-0.0955813	0.0286463	-0.876429	-0.38854	0.790589
At1g01090	-0.0350726	-0.150454	0.0527429	-0.0243548	-0.209195	0.131808	-0.135009	0.227803	0.277236
At1g01100	0.339268	-0.0107347	0.0022536	-0.132439	0.315091	-0.135057	0.469806	0.099798	0.525512
At1g01110	-0.103916	0.155302	0.236709	0.215153	0	0	0	0	-0.053797
At1g01120	-0.0197354	0.232672	-2.25712	-2.45267	-0.051279	0.852362	-0.0962452	0.339918	-0.168833
At1g01130	0.35414	0.273884	-0.0167873	-0.232416	0	0	0	0	0
At1g01140	0.378307	0.367578	1.21179	0.947229	-0.532184	0.217239	-1.31976	-0.009089	-1.28958
At1g01150	-0.195078	-0.0178788	-0.094778	-0.105373	0	0	0	-0.103396	-0.033912
At1g01160	0.299912	0.122153	0.558488	0.217513	-0.0225216	-0.181555	0.0416076	0.063929	0.106334
At1g01170	-0.564976	-0.338614	0.506034	0.680307	-0.324849	0.00782609	-2.31255	-1.08717	-0.249996
At1g01180	0.0190618	0.154976	-0.0557869	0.122745	0	0	0	0	0
At1g01190	0.119055	0.46206	-1.03363	-0.876633	0.826956	0.244306	0.309533	0	1.42628
At1g01200	0.147103	0.0635742	-0.462466	-0.30642	0	0	0	0	0.110228
At1g01220	-0.278033	0.0990894	-0.50027	-0.436367	0.503124	0.0390564	0.555773	0.230987	0.590329
At1g01225	-0.00396497	-0.0980669	-0.998196	-0.771071	0.394178	0.143968	0.275547	0.29677	0.085462
At1g01230	-0.117464	-0.0757456	0.263952	0.392364	0.246882	-0.0940722	0.109362	0.243677	0.05199
At1g01240	-0.569435	0.161516	0.590882	0.635417	-0.743115	-0.969598	-2.10984	-1.15754	-0.887797
At1g01250	-0.373463	-0.727261	-0.447277	-0.490105	0	0	0	0	-0.346384
At1g01260	0.324997	-0.27617	0.190152	0.0474489	-0.244094	0.306013	-0.0253554	0.268818	0.130074
At1g01280	-0.0543446	-0.00881186	0.0448307	-0.00924058	0	0	0	0	0
At1g01290	0.497402	-0.198907	-0.0682877	-0.117267	0.0951214	0.264005	0.0942884	0.441997	-0.320319
At1g01300	1.04896	-0.259123	-0.846222	-1.17004	1.65114	0.563932	1.27789	0.568494	1.29307
At1g01310	0.0749076	0.0172675	-0.0364533	-0.119917	0	0	0	0	0.065592
At1g01320	0.103022	0.0899205	0.0598648	-0.802377	-0.275964	0.0326847	-1.08719	-0.900988	0.478387
At1g01330	0.0367762	-0.36051	-0.0859778	-1.2833	-0.11905	0.0400011	-1.08254	-0.722986	0.790117
At1g01340	0.412231	0.264001	1.43974	1.75713	0.999364	0	1.72316	-0.109556	-0.563802
At1g01360	-0.0667099	-0.300593	0.655811	0.296471	-0.662298	-0.663476	-1.34554	-0.895137	-0.525696
At1g01370	-0.363309	-0.167212	-0.522948	-0.276638	0	0	0	0	0.474164
At1g01380	-0.0160129	0.00187792	0.162174	0.0875677	0.22956	0	0	0	-0.037536
At1g01390	-0.654682	-0.790202	-0.921383	-1.30335	0	0	0	0	-0.690507
At1g01410	-0.120833	-0.0786794	-0.0811388	0.202281	0	0	0	0	0
At1g01420	0.0214436	-0.313346	-0.15187	-0.186421	-0.636262	-0.140036	-0.815362	-0.172424	-0.049576
At1g01430	-0.427828	-0.0559157	-0.845011	-0.887715	-0.245053	-0.326397	-0.912102	-0.597773	0.422367
At1g01440	-0.00187577	-0.259022	0.732759	0.0818498	-0.25055	-0.429299	-0.48956	-0.478089	-0.379246
At1g01450	-0.29085	0.0709829	-0.180686	0.0438194	0	0	0	0	0
At1g01460	-0.272092	0.0787924	-0.0260073	-0.000509101	0	0	0	0	0
At1g01470	-0.447849	-0.433553	-0.249336	0.0510802	-0.296649	0.45097	-0.683144	0.445635	-0.722453
At1g01480	-0.0802851	0.0660127	-0.208508	0.173438	0	0	1.02477	0	-0.754758
At1g01490	0.129157	0.667793	0.476945	0.358953	-0.360934	-0.225807	-0.665076	-0.654102	-1.09834
At1g01500	-0.112693	-0.136799	-0.451923	0.239804	-0.0613237	0.20277	0.299928	0.514155	0.186218
At1g01510	0.248077	0.113871	0.097121	-0.0352592	0.00302706	-0.150771	0.177679	0.042994	0.158204
At1g01520	-0.182106	-0.135586	-0.212223	-0.731661	-0.528956	0.300695	-0.687109	0.237296	-1.04827
At1g01530	0.0577979	-0.0265295	-0.0659171	0.160902	0	0	0	0	-0.008944
At1g01540	-0.063164	-0.298263	-0.364851	-0.399732	-0.130715	0.106659	-0.64831	-0.571039	0.15632
At1g01550	0.235542	0.112964	0.336763	0.282673	-0.0970871	0.0301973	0.213318	0.241288	-0.424763
At1g01560	0.895152	-0.100833	2.65466	2.18524	0.527978	0.0177741	2.2983	0.568773	-1.2478
At1g01570	-0.341487	-0.245467	-0.0787202	-0.430726	0	0	0	1.37276	-0.147251
At1g01600	-0.397744	-0.282812	-1.15401	-1.02526	0	0	0	0	0.430826
At1g01610	0.141574	-0.150914	-0.107438	-0.850367	0.0690524	0.287659	0.50593	1.45605	0.481938
At1g01620	-0.838838	0.0608904	0.745121	0.460442	-0.353233	-0.304598	-1.7739	-1.43478	-0.581804
At1g01630	0.247853	0.257081	-0.845539	-0.857207	0.69698	0.0731834	0.956876	0.592626	0.968068
At1g01640	0.588797	0.227462	1.53724	1.24436	0.480232	-0.222728	-0.531931	-0.716573	0
At1g01650	0.274527	-0.156507	0.847463	0.512008	0.0301158	0.115101	0.0653948	0.1028	-0.480676
At1g01660	-0.120705	0.175218	-0.143314	-0.104204	0	0	0	0	0.040999
At1g01670	-0.258179	0.0706711	-0.452714	0.228557	0.145145	0.19509	0.0777694	0.129358	0.168413
At1g01690	-0.131656	-0.0221781	-0.100816	0.143898	0	0	0	0	0.038597
At1g01700	-0.165274	0.0855732	-0.129154	-0.0781464	0	0	0	0	0
At1g01710	-0.0424094	0.100439	0.372806	0.142	-0.216787	-0.0173645	-0.420787	-8e-06	-0.422568
At1g01720	0.122973	-0.480441	0.597891	0.377513	-1.29916	0.148976	-0.851771	-0.651722	-3.7582
At1g01725	0.00819276	0.0618218	0.28421	0.716083	-0.870226	-0.078783	-0.836556	0.10426	-0.86135
At1g01730	0.600139	0.332962	0.508086	1.08168	-0.803832	-0.305285	-0.404452	-0.013253	-0.627608
At1g01740	-0.000642191	0.165788	-0.246984	-0.252324	-0.141952	-0.0538049	0.310629	0.284748	0.265617
At1g01750	-0.0840552	0.0323053	0.139659	0.121886	1.9133	-0.216879	-0.574243	0.097692	0
At1g01760	-0.159939	-0.017907	0.136875	-0.0667287	0	0	0	0	0.101375
At1g01770	-0.3554	-0.270512	1.11758	1.00505	-0.916831	-0.456684	-2.1499	-1.00258	-1.01949
At1g01780	-0.131195	-0.0926567	0.53464	0.488047	-0.218837	-0.437149	-1.30052	-0.434002	-0.290653
At1g01790	-0.372471	-0.418361	-0.548335	-0.773691	-0.9158	0.0121712	-0.96971	-0.305496	-0.052607
At1g01800	0.276561	0.0701663	0.582744	0.619003	-0.647336	-0.00509854	-0.722265	-0.337398	-0.200265
At1g01820	0.159345	0.0643581	0.967861	1.16312	-0.731042	-0.202062	-0.615124	-0.410775	-0.486735
At1g01830	-0.166633	0.0200725	0.109116	0.0289439	0.0942499	0.365157	-0.368975	-0.042328	-0.231566
At1g01840	-0.455497	-0.311329	-0.30695	-0.330525	-0.00136131	-0.177076	-0.0991281	-0.075581	0.277984
At1g01860	-0.167884	-0.168985	-0.187878	-0.30751	-0.242572	-0.0526802	-0.405025	-0.393386	0.11101
At1g01900	-0.565774	-0.387433	-1.81483	-1.35983	0.642313	0.209514	0.00371507	0.879959	0.184616
At1g01910	0.130238	-0.140224	0.458743	0.0926106	0.361661	0.0439973	0.583082	0.244739	0.163717
At1g01920	0.14119	-0.136885	-0.0106137	-0.0951039	0.261904	-0.212553	0.730128	0.197632	0.084472
At1g01930	-0.0877779	0.146552	0.181178	0.0611643	-0.277336	-0.0306485	-0.152738	-0.222444	0.111506
At1g01940	0.097068	-0.0442084	-0.274532	-0.461582	0.604463	0.127749	1.4807	0.535899	0.556811
At1g01950	0.308955	-0.100299	0.0233309	-0.36651	0.105293	0.279638	0.525158	0.117301	0.330059
At1g01960	0.561609	-0.0861643	0.447302	-0.361407	0.536513	0.0593573	0.195514	0.049035	0.49043
At1g01970	-0.35397	-0.296821	-0.164031	-0.366329	-0.465426	0.0539143	-0.699153	-0.520917	0.475364
At1g01980	0.0707162	-0.162924	-0.077174	0.0568681	0	0	0	0	0.00877
At1g01990	-0.00785945	-0.0767527	-0.384552	-0.420128	-0.336059	-0.225201	-0.310697	-0.105632	0.331399
At1g02000	-0.255733	-0.385761	-0.120541	-0.158356	-0.188144	0.272476	-0.0744788	-0.039126	-0.087456
At1g02020	0.213241	-0.118384	-0.123508	-0.123164	-0.249219	0.00490092	-0.217422	0.01347	0
At1g02050	-0.169741	-0.161018	0.107736	-0.260186	-0.793273	-0.393775	-1.01263	-0.776988	-0.06958
At1g02060	-0.0804098	-0.094024	0.10065	-0.233614	-0.424178	-0.00688037	-0.614008	-0.366951	0.075885
At1g02070	-0.0981358	-0.00323608	0.509238	0.235642	0	0	0	0	-0.021295
At1g02080	0.0761772	0.176724	0.106617	-0.368625	-0.0464436	-0.00128654	0.0751421	0.073499	0
At1g02090	0.335128	0.0964411	-0.172163	-0.485742	0.532516	0.293047	1.14633	0.561864	0.427694
At1g02100	0.0578216	-0.131498	0.365572	0.342081	-0.291469	-0.244575	-0.868563	-0.567818	-0.305793
At1g02110	0.1324	-0.15226	0.0620285	-0.509352	-0.12875	-0.437311	-0.379434	-0.178523	0.431982
At1g02120	0.555624	-0.00559832	0.701556	0.532298	-0.46271	-0.0685968	-0.071592	-0.116961	-0.040794
At1g02130	0.270123	0.0976238	0.283342	-0.0239865	-0.228252	-0.106304	-0.0390633	-0.244364	-0.121373
At1g02140	0.561323	0.0624003	0.213914	-0.147575	0.525754	0.115965	0.400089	0.398196	0.553191
At1g02150	-0.315802	-0.257664	-0.559932	-0.705946	-0.287949	-0.0650994	-0.54361	-0.392611	0.713797
At1g02160	0.15924	0.140395	-0.0772092	0.184234	-0.199904	-0.0114017	-0.315383	-0.265626	0.11069
At1g02170	0.141796	-0.0272082	0.888685	1.03167	0.472144	0.0990837	0.502338	0.042197	-0.359769
At1g02180	-0.080891	0.194563	-0.473666	-0.297943	0.248685	0.0779401	0.265294	0.021568	0.183309
At1g02190	-0.218417	-0.112791	-0.233855	0.0856809	0	0	0	0	0
At1g02200	-0.367097	-0.954804	-1.43337	-1.51194	0	0	0	0	-0.483698
At1g02205	-0.96389	-0.724831	-1.7966	-1.63068	-0.1615	0	0.0173544	0.605648	-1.01635
At1g02220	0.237946	0.245854	0.643843	1.4272	2.87652	0.204791	3.73722	1.31782	-1.78449
At1g02230	0.251015	0.164585	-0.00697856	-0.0499117	0	0	0	0	0
At1g02250	0.131629	0.0587836	-0.115599	0.155778	0	0	0.170063	0	-0.009623
At1g02260	-0.0244174	0.0210069	0.27234	0.363553	0.240469	-0.0660908	-0.0323572	0.130821	0
At1g02270	0.762607	0.174134	0.223046	0.628887	0.155703	0.225492	0.658317	1.31553	0.144721
At1g02280	-0.380983	-0.223371	0.121721	-0.0402831	-0.28263	-0.129308	-1.06306	-0.976598	0.466777
At1g02300	0.489772	0.559779	0.150572	0.843421	-0.582494	-0.127603	-0.909274	0.376597	0
At1g02305	-0.212135	0.162336	0.953103	1.06764	-0.335632	-0.0741694	-1.18984	-0.332336	-0.746681
At1g02310	-0.0551066	0.202781	0.0675219	0.014759	-0.0507705	0.180648	0.251106	1.34722	-0.549596
At1g02320	-0.00487779	0.0239354	0.0443208	-0.0156412	0	0	0	0	0
At1g02330	-0.0186965	0.401821	0.191743	0.182555	0.0633274	-0.00514895	0.585589	0.866663	0.11107
At1g02340	-0.213687	0.3788	-0.0209428	0.158255	-1.35923	-1.22811	-1.98695	-0.800618	-0.098423
At1g02360	0.24978	0.0425686	1.395	1.508	2.24447	0	4.66962	0.258182	-0.54189
At1g02370	0.713158	0.074123	-0.797043	-0.486561	0.379134	0	1.35837	1.2604	0.733113
At1g02390	0.0221154	-0.180167	0.0123763	0.181055	0.0863125	0	0.84942	0.371144	-0.389691
At1g02400	-0.0913831	0.208707	0.586759	0.40165	0.588269	0.358302	1.1311	0.629135	-0.304143
At1g02410	-0.136076	-0.0441163	0.206199	0.363733	0.0178747	0.0998373	0.0688668	-0.075232	-0.709102
At1g02420	0.0457373	-0.107285	-0.165912	-0.11597	0	0	0.188715	0.185878	0.08744
At1g02430	0.0424209	0.10294	0.0961051	0.458827	0	0	2.48403	0	0
At1g02450	0.860633	-0.102577	0.527407	1.1216	0	0	3.16406	0.76673	-0.08299
At1g02460	-0.0471766	-0.076761	-0.109729	0.0158362	0	0	0.718233	0	-0.07962
At1g02470	0.0817889	0.42656	0.0534556	0.900339	0.839602	0	0.404463	0	-0.752848
At1g02475	-0.288096	-0.23614	-0.214073	-0.114948	-0.406655	0.188716	-0.991696	-0.179684	-0.548392
At1g02490	-0.145491	0.0560427	-0.160375	-0.165009	0	0	0	0	0
At1g02500	0.324129	-0.083278	-0.30546	-0.579034	0.712118	-0.0752983	0.993937	0.166915	0.002186
At1g02530	-0.0533572	0.139798	-0.0905563	0.0920731	0.608966	0	0.865685	0	-0.207532
At1g02540	-0.00811246	0.142218	-0.0160312	0.0513461	0	0	0	0	0
At1g02550	-0.0245086	0.042307	0.128742	0.0476117	0	0	0	0	0.004001
At1g02560	-0.206769	-0.115835	-0.107297	-0.242111	-0.00856297	0.105232	-0.245724	-0.099539	-0.152219
At1g02570	-0.167407	0.162263	-0.0144494	-0.0444583	0.127781	0.207978	0	-0.130064	0
At1g02580	0.0367276	0.366832	0.163824	0.146168	0	0	0	0	0
At1g02620	-0.302571	-0.207608	0.870421	0.547614	0	0	-0.348728	0	-0.188994
At1g02640	-0.154489	0.369415	2.22172	1.04303	-0.730642	-0.869738	-3.40424	-3.71604	-2.27791
At1g02660	0.239563	0.0132776	2.13282	2.39544	-2.17359	-1.27829	-2.83162	-2.4596	-2.37598
At1g02670	-0.0517925	-0.150003	-0.0331205	-0.0140791	0	0	0	0	0
At1g02680	0.105784	0.0764843	1.41715	1.14343	-0.496525	-0.143882	-0.60288	-0.305462	-0.579902
At1g02690	0.0522561	0.119923	0.258464	-0.304087	0.767545	-0.26319	1.1336	0.539663	0.60729
At1g02700	-0.0462502	-0.0440409	-0.17555	0.0494443	0	0	0	0	0
At1g02710	-0.0658807	0.0259682	-0.0156836	-0.281828	0	0	0	0	0
At1g02720	0.161599	-0.185248	-0.641273	-0.715104	0.37014	0.124428	0.239085	0.159293	0.379177
At1g02730	-0.595065	-0.1761	-1.03131	-1.65426	1.00673	-0.253977	0.44991	-0.569832	0.464221
At1g02740	-0.0886601	0.205745	0.0812775	0.141659	-0.07723	-0.0656861	0	0.069422	0.007749
At1g02750	0.138104	0.122609	1.32508	1.506	-0.690643	-0.312076	-0.617686	-0.184842	-1.21431
At1g02780	0.306136	0.295756	-0.182093	-0.18899	0.62168	0.0403746	0.721345	0.375015	0.591479
At1g02790	-0.0474339	0.112253	-0.0776216	0.0707845	0	0	0	0	0
At1g02800	-0.0900476	0.125079	-0.310255	-0.842659	0	0	0	0	0.363162
At1g02810	0.0969907	-0.118544	-0.124686	0.0856054	0.727429	-0.772504	0.731247	0.121218	0
At1g02813	-0.0491833	-0.173654	0.0163926	0.28282	0	0	0	0	0.016643
At1g02816	-0.475329	-0.229627	0.0768615	0.127159	-0.365047	-0.150712	-1.05519	-0.575691	-1.72767
At1g02820	-0.822763	0.0499832	-0.560247	-0.581993	-1.28672	0.341894	-0.578202	-0.224294	-0.970753
At1g02830	-0.0871939	0.0266702	-0.0413305	-0.27469	0	0	0.184781	0	0
At1g02840	0.207829	0.160725	0.615784	0.895357	-0.808545	-0.365975	-0.873089	-0.584708	-0.258381
At1g02850	1.04682	1.07094	1.56942	2.24436	-0.917296	0.318576	0.434982	1.08788	-1.84136
At1g02860	-0.0753794	0.305846	1.34201	0.637894	-0.576139	-0.313278	-0.179159	-1.42536	-1.40526
At1g02870	0.34942	0.22195	-0.269491	-0.202209	0.0308316	-0.0667261	1.03585	0.461456	0.803265
At1g02890	0.0187007	-0.0328903	0.577331	0.195743	-0.215676	-0.116034	-0.218456	-0.237227	-0.588805
At1g02900	-0.3192	-0.227889	-0.377712	-0.0445476	1.60123	-0.377202	1.10942	0.701648	-0.034246
At1g02910	-0.514576	-0.243501	-0.322349	-0.346302	-0.489356	-0.0563215	-0.36376	-0.231634	0.280038
At1g02930	1.89721	1.52461	2.29746	3.1055	1.89461	0.741085	1.82529	0.506892	-1.62359
At1g02940	-0.101609	0.918525	0.25032	0.0226552	0.0204908	0.105727	0.0080839	-0.424334	0
At1g02950	-0.369715	-0.713684	-0.444099	-0.440351	0.531937	-0.411557	-0.294197	-0.451296	0
At1g02960	-0.0802375	0.0953429	0.176696	0.0907363	-0.559015	-0.124342	-0.733037	-0.30599	-0.280369
At1g02970	0.30987	-0.0363068	-0.232945	-0.214371	0.349608	0.0666799	0.644019	0.322885	0.304232
At1g02980	0.0843443	-0.107987	-0.100181	-0.03524	0	0	0	0	0
At1g03000	-0.181058	0.0680856	-0.373551	-0.0981026	-0.0955378	-0.149847	-0.481103	-0.227008	0.139738
At1g03010	-0.244646	-0.00771539	-0.155982	-0.138922	1.01079	-0.160364	-0.403538	0	-0.096054
At1g03020	0.400522	-0.467881	-0.928195	-1.52882	0	0	0	0	1.06627
At1g03030	0.0170054	-0.252871	0.110099	0.0215249	-0.0118862	0.111953	0.0912857	0.043431	-0.265725
At1g03040	0.283648	-0.15177	0.252564	-0.143096	-0.0209167	0.0757241	0.222584	0.216784	0
At1g03050	0.045076	-0.131641	-0.0801851	-0.0041705	0	0	0	0	-0.107907
At1g03055	-0.427698	-0.252344	-0.51835	-0.469438	-0.888683	0.165209	-0.55315	0.02075	-0.365717
At1g03060	0.289833	-0.322934	0.316565	-0.344582	0.151134	-0.164836	0.54409	0.127933	0.146863
At1g03070	-0.26792	0.0305589	-0.581311	-0.106725	0.0854554	-0.000832066	-0.111884	-0.211653	0
At1g03080	0.162904	0.273961	0.934752	0.319682	-0.780391	-0.0161075	-0.00340562	0.67032	-0.141944
At1g03090	-1.0642	-0.52647	3.83567	2.56448	-3.04382	-0.754208	-5.23869	-4.07274	-2.66938
At1g03100	0.204594	0.0281337	-0.306161	-0.149179	0.141155	0.12907	0.305764	0.177432	0.104939
At1g03110	0.226115	-0.121066	-0.975322	-1.18811	0.387902	-0.169622	1.37316	0.553211	0.607368
At1g03130	-0.475701	-0.265383	-0.523072	-0.503398	-0.785197	-0.129983	-1.88735	-1.01189	0.025333
At1g03140	-0.0989819	-0.0528232	0.877904	0.572581	-0.44721	-0.359018	-0.482492	-0.543517	-0.628287
At1g03150	0.127632	0.298424	0.84874	0.739847	-0.0620504	-0.0201173	0.117802	-0.069946	-0.09987
At1g03160	0.0470667	-0.294757	0.0175605	-0.322452	0.0135497	0.0375399	-0.499358	-0.219257	0.430638
At1g03170	0.245078	-0.00156989	-0.172774	0.0114312	0	0	0	0	0.067907
At1g03180	0.000238167	0.170907	-0.133238	0.093032	0.298241	0.113099	0.602733	0.218203	0.066033
At1g03190	0.441911	-0.0123462	0.274275	-0.392666	0.0357305	0.125782	0.456913	0.082503	0
At1g03210	0.545531	-0.0746808	0.841324	1.23246	0.151671	-0.00158359	0.208608	-0.186018	-0.040502
At1g03220	-0.97846	-0.660259	-0.368756	-0.229494	0.890628	-0.140708	-0.78036	-0.409274	-1.07099
At1g03240	0.160342	0.0664721	0.812955	0.424142	-0.149254	0.0486929	-0.750853	-0.261926	-0.321349
At1g03250	-0.0358444	-0.251412	0.217824	0.115407	0.00715704	0.276827	0.600738	0.355051	-0.117249
At1g03260	0.0418523	-0.0475383	-0.0126854	-0.315922	0.0483115	0.185902	0.766733	0.073219	0.20294
At1g03270	0.203637	-0.370025	-0.238432	-0.5567	-0.111983	-0.0832821	0.212882	0.07927	0.143834
At1g03280	-0.0525914	0.0652521	0.0829331	0.23648	-0.170504	-0.0642381	-0.0427783	-0.19967	-0.231919
At1g03290	0.0959049	-0.211587	1.35729	1.83159	-0.562964	-0.125684	-0.0888261	0.21159	-1.65987
At1g03300	-0.158361	-0.203224	-0.292215	-0.392005	-0.3963	-0.290477	-0.360997	-0.188241	0.274709
At1g03310	0.536127	0.119809	-1.29201	-1.17149	0.121009	0.331279	0.487377	1.39997	0.83056
At1g03320	-0.192725	-0.0841752	-0.234661	-0.0186783	0	0	0	0	0
At1g03330	0.0702111	-0.126287	0.37649	0.324932	0.0222256	0.0491344	0.0393917	-0.045566	-0.228141
At1g03350	-0.357148	-0.29952	0.0397225	-0.138006	0.0357524	0.234523	0.282359	0.424229	0.017618
At1g03360	0.576342	-0.0518241	-0.971803	-1.1797	0.342303	0.237929	1.70196	0.964581	1.29274
At1g03370	-0.0581904	-0.306052	0.498977	0.716726	0.288688	0.104978	1.06951	0.00497	-0.394432
At1g03380	-0.281043	-0.0303467	1.1178	0.906079	-0.627928	-0.545967	-1.48367	-0.60705	-1.19663
At1g03390	-0.094549	-0.0715011	-0.0951033	0.0320427	0	0	0	0	0
At1g03400	-0.524468	-0.153365	1.05026	1.4308	-1.22747	-0.166511	-1.01384	-1.23865	-1.35681
At1g03410	-0.27671	-0.079182	-0.0645594	0.468263	-0.3292	0.00574785	-1.05009	-0.032229	-0.012428
At1g03420	-0.00920839	-0.266758	-0.593631	-0.560122	0.0123246	0.0109228	-0.325517	-0.088599	0.485011
At1g03430	-0.0843425	-0.107773	0.507651	0.803142	-0.179453	0.0914652	-0.196283	-0.165074	-0.575968
At1g03440	0.0478758	-0.287502	-0.10422	-0.507984	-0.586612	0.0511201	-0.768436	0.049309	-0.363295
At1g03445	0.0368455	0.00779773	-0.297546	0.216211	0	0	0	0	0
At1g03457	-0.157494	-0.118075	0.22328	0.128698	-0.661456	-0.40451	-0.843473	-0.445068	-0.096126
At1g03470	-0.114372	0.0233831	0.0831388	-0.0998057	-0.993723	-0.322499	-0.96166	-0.241817	0
At1g03475	-0.195402	-0.317616	-0.649074	-0.624315	0.202061	-0.0729601	-0.316391	-0.237653	0.596086
At1g03490	-0.0265907	0.0398491	-0.117663	0.025339	0	0	0	0	0.031278
At1g03495	2.00424	1.97421	-1.47284	-0.721984	0	0	0	1.90314	1.87363
At1g03510	0.215849	-0.0118109	0.155502	-0.061673	0	0	0.486614	0.151418	0.039492
At1g03520	-0.335143	0.127775	1.39829	0.939215	-0.999798	-0.458335	-1.08018	-0.837322	-1.0747
At1g03530	0.708869	0.00983411	-0.285235	-0.476368	0.452655	0.0625602	1.17134	0.764795	0.483011
At1g03540	-0.0367526	0.0731259	-0.298004	0.0530441	0	0	0	0	0.163812
At1g03550	0.401319	0.669547	1.09009	1.11696	-0.407901	0.0351654	-1.31086	-0.305899	-0.796856
At1g03560	-0.0170958	-0.0933516	-0.229969	-0.617275	-0.351911	0.23226	0.183202	0.140786	0.422656
At1g03590	-0.167018	-0.226721	0.701419	0.406363	-0.518848	-0.552457	-0.410542	-0.506399	-0.627947
At1g03600	-0.296989	-0.412265	0.401398	0.274176	-1.25652	0.00848439	-2.14713	-0.988233	-0.02018
At1g03610	-0.384978	-0.065163	1.83528	1.11394	-1.33297	-1.39409	-2.60444	-2.38161	-1.27269
At1g03620	0.159558	0.367576	1.57516	0.633953	-0.952722	-0.476207	-1.59143	-0.840714	0
At1g03630	-0.257469	-0.168194	-1.1033	-0.758452	-0.309763	0.117465	-0.97987	-0.26503	0.599519
At1g03660	0.212613	0.228636	0.365446	1.35363	0.157349	-0.110475	-0.0260001	0.617331	-0.825449
At1g03675	-0.385026	-0.435856	-0.107074	-0.177843	-0.775226	0.0446655	-1.36801	-0.627403	-0.268009
At1g03687	0.0825863	-0.314739	-0.728794	-0.658127	0.129335	0.0399616	0.407037	0	0.390371
At1g03700	-0.00639924	0.240759	0.0918271	0.0375347	0	0	0	1.19723	0
At1g03710	0.00391517	0.126752	-0.227486	0.208557	0	0	0	0	0
At1g03720	-0.208191	0.362963	-0.0820766	0.00727638	0	0	0	0	0
At1g03730	0.297663	-0.0335057	0.38599	0.312347	0.00132531	0.113245	-0.051337	0.015807	0
At1g03740	-0.201615	0.314201	0.784611	0.583989	0.158518	0.0198189	1.18637	0.085377	-0.415818
At1g03750	0.299209	0.0260107	0.612168	0.221527	-0.332196	-0.0966686	0.0044663	-0.032222	-0.306017
At1g03760	0.543801	-0.215075	0.760058	0.611988	-1.00792	-0.735041	-0.463954	0.248585	0.00693
At1g03770	-0.0586106	-0.0914915	0.356049	0.0920063	-0.366665	-0.41533	-0.30565	-0.099723	-0.027412
At1g03780	-0.456188	0.38708	-0.308659	-0.645593	0.526065	-0.253525	0	0	0.402767
At1g03790	-0.237296	0.122161	-0.00909161	-0.0239865	0	0	0	0	0.014286
At1g03820	0.0820987	0.173112	-1.08388	-0.664925	1.03086	-0.122144	0.576205	0.172301	1.29077
At1g03830	-0.0137529	-0.0530015	-0.50203	-0.278626	0	0	0	0	0.429462
At1g03840	-0.430657	-0.0600591	0.0179282	-0.245195	0	0	0	0	0
At1g03850	0.941071	0.770031	3.23827	3.29474	-0.144971	-2.40833	-1.15679	-2.12879	-3.31006
At1g03860	0.408322	0.101975	-0.814848	-0.9219	0.557965	-0.0370528	1.08528	0.619672	0.734951
At1g03870	0.158481	1.30973	-0.824685	-0.894648	0.461915	0.166357	-0.262554	-1.97529	0.313182
At1g03880	-0.318884	-0.0886055	-0.387875	0.0751309	0	0	0	0	0
At1g03890	0.00750953	0.141635	0.224426	0.11869	0	0	0	0	0
At1g03900	0.189184	0.0522591	0.535163	0.675675	0.0113131	0.0284083	-0.0631701	0.191215	0.093829
At1g03905	0.381105	-0.026853	0.365291	0.483787	0.459388	0.199114	0.99254	0.629863	0
At1g03910	-0.0280926	0.0834404	0.27959	0.0670941	-0.0792692	-0.0786454	0.15011	0.130529	0.186922
At1g03920	-0.106338	0.315378	-0.252188	-0.0766832	0.405128	-0.144667	-0.224997	-0.114046	-0.168535
At1g03930	0.0208504	-0.168967	-0.228997	-0.760695	-0.0929074	-0.0770788	0.380617	0.21747	0.013884
At1g03950	0.310887	-0.236741	0.540641	0.406946	0.214441	-0.0393785	0.0946968	0.315465	-0.75065
At1g03960	-0.27161	-0.134548	-0.303609	-0.125866	-0.117188	-0.0550542	-0.230052	0.375081	0.137376
At1g03970	-0.125275	-0.145126	0.564796	0.509694	-0.485929	-0.192644	-0.472669	-0.067595	-0.600337
At1g03980	0.309823	-0.0859083	0.176393	-0.0305469	0	0	0.52486	0.01005	0.04768
At1g03990	0.0268304	-0.077061	-0.196745	-0.063564	0	0	0	1.0049	0
At1g04000	-0.0943043	-0.109152	-0.563605	-0.404357	-0.138577	-0.0905501	0.12249	0.101325	0.009481
At1g04010	0.432975	-0.0664728	0.384822	0.181124	0.259105	0.0597933	-0.0103442	0.000318	0.379311
At1g04020	-0.144156	-0.265639	-1.11437	-0.948861	0.858997	0.060036	1.71567	0.78644	1.65101
At1g04030	-0.17595	0.0596406	0.111638	0.194147	0.487547	0.036295	0	0	0.021021
At1g04040	0.680412	0.611869	-1.57835	-2.02148	2.10172	-0.0475786	0.892114	0.079413	1.39196
At1g04050	0.0364478	0.185395	-0.160999	-0.156352	0.143041	0.0399453	0.246781	0.229565	0.069392
At1g04060	-0.47357	-0.0856659	-0.210419	-0.131344	0	0	0	0	0
At1g04070	0.687048	-0.232749	-0.118644	-0.330892	0.0384924	0.274952	1.01797	0.463049	0
At1g04080	0.218777	0.121338	-0.196134	-0.311893	-0.113483	-0.0882615	0.309837	0.083333	0.342364
At1g04090	-0.239193	-0.00810962	-0.355175	-0.11409	0	0	0	0.246122	0.074672
At1g04100	-0.0912294	0.117065	0.162785	0.0585236	0	0	0.0988196	0	-0.519327
At1g04110	-0.802214	-0.467634	-0.759261	-1.39206	-0.190878	-0.221504	-0.535252	-0.167725	0.341983
At1g04120	-0.290984	0.0165923	-0.360268	-0.48061	0.609702	0.324382	0.642056	0.637034	0.246402
At1g04130	0.341572	0.0948281	-0.236867	-0.368266	0.355831	0.626029	1.3434	0.788081	0.504479
At1g04140	0.147601	-0.343913	0.419255	-0.103378	0.0466862	0.0785577	-0.337649	0.151258	0.221358
At1g04150	0.117364	-0.0438416	-0.168981	0.198995	0	0	0.00220605	-0.087925	0.034925
At1g04160	0.017443	-0.00627869	-0.404827	-0.448751	0.451503	0	0.270688	0	0.457288
At1g04170	0.149246	0.109686	-0.609809	-0.710177	0.635093	0.177224	1.13131	0.536384	1.0447
At1g04180	0.0595652	-0.00796963	-0.177651	-0.118563	0	0	0	0	0
At1g04190	0.509289	0.160958	-0.717348	-0.649825	0.607843	0.321333	1.33049	0.725372	1.02157
At1g04200	0.336515	0.0356389	-0.161547	0.0564332	0.195004	0.0278389	0.630255	0.086205	0.52038
At1g04220	-0.192836	-0.211274	-0.59058	-0.254518	0.625686	0.544776	1.23672	3.68983	-0.025745
At1g04230	-0.0555571	0.0721274	0.247577	0.021699	0.118637	0.1344	0.134265	0.091375	0.007236
At1g04240	0.358093	0.108906	0.218017	-0.434847	0.0698865	0.0679232	-0.00276345	0.317345	0.419216
At1g04250	-0.00864905	0.219487	-0.641307	-0.521431	1.25836	-0.120156	-0.191048	0.162822	0.824025
At1g04260	0.185697	-0.174652	0.907188	0.696715	0.0537549	-0.117235	0.352143	0.105829	-0.044856
At1g04270	0.363868	0.201207	-0.27167	-0.58443	0.62276	0.0527454	0.658663	0.373037	0.513336
At1g04290	-0.0135122	-0.0285232	-0.648183	-0.109455	-0.205457	0.178763	-0.139929	0.027517	-0.20995
At1g04300	0.289473	0.00551072	1.51325	0.809694	-0.56253	-0.386364	-0.908242	-0.176187	-0.514363
At1g04310	-0.487873	-0.297378	0.433172	0.385633	0.169657	0.0939958	-0.0359896	-0.115925	-0.660724
At1g04330	-0.181787	-0.125856	-0.0889387	0.0275546	0	0	0	0	0
At1g04340	0.284034	0.0452774	0.0176939	-0.252745	0.794929	0.235168	0.878401	0.431195	0.285321
At1g04350	-0.57983	0.0650243	-0.137814	0.11406	-1.00069	0.145889	-1.47686	-0.272138	-1.05186
At1g04360	-0.231311	0.145622	-0.216172	0.121779	0	0	0	-0.409217	-0.079399
At1g04380	-0.0940985	0.0246337	-0.0476083	-0.0164429	0	0	0	0	-0.078046
At1g04390	-0.173482	0.0634535	0.45586	0.297068	0	0	-0.353667	0	-0.01758
At1g04400	-0.60489	-0.238596	0.20558	0.305512	-0.370074	-0.758998	-1.5994	-1.40329	-0.913204
At1g04410	0.104063	0.0925102	0.112063	-0.015607	0.452469	-0.0952256	0.0816215	-0.075659	0.194948
At1g04420	-0.691424	-0.593823	-0.65893	-0.827664	-0.0281381	-0.0177439	-0.94654	-0.209809	0.556672
At1g04430	0.385174	0.112265	-0.0943073	-0.516856	0.512188	0.197178	0.504194	-0.089093	0.954373
At1g04440	-0.183985	0.205839	0.578347	0.726777	-0.327215	-0.197971	-0.767073	-0.56575	-0.758995
At1g04470	-0.0837231	0.0200984	0.106939	-0.0161718	0	0	0	0	0
At1g04480	0.267351	0.104507	-0.479287	-0.572603	0.544157	0.0542475	0.781142	0.303038	0.78094
At1g04490	0.0390154	0.121741	-0.096321	-0.0462375	0	0	0	0	0
At1g04500	-0.0410394	0.159052	0.195851	0.00249038	0	0	0	0	-0.04847
At1g04510	0.0932945	0.0772788	-0.116127	-0.101358	0.0527518	0.140159	0.623812	0.342036	0.445915
At1g04520	0.382196	-0.403271	-1.66565	-1.66164	1.15078	0.269603	1.54705	0.693158	1.1209
At1g04530	-0.0717353	-0.0449409	-0.1764	-0.367134	-0.284479	-0.0637739	-0.487738	-0.542382	0.394036
At1g04540	-0.294254	0.170781	-0.154094	0.0151185	0	0	0	0	0.033108
At1g04550	0.309636	0.0872893	0.108075	-0.307757	-0.458417	0.233311	0.102763	-0.087762	0.411417
At1g04560	-0.424877	0.00608833	-0.0824638	0.100893	0	0	0	0	0
At1g04580	0.198426	0.0595448	-0.0475202	0.378049	0	0	0	0	0
At1g04590	0.437326	0.048348	-0.359784	-0.808387	0.422722	0.00301872	0.859478	0.501716	0.516936
At1g04600	0.163847	0.148472	0.0904971	0.109799	0	0	0	0	0
At1g04610	-0.175081	0.0817912	0.0211197	-0.0284539	0.341293	0	0	-0.008401	0.102801
At1g04620	-0.413651	-0.42197	-0.128501	-0.0534563	-0.725298	-0.0878311	-1.35123	-0.407849	-0.796086
At1g04630	-0.0409224	-0.0553093	-0.0641663	-0.0471771	0	0	0	0	0
At1g04640	-0.786472	-0.364443	0.413856	0.371046	-0.556906	-0.189743	-1.20068	-0.849945	0.253352
At1g04645	-0.164474	-0.0437024	-0.113761	0.170103	0	0	0	0	0
At1g04650	-0.182477	-0.459472	0.138356	0.0772054	0	0	0.153891	-0.110546	0.385998
At1g04660	-0.28608	-0.0984977	-0.67618	-0.340779	0	0	0	0	0.066775
At1g04670	0.0250024	0.171793	-0.160246	0.0143074	0	0	0	0	0.01096
At1g04680	0.0541663	-0.371838	-1.57007	-2.14712	1.53	-0.109663	0.503056	0.187131	1.17197
At1g04690	0.270838	-0.0817151	-0.0807755	-0.113517	0.466733	0.263248	0.73161	0.679245	0.088112
At1g04700	-0.0800316	-0.0271835	0.142317	-0.119885	0.208895	-0.0987602	0.00793938	-0.353904	0
At1g04710	0.359786	3.65235e-05	-0.230232	-0.533557	0.155013	0.00905537	0.192688	0.076686	0.342984
At1g04730	-0.0507921	0.0745828	-0.331747	-0.431509	0.536315	-0.09495	0.917611	0.116198	0.952834
At1g04750	0.114773	0.026017	0.115126	0.515495	0.327255	-0.0452186	0.767954	0.535481	0.241562
At1g04760	-0.264686	0.161977	-0.288935	-0.21985	0.312083	-0.0436276	0.147261	0.020112	0.241301
At1g04770	0.671453	-0.0785688	-0.8695	-1.41402	0.706495	0.906374	1.47564	0.514916	0.144609
At1g04780	0.00427052	0.128535	0.29744	0.555558	-0.0124312	0.0944321	0.312411	0.403837	-0.756693
At1g04790	0.300919	-0.0772579	0.653894	0.057227	-0.386263	-0.302833	-0.179643	-0.427272	-0.369048
At1g04800	-0.340126	-0.970215	-0.902671	-1.28425	0.270049	-0.326718	-0.744652	-0.073402	0.559781
At1g04810	0.0355356	0.164489	0.328725	0.0618941	0.256953	0.0179375	0.246297	0.387269	0.020537
At1g04820	0.312575	0.0759528	-1.20082	-1.75298	1.18331	-0.113718	1.56236	0.685938	1.12489
At1g04830	0.359415	0.228133	0.657047	0.532075	-0.586428	0.0256115	-0.60027	-0.522672	-0.421477
At1g04840	0.241653	0.106602	0.0213587	0.0414401	0	0	0	0	0
At1g04850	0.243816	-0.00771789	0.520477	0.29354	0.474649	-0.108442	0.636608	0.521369	0.327146
At1g04860	-0.370105	0.0811471	0.0109468	-0.133179	-0.0924832	-0.0263128	0.0297724	-0.111775	0
At1g04870	0.264665	-0.037435	0.057485	-0.130177	0.372224	0.00374144	1.15524	0.707875	0.729239
At1g04880	-0.143544	-0.14293	-0.236085	-0.0870214	0	0	0	0	0
At1g04900	0.75978	0.0468989	-0.693847	-0.677348	0.884339	0.192875	1.54123	0.598938	0.768333
At1g04910	-0.128933	-0.29567	-0.281568	-0.0971444	0.280244	1.2193e-05	0.402455	0.427034	0.318122
At1g04920	-0.517714	-0.178739	-0.347181	-0.403782	0	0	0	0	0.129377
At1g04930	-0.0156993	0.073698	-0.0924709	0.0798571	-0.115985	0.114582	0.313509	0.024092	0
At1g04940	1.07669	0.0895597	-0.559963	-0.566646	0.282167	0.524589	1.4962	1.13049	0.572808
At1g04950	0.0497768	0.112193	0.318493	0.243995	-0.373521	-0.235777	-0.652556	-0.285102	-0.052348
At1g04960	-0.0909846	-0.0417995	0.546791	0.34875	0.0830245	0.100746	-0.0207961	0.01788	-0.570372
At1g04970	-0.0934115	0.0763676	0.255325	0.405439	0.0201091	-0.00114369	-0.697492	-0.360877	-1.07871
At1g04980	1.54989	-0.577806	-0.352793	-0.263793	1.2802	0.38188	2.45879	1.40661	0.6438
At1g04985	0.104877	-0.41724	0.349196	0.128231	-0.745412	-0.384327	-0.617278	-0.432358	-0.118249
At1g04990	0.767711	0.0934422	0.457795	0.417558	1.4575	0.297251	0.258699	0.928674	-0.260293
At1g05000	0.505243	0.608677	0.851732	0.502538	0.322256	1.17086	1.84106	0.326269	-0.279146
At1g05010	0.353709	0.19756	0.605721	0.961029	0.589467	0.131147	0.812599	0.764947	-0.499056
At1g05020	-0.270481	-0.0306358	-0.00403883	0.00384668	-0.0879859	-0.0735041	0.0727917	0	0
At1g05030	-0.0726994	-0.149415	-0.359887	-0.120365	-0.287059	0.0130216	-0.190133	0.024868	0.132894
At1g05040	-0.467127	-0.117608	-0.453338	-0.00221343	0	0	0	0	0
At1g05050	0.364079	0.110112	-0.372613	-0.198117	0.379155	0.218573	0.473404	0.442696	0.50961
At1g05060	0.175162	-0.272589	0.259384	0.413823	-0.242779	-0.393693	-0.194069	0.108388	-0.158534
At1g05070	0.179131	-0.260251	0.484921	0.0502197	-0.425062	-0.142967	-0.508508	-0.092192	-0.145084
At1g05090	-0.0797687	0.0493763	0.533038	0.623495	-0.412041	-0.294628	-0.286128	-0.055229	-0.341391
At1g05100	-0.0264408	-0.0222508	-0.0949351	-0.0723943	0	0	0	0	-0.525661
At1g05120	-0.160102	0.18873	0.306326	0.203363	-0.0237917	0.0834059	0.25266	0.065664	-0.039393
At1g05130	-0.140792	0.0789681	-0.0814148	0.0580905	0	0	0	0.022357	-0.024889
At1g05140	-0.845902	-0.331702	-0.274924	-0.0324791	-0.801243	-0.107707	-1.61331	-0.807369	0.031669
At1g05150	-0.0272685	-0.195644	-0.150432	-0.624601	-0.0298726	-0.174287	-0.36119	-0.235417	-0.030274
At1g05160	-0.226834	0.137296	0.659717	0.421971	-0.479437	-0.020824	-0.594097	-0.275608	-0.21827
At1g05170	0.0659803	-0.264547	-0.399088	-0.159201	0.484407	0.644211	1.00415	1.12054	0.416274
At1g05180	0.232765	0.119612	0.29712	0.340904	0.278967	0.0308748	0.441092	0.300471	0.160442
At1g05190	-0.195813	-0.454865	-0.273964	-0.455025	-0.475117	-0.0763398	-1.62303	-0.435262	0.237369
At1g05200	0.164207	0.0369853	-0.59991	-0.222199	-0.453879	0.0818581	-0.391225	0.234945	0.88555
At1g05205	-0.074904	-0.00661742	-0.543852	-0.788498	1.04044	-0.00963105	0.819615	0.119989	0.474238
At1g05210	0.0042966	-0.344711	-0.659007	-0.817742	1.18808	-0.0396574	1.0294	0.142859	0.61232
At1g05230	-0.17787	0.0182064	-0.309664	-0.280319	-0.493355	-0.115739	-0.207317	0.072066	0.06118
At1g05250	-0.202516	-0.222787	-0.373127	0.181461	2.36543	-0.0952893	-1.25535	-0.790125	0
At1g05260	-0.195547	-0.00299926	-0.138524	0.0409211	1.78944	-0.0660975	1.20066	0.551349	0.017025
At1g05270	0.126746	-0.243904	1.01223	0.272649	0.0803272	0.012631	-0.0879033	-0.021722	0.138897
At1g05280	-0.0530164	0.0367174	-0.110766	0.0280397	0.546763	0	0.292159	0.442574	-0.120897
At1g05290	-0.00348243	0.019335	0.0248618	0.041833	0	0	0	0	0
At1g05300	-0.333753	-0.117561	0.655038	0.493138	0.73907	0.543991	0.917715	0.262889	-0.854031
At1g05310	-0.572807	-0.402628	-0.984449	-1.24473	0.443166	-0.458871	-0.855891	0	-0.098443
At1g05320	0.182411	0.214251	-0.79387	-0.485531	0.534164	0.0789888	0.375738	0	0.273933
At1g05330	-0.0726784	-0.0150626	-0.0711436	-0.0729901	0	0	0	0	0
At1g05340	0.127908	0.379282	3.10426	4.00397	-2.25927	-0.643505	-2.32492	-2.20775	-4.91092
At1g05350	0.327989	0.211722	0.0100192	-0.150767	0.529769	0.155749	0.921014	0.230414	0.287983
At1g05360	-0.0219635	0.0929809	-0.19165	0.0821222	-0.159745	0.134569	-0.13663	0.007713	0
At1g05370	-0.0683174	-0.014694	-0.398959	-0.237819	0	0	0	0	0.09815
At1g05380	0.425286	0.0480307	0.166957	-0.169731	-0.428286	-0.181818	0.0603168	0.045599	-0.037416
At1g05385	-0.472152	-0.49158	-0.35451	-0.44654	-0.586487	0.212786	-1.35463	-0.542241	0.326597
At1g05400	-0.0172562	-0.142699	0.290123	0.114299	0	0	0	0	0
At1g05410	0.208731	0.0628373	1.19699	0.873088	-0.568599	-0.287997	-0.0124618	0.268336	-0.152746
At1g05430	-0.178723	0.0386545	-0.637863	-0.407714	0.163582	-0.00141549	0.161526	0.139186	0.086623
At1g05440	-0.107899	0.0164727	-0.50581	-0.503773	0.173633	0.0414836	0.246234	-0.083679	0.145419
At1g05450	-0.0423979	0.089485	-0.169079	-0.265366	0	0	0	2.37832	0
At1g05460	0.079898	0.104924	-0.105714	-0.34567	-0.092198	-0.0735531	0.138325	-0.039243	0.235136
At1g05470	0.104654	-0.235088	0.218819	-0.334232	0	-0.0868778	-0.157684	0	0
At1g05480	0.142365	0.136466	-0.210752	0.0199987	0	0	0	0	0
At1g05490	-0.0237818	0.0634791	-0.0535753	0.290167	0	0	0	0	0
At1g05500	0.178936	-0.138473	-0.24037	-0.738907	0.33345	0.08878	0.519857	0.290122	0.435368
At1g05510	-0.238434	-0.0940276	-0.0800242	0.184009	0	0	0	0	0
At1g05520	0.29093	0.165237	-0.0614592	-0.161631	0.470371	0.339219	1.18382	0.459422	0
At1g05530	0.0911083	-0.0243242	0.0281816	0.0249814	0	0	0	0	-0.585986
At1g05540	-0.404805	-0.579193	-0.746231	-0.79833	0	0	0	0	0.14654
At1g05550	-0.113509	0.0672522	-0.305414	-0.113559	0	0	0	0	0.021098
At1g05560	-0.892101	-1.43813	-0.525265	-0.83569	-1.27882	-0.511673	-2.4089	-1.04403	-4.75002
At1g05570	0.774527	0.479257	1.1353	1.0558	-0.234255	-0.338075	-0.946461	-0.724339	-0.405316
At1g05575	0.199074	0.131806	1.87446	1.28795	-0.268702	-1.45653	-0.203732	-1.74555	-2.01391
At1g05580	-0.157509	-0.120547	-0.167134	0.246912	0	0	0	0	0.095988
At1g05590	-0.196104	0.064217	-0.525126	-0.452151	0.194421	-0.125282	0.0112288	-0.164259	0.108089
At1g05600	-0.151475	0.0790146	0.217979	-0.188939	-0.758241	-0.065265	-0.726023	-0.401522	0.373647
At1g05610	-0.0721884	0.00397395	0.0153053	0.170575	0	0	0	0	0
At1g05620	0.246383	0.315302	-0.491407	-0.499955	0.552235	-0.0561048	0.243479	0.360108	0.41684
At1g05630	0.0213389	-0.422518	-0.639675	-0.166579	0.280444	0.176742	0.492848	0.350273	0.234009
At1g05650	-0.14198	0.105056	0.0186739	0.0363187	0.97325	0	0.246524	1.12188	0
At1g05670	0.091198	0.0298342	-0.0272032	0.0135957	0.095013	0.116004	0.123856	-0.016023	0.211012
At1g05680	-0.123628	0.00728682	-0.152778	0.326842	0	0	-0.680575	1.24938	-6.07397
At1g05690	-0.0823542	-0.0467844	-0.249211	-0.308105	-0.882009	-0.159041	-0.841842	-0.5265	-1.25135
At1g05700	-0.0890847	0.0740665	0.0172688	0.0978432	2.68568	0.105968	4.73992	-0.08681	0
At1g05710	0.410833	0.440506	-0.0372559	0.0851859	0.0586254	0.415204	0.639529	0.440253	0.455463
At1g05720	0.553737	0.384847	0.0494792	0.260968	0.543793	8.54035e-05	0.469937	0.33872	0
At1g05740	-0.0927645	0.160046	-0.127415	-0.0227538	0	0	0	0	0.003198
At1g05750	0.210769	0.149605	-0.168278	-0.0953647	0	0	0	0	0.19269
At1g05760	-0.865069	-0.448774	-0.439394	0.0340182	-0.220779	-0.277471	-0.562218	-0.590582	0
At1g05770	-0.0716083	-0.462209	0.389181	0.481448	0	0	0	0	-0.316158
At1g05790	-0.242084	0.11397	0.679045	0.412397	-0.310392	-0.120744	-0.639654	-0.310128	-0.661886
At1g05800	-0.126071	0.00261331	-0.160522	-0.00146826	0	0	0	0	0
At1g05805	-0.0514208	0.182159	0.890064	1.367	-0.547371	-0.726609	-1.02458	-1.25076	-0.898985
At1g05810	-0.32772	-0.449142	-0.365704	-0.560465	-0.0957048	-0.587582	-1.57278	-1.23532	-0.415335
At1g05840	0.0945165	0.0707832	1.13631	1.13787	-0.779507	-0.757339	-0.898285	-0.527776	-1.18312
At1g05850	-0.12734	-0.180403	-0.505508	-0.81399	0.26731	-0.0356136	-0.496205	-0.323657	0.375704
At1g05860	0.25304	-0.232305	0.624169	0.244453	-0.293087	0.298865	-0.217474	0.01011	-0.261334
At1g05880	-0.293131	0.286283	0.00902707	0.393808	0	0	0	0	0.048451
At1g05890	0.407588	-0.0305202	0.990706	0.757428	-1.03654	-0.352514	-0.840723	-0.604919	-1.04576
At1g05900	-0.0684083	-0.317947	-0.0629972	-0.0775611	-0.766395	0.0857035	-0.817031	-0.261381	-0.798022
At1g05910	0.178615	0.0979457	-0.752383	-0.825343	0	0	0.834971	0.408704	0.411593
At1g05920	-0.106002	0.0145108	-0.073816	0.0308976	0	0	0	0	0.051465
At1g05940	0.142196	0.343281	0.288547	0.384476	-0.0828099	0.160445	-0.184975	0.054983	-0.117881
At1g05950	-0.00480468	-0.0406529	-0.607945	-0.259521	0	0	0.696306	0	0.597188
At1g05960	-0.197736	-0.381963	-0.057507	-0.148585	-0.141175	-0.141774	-0.724556	-0.230136	-0.33567
At1g05990	-0.0123676	-0.145175	-0.120927	0.00836873	0	0	0	0	0.029332
At1g06000	0.967631	0.128796	-2.38804	-1.85873	0.939077	0.671508	1.99631	2.25558	1.97786
At1g06010	0.373068	0.0396196	0.649158	0.662169	-0.0246567	-0.130308	-0.343078	-0.173612	-0.116045
At1g06020	-0.357808	0.00178452	-0.101298	0.175524	0	0	0	0	0
At1g06040	-0.51836	0.292904	0.3203	-0.145782	-0.448626	-0.00145693	-0.874357	-0.779569	-0.393897
At1g06050	0.177956	0.0602756	0.162232	0.370802	-0.187509	-0.0834717	-0.387968	-0.450613	-0.992041
At1g06060	-0.323357	-0.242689	0.182531	0.123711	-0.417583	-0.35119	-0.506365	-0.272859	-0.523556
At1g06070	-0.241911	0.121593	0.303977	0.412658	-0.152696	0.166111	0.283148	0.127168	-0.117179
At1g06080	-0.687182	-0.347082	-0.724178	-0.465159	0.964438	0.17581	0.878543	0.154555	-0.058436
At1g06100	-0.46852	-0.236825	-1.73744	-1.19883	0.0529265	-0.00260508	0.0129232	-0.332708	0.279475
At1g06110	-0.0648095	-0.0486214	0.429767	0.27045	-0.327745	-0.218247	-1.0095	-0.392948	-0.477294
At1g06120	0.0524717	-0.181138	-0.210768	-0.0511323	1.11311	-0.57177	-1.11005	-0.153148	0.253941
At1g06130	0.193648	-0.147421	0.885616	0.685785	0.00812911	0.105842	-0.218041	0.083957	-0.127145
At1g06140	-0.027473	-0.117224	-0.149848	0.164376	0	0	0	0	0
At1g06150	0.310498	-0.0301385	-0.257999	-0.133294	0	0	0.220204	0.01088	0.327125
At1g06160	-0.102549	0.0247158	0.535027	0.365699	-0.19948	-0.748683	-0.0165431	-0.139917	-0.29457
At1g06170	-0.0795567	0.0958808	-0.120255	-0.136527	0	0	0	0	0.071483
At1g06180	-0.0699448	0.24565	0.330682	1.0001	0.252477	0.623763	0.507716	0.440332	0
At1g06190	-0.117439	-0.294814	-0.621791	-0.836654	0.183442	0.00345215	-0.0924365	-0.209665	0.907366
At1g06200	0.0361009	-0.123454	0.463546	0.507769	-0.390054	-0.0863299	-0.184604	-0.031867	0.092684
At1g06210	-0.0519264	-0.134293	-0.244572	0.0827435	0.243019	0.268249	0.762164	0.599734	-0.069564
At1g06220	0.14429	0.246458	-0.477037	-0.589947	0.120239	0.235441	0.845231	0.564175	0.823904
At1g06225	-0.00450812	-0.0904739	0.0133264	0.052401	0	0	0	0	-0.067137
At1g06230	0.0616217	-0.153797	0.766995	0.107688	-0.420426	-0.199436	-0.137895	-0.190854	-0.20047
At1g06240	-0.369404	-0.117746	-0.0588305	-0.0588888	-0.0764488	0.0710312	-0.113844	-0.101095	0.081101
At1g06250	-0.203342	0.0750012	0.100768	0.143124	0	0	0	0	0
At1g06260	-0.100346	0.101037	-0.02241	0.143858	0	0	0	0	0
At1g06270	-0.084151	0.0718348	-0.547494	-0.237414	0	0	0	0	0.233158
At1g06290	0.157825	0.171027	0.489219	0.392645	0.279705	-0.0489436	0.0552933	-0.263444	-0.473724
At1g06310	-0.0466054	-0.0885146	-0.0150044	0.113744	0	0	0	-0.0169	0.031404
At1g06320	-0.12017	-0.0659324	-0.228328	0.261736	0	0	0	0	0
At1g06340	-0.390292	0.0991912	-0.134732	0.0622282	0	0	0	0	-0.019624
At1g06350	-0.0805729	-0.752588	-1.7501	-2.10938	0.173382	0.0701066	0.518315	-0.350209	0.923566
At1g06380	0.675515	0.230988	-0.750047	-0.863291	0.262506	0.581577	1.68901	0.991864	0.729555
At1g06390	0.451788	-0.040194	0.749667	0.178638	-0.00764625	-0.170466	-0.126765	-0.259672	-0.121624
At1g06400	-0.0398499	0.0643557	1.00504	0.871034	-0.493646	-0.189288	-1.35671	-0.45095	-0.78649
At1g06410	-0.0234483	-0.00515033	-0.014076	-0.63766	-0.248782	-0.101576	-0.496449	-0.558247	-0.082291
At1g06420	-0.0500252	-0.0443757	-0.285542	-0.480379	0	0	0	0	0.16026
At1g06430	-0.112718	-0.322922	0.162617	-0.0187941	-1.32233	-0.0199111	-1.3268	-0.434197	-1.07004
At1g06440	0.136349	0.120375	0.0702602	-0.060034	0	0	0	0	0
At1g06450	0.313688	0.171635	-0.199848	-0.322202	0.226041	0.0926045	0.832214	0.416151	0.19877
At1g06460	-0.405411	-0.298696	-0.170078	-0.0183963	-1.11175	0.0318039	-1.69296	0.16825	-0.454922
At1g06470	0.0482071	-0.0657172	-0.580793	-0.782479	0.24468	0.21693	0.572091	0.368433	0.245527
At1g06490	-0.0939475	0.193154	-0.467101	-0.433554	0.182942	0.131315	0.32999	-0.154967	0.193389
At1g06500	0.242609	0.0736763	0.26403	0.207038	-0.146819	-0.229508	-0.686692	-0.228176	0
At1g06510	-0.409988	-0.0426892	-0.025991	-0.356306	-0.166465	0.0137665	-0.50362	-0.487175	0.395286
At1g06520	-0.0929549	-0.0259773	0.509535	0.277897	-0.288845	-0.210421	0	-0.583136	-0.038765
At1g06530	0.184031	0.151648	0.110996	-0.165305	-0.141583	0.207156	0.285165	0.094212	0.423923
At1g06540	0.33369	0.355357	-0.185538	-0.191086	0	0	0	0	0.017179
At1g06550	0.508763	0.565476	-1.43878	-1.79765	1.14119	0.143028	2.19594	0.818955	1.1305
At1g06560	0.169251	0.0481095	-0.392166	-0.52964	-0.21854	-0.405078	0.423045	-0.100407	0.766081
At1g06570	0.257383	0.293518	2.67793	2.08309	-2.61417	-0.666993	-3.10969	-1.77555	-2.45503
At1g06580	0.0836632	0.105571	0.208381	0.0390637	0	0	0	0	0
At1g06590	0.0906066	0.202595	-0.0551791	0.0439213	-0.265582	-0.186228	-0.010687	-0.053083	0.159758
At1g06620	0.415351	0.388312	1.06744	0.834647	0.511442	0.252644	-0.00294969	0.127903	-0.018401
At1g06630	0.156247	-0.136314	0.903929	0.969855	-0.558275	-0.36941	-0.504764	-0.332944	-0.479429
At1g06640	0.230546	0.179319	0.187433	0.348853	0.574289	-0.109161	-0.509522	0.021093	-0.062452
At1g06650	-0.180555	0.0925158	0.693745	1.01262	-0.4849	0.0361943	-1.04923	-0.732063	-0.766917
At1g06670	0.245852	0.193829	-0.312912	-0.860565	0.0397998	0.0968996	0.758214	0.52043	0.73246
At1g06680	-0.368168	-0.184287	-0.314687	-0.0885016	-0.38625	0.0222267	-0.804396	-0.141479	0.053106
At1g06690	-0.754486	-0.214425	-0.698637	-0.295615	-1.14241	0.256548	-1.08607	-0.357225	0.351913
At1g06700	0.0139997	0.131913	0.621423	0.394212	-0.103512	-0.0859989	-0.807828	-0.520627	-0.253149
At1g06710	0.23916	-0.0678551	-0.373876	-0.141922	0	0	0.308724	0.201363	0.162501
At1g06720	0.883214	-0.0425395	-1.02447	-1.37156	0.444265	0.00265877	2.01481	1.74541	1.64564
At1g06730	-0.171401	-0.358911	-0.102709	-0.582944	0.18231	0.240004	0.420359	-0.036451	0.591825
At1g06740	-0.167278	0.278821	-0.18994	-0.26218	0	0	0	-0.220719	0.039739
At1g06750	-0.0273216	0.0572355	0.0968537	0.0519744	0	0	0	0	0
At1g06760	-0.118437	-0.345082	0.233798	0.568084	-0.0490561	0.535056	-0.878422	-0.627647	-1.13818
At1g06770	0.444988	0.0671264	0.441658	0.184208	-0.25968	-0.0734884	0.123433	0.181135	-0.103058
At1g06780	0.642656	0.186794	-0.149058	0.175574	0.339839	0.541742	0.554326	0.58506	-0.26296
At1g06790	0.0987387	0.142128	-0.425534	-0.263831	0.236075	0.380772	0.923264	0.192812	0.246263
At1g06800	0.0951908	0.0554685	0.458716	0.163094	0	0	0.197445	0.229646	-0.064536
At1g06810	-0.10097	-0.0418403	-0.0939005	0.00498244	0	0	0	0	0.040426
At1g06820	0.136105	0.0347177	-0.193745	-0.691713	0.145237	0.132001	-0.309842	-0.232953	0.111406
At1g06830	1.022	0.962317	-1.82562	-2.34606	1.68051	0	1.47689	0.028538	0.679148
At1g06840	-0.259239	0.0715361	0.284644	0.00692179	0.415857	0.102136	0.751481	-0.193768	-0.2069
At1g06850	0.672228	-0.280206	-0.0368983	-0.718175	0.776132	0.397885	0.76084	0.273473	0.372415
At1g06870	0.126362	-0.227549	0.393347	0.539524	-0.226274	0.0445508	-0.0842554	-0.078443	-0.752318
At1g06890	0.350115	-0.0975349	0.563315	0.556527	-0.108958	-0.0217673	-0.482434	-0.030376	-0.104813
At1g06900	0.0607324	0.0491644	0.0602887	-0.524156	0.320557	-0.141149	0.310331	0.170917	0.657914
At1g06930	-0.104053	0.241999	-0.242043	0.312271	0.00081542	-0.118914	0.0188979	-0.329746	0.018677
At1g06950	-0.398359	-0.0303405	-1.31459	-1.48567	0.363155	0.0241714	0.465978	0.08901	1.05262
At1g06960	0.0516408	-0.138838	-0.183388	-0.276946	0	0	-0.243296	-0.213214	0.197963
At1g06970	-0.224394	-0.130333	-0.0432367	0.219824	0	0	0	0	0
At1g06980	0.116753	0.0365051	-0.100862	-0.0790255	0	0	0	0	0
At1g06990	-0.404117	-0.0346625	-0.161586	-0.0421912	0	0	0	0	0
At1g07000	0.359991	0.00570841	2.02361	2.85069	0.33616	0.00869499	1.07174	0.092491	-1.16688
At1g07010	0.24172	0.132155	0.0981719	0.0152951	-0.813478	0.219334	-1.38493	-0.352176	-0.017626
At1g07020	0.0766756	-0.294367	0.759659	1.05982	0.373541	-0.177024	0.595608	0.552997	-0.074489
At1g07025	-0.359727	0.064581	0.0371237	0.0823155	0	0	0	0	0
At1g07030	0.468901	-0.0440183	-0.100427	-0.17278	0.320085	0.123141	0.772471	0.406016	0.178539
At1g07040	0.277426	-0.0460807	2.47346	2.33436	-1.32072	-0.391495	-1.57077	-0.672451	-2.33425
At1g07050	-0.466592	-0.213642	-0.358873	0.0327256	-1.29917	-1.07772	-1.06523	0.604968	-0.001572
At1g07060	-0.061568	-0.0200773	-0.0324094	-0.127168	0	0	0	0	0.036609
At1g07070	-0.00560555	0.132891	-0.87446	-0.989598	1.12705	0.259366	1.69916	0.617231	1.47626
At1g07080	-0.0379506	-0.0695079	0.0605883	-0.010229	0.161129	0.0750347	-0.242009	0.174192	-0.317202
At1g07090	0.871367	0.443919	0.25147	0.220538	1.03115	0.885175	0.980668	0.793829	0.899313
At1g07110	-0.659637	-0.154327	0.779295	0.763687	-1.2112	-0.0693989	-1.5242	-0.74648	-0.323239
At1g07120	-0.0451809	0.00125739	0.165281	-0.0148021	0	0	0	0	0
At1g07130	-0.190097	0.0920751	0.381316	-0.022166	-0.123574	-0.0237662	-0.239999	0	0
At1g07135	0.259419	-0.102092	0.982137	0.911911	-0.263771	-0.348315	-0.145101	-0.434498	-0.046251
At1g07140	0.41321	-0.106931	0.129963	-0.196001	0.785654	0.0784654	0.798814	0.403239	0.770973
At1g07150	-0.128558	0.0807008	-0.0324072	0.146328	-0.276305	-0.204165	0	-0.456251	-0.141904
At1g07160	-0.278593	0.291699	-0.252674	0.157571	0	0	0	0	0
At1g07170	0.0630069	-0.0300641	0.445916	0.156059	0.0162772	-0.116925	-0.402872	-0.479103	-0.44423
At1g07180	-0.363544	0.00497683	-0.803303	-0.832192	-2.57484	0.300478	-1.71848	-0.684616	-0.940442
At1g07190	0.0739893	-0.0333004	-0.158088	-0.0295701	0	0	0	0	0.007364
At1g07210	0.294738	-0.0161435	-0.713007	-0.999622	0.597452	0.0613475	1.15409	0.529845	0.751114
At1g07220	-0.215104	0.0787926	-0.131909	0.339053	-0.022458	0.292596	0.513184	0.384058	0.250409
At1g07230	-0.275165	-0.0426133	0.190097	0.397871	-0.374619	-0.419077	-0.563021	-0.095301	-0.834942
At1g07240	-0.107215	-0.0785081	0.422676	0.0439492	0.20069	0.446927	0.360704	0.084455	-0.278265
At1g07250	-0.0579885	-0.135073	0.479712	0.230522	-0.629833	0.0982534	-0.576283	-0.317343	-0.794119
At1g07260	0.102753	0.0237063	0.0352889	0.037631	0.608384	0.183468	0.515239	0.313817	0
At1g07270	0.275344	-0.222329	-0.494377	-0.211502	0	0	0.391963	0.063589	0
At1g07280	0.161963	0.000925833	0.244814	0.0429548	-1.44182	-0.57646	-1.87579	-0.638115	-0.737347
At1g07290	-0.0767522	0.0477654	-0.021916	-0.0939437	0	0	0.140536	0	0.099018
At1g07300	-0.0429699	-0.00779858	-0.110221	-0.210514	0.270674	-0.297178	-0.0872488	-0.284051	0.282817
At1g07310	-0.370242	-0.0830398	0.0451867	0.312838	-0.188688	-0.0976711	-0.290973	-0.225996	-0.277507
At1g07320	-0.369102	-0.675406	-0.0459233	-0.56595	-0.381826	-0.129498	-1.26001	-0.551773	0.62209
At1g07330	0.155326	0.228478	-0.313646	0.0423078	0	0	0	0	0.021258
At1g07340	-0.325019	0.0574369	0.0199326	-0.117364	0	0	0	-0.005183	0.058935
At1g07350	0.0411861	-0.164889	-0.107213	-0.193295	0.0976221	0.85137	0.448101	0.331611	0.099947
At1g07360	0.150795	0.0775125	0.132444	-0.181091	0.274902	0.204395	0.557605	0.30283	0.505762
At1g07370	0.166122	-0.211266	-1.11943	-1.21695	1.56827	0.127541	2.31726	0.799299	1.91192
At1g07380	-0.134777	0.120184	0.296089	0.0734266	0.040416	-0.269323	-0.213027	0.492711	-0.657797
At1g07390	0.0566917	0.440693	0.0310773	-0.050584	0.425092	0.0546703	0.184867	0.446126	-0.237775
At1g07410	0.0528122	-0.144325	-0.391137	0.0324579	0.53624	0	0.264449	0.26323	0.027638
At1g07420	0.0729007	0.0175237	-0.269146	0.177948	0.243905	0.149745	0.239836	0.010037	-0.450158
At1g07430	-0.280123	-0.587932	0.199938	0.0655284	0	0	0.218654	1.27243	-1.37753
At1g07440	-0.355692	-0.224349	0.421405	0.613774	-0.363423	-0.139448	-2.12436	-0.542783	-0.039437
At1g07450	-0.378364	-0.0747482	-0.256443	-0.047373	-1.19738	-0.0337536	-1.56453	-1.23384	-0.334988
At1g07460	-0.075218	0.116968	-0.0494737	-0.0351733	0	0	0	0	0
At1g07470	-0.0163976	-0.110826	0.799742	0.920938	-0.379429	-0.0902768	-0.514636	-0.401369	-0.616403
At1g07490	-0.0238373	0.0567625	-0.178344	-0.0865182	0	0	0	0	0
At1g07500	-0.215712	0.150694	-0.0500101	0.284941	0	0	0	0.632067	-0.21557
At1g07510	0.311508	0.221882	-0.0599796	-0.343111	0.0595875	0.0305403	0.461644	0.29098	-0.030868
At1g07520	0.0441612	-0.0430456	0.634032	0.558769	0.228775	-0.121305	-0.00885643	-0.004912	-0.649948
At1g07530	0.342673	-0.173648	1.17308	0.527187	-0.881572	-0.509246	-0.826191	-0.289431	-0.903854
At1g07540	-0.189529	0.14988	-0.0609605	0.071671	0	0	0	0	-0.026853
At1g07550	0.217239	0.130731	0.0484824	0.162141	0	0	0	0	0.009619
At1g07560	-0.129507	0.0104236	-0.28126	0.230769	0.335584	-0.0849946	0.82944	0.181397	0
At1g07570	-0.238413	-0.178477	0.185262	0.15902	-0.573192	-0.0819886	-0.413866	-0.321872	-0.829757
At1g07590	0.254192	-0.0457171	0.127139	0.0875166	0	0	0	0	-0.503975
At1g07600	-0.334982	0.0840988	-0.273251	0.10711	0.13724	0.0158984	0.204217	0.206813	-0.119426
At1g07610	-0.36419	0.416832	-1.45874	-1.12206	0.513604	0.0330558	0.0954882	0.73399	-0.032419
At1g07620	0.186772	0.0250908	-0.2814	-0.176488	-0.198279	-0.149073	0.260862	0.131857	0.370688
At1g07630	0.268503	-0.0991631	0.540313	0.399023	0.20581	0.737449	1.02642	0.468841	-0.736494
At1g07640	0.0949152	-0.416941	-0.764055	-0.501005	-0.0743348	0.300063	0.434568	0.375563	0.120506
At1g07650	-0.16978	0.130052	0.0219961	0.412746	-0.0961868	0.0733683	-0.12646	-0.354392	0
At1g07670	0.213665	-0.108225	-0.0628811	-0.213951	0.584092	0.284275	0.978073	0.482633	-0.067645
At1g07680	0.170357	-0.142878	-0.254742	0.0150666	0	0	0	0	0.061866
At1g07690	0.0717318	-0.0808009	0.0135808	0.156358	0	0	0	0	-0.062624
At1g07700	-0.109747	-0.0973612	-0.341561	-0.126704	-0.510432	0.279244	-0.534427	0.049223	-0.186538
At1g07705	-0.195236	-0.194122	-0.500878	-0.448339	0.359338	0.158164	0.523576	0.253239	0.317264
At1g07720	0.185578	-0.395442	-1.26586	-1.70379	-0.342686	0.70592	-0.225453	0.841981	-0.86759
At1g07730	-0.179017	0.182466	-0.270795	0.265179	0.840564	0	0	0	0.190985
At1g07740	0.290599	-0.12963	0.234913	-0.155396	0	0.244301	0.354304	0.04029	0.21188
At1g07745	-0.270043	-0.0162578	0.171076	0.28219	0	0	0	0	-0.084969
At1g07750	0.581851	0.0769181	-0.315433	-0.675775	0.479171	-0.192185	-0.699117	-0.58211	0.138908
At1g07770	-0.103084	0.0358717	-0.190175	-0.0659324	0.153002	-0.0397628	-0.125902	-0.298607	0.115892
At1g07790	-0.0634689	-0.313141	-1.74418	-1.32677	0.466411	0.54691	1.10425	0.61747	1.1856
At1g07795	0.101301	0.185032	0.0234514	-0.000967946	0	0	0	0	0
At1g07820	-0.0790348	-0.230845	-0.157714	-0.424843	0.291829	0.260801	0.307671	0.236601	0.455753
At1g07830	0.394536	0.0309411	-0.0738561	-0.256274	0.0659634	-0.168965	0.543688	0.18487	0.30973
At1g07840	-0.00647382	-0.048839	-0.130251	-0.0445335	0.0767025	0.48991	0.844429	0.423664	0.513523
At1g07850	-0.164451	0.0100663	-0.0245624	0.116784	0	0	0	0	0
At1g07860	-0.055888	0.154486	-0.168352	0.0583888	0	0	0	0	0
At1g07870	0.155346	0.275674	0.234115	0.597752	-0.167485	0.513397	0.382101	0.889462	-0.141337
At1g07880	-0.195529	0.211424	-0.218821	-0.360071	0	0	0	0	0
At1g07890	0.154603	0.0671904	0.0112308	-0.215408	0.1956	0.351617	0.640648	0.556049	-0.131394
At1g07910	0.248519	-0.0761574	-0.166495	-0.108504	0.000833511	0.127001	0.262876	0.58908	0.463815
At1g07960	0.177181	0.0177555	-0.0346887	-0.0207813	0.275231	0.23005	0.732163	0.535031	0.040858
At1g07970	0.0899382	0.113568	-0.355131	-0.406491	-0.162373	-0.081915	0.0277983	-0.105517	0.066582
At1g07980	0.420891	0.0664728	0.360954	-0.168854	0.618671	0.352836	0.535078	0.450739	0.11052
At1g07990	0.401176	-0.0322924	0.779204	0.45429	-0.386057	-0.270255	-0.569137	-0.204173	-0.448458
At1g08000	0.276163	-0.114839	0.0402993	-0.294598	-0.0135685	0.0441193	0.0337073	-0.038231	0.150537
At1g08020	-0.111638	-0.126894	-0.0299652	0.0291327	0.112342	0.140175	0.0286193	-0.037757	-0.028422
At1g08030	0.127058	-0.081758	0.444075	0.00286544	0.0325115	0.0596829	0.203407	0.447556	-0.111243
At1g08040	0.15838	-0.145529	-0.239612	-0.380437	0.20299	-0.0268865	0.304343	0.483251	0
At1g08050	0.335157	0.518359	2.25262	2.19141	0.806186	0	2.38105	0.474896	-0.825353
At1g08060	-0.0385797	-0.054276	-0.041851	0.0827292	-0.264293	-0.00116184	-0.113536	-0.208014	0
At1g08065	-0.0306711	0.0802284	-0.00440331	0.260525	0	-0.00579695	0	0	0
At1g08070	-0.106045	-0.0594925	-0.13864	0.042343	0	0	0	0	0.002375
At1g08080	-0.192898	0.0771217	-0.14544	-0.0273274	0	0	0	0	0
At1g08090	0.258862	0.688496	-0.281564	-0.113576	0.822145	0	2.00594	0.79793	0.096096
At1g08100	0.0982218	0.0828412	0.139565	0.228983	0	0	0	0	0
At1g08110	0.078544	-0.118104	0.136028	0.0209513	-0.801097	-0.0861736	-0.963984	-0.191254	-0.353285
At1g08130	-0.160212	-0.224645	-1.31088	-1.21428	0.509088	0.0864086	1.55559	0.703711	1.03828
At1g08150	-0.0337318	0.0122174	-0.116499	0.0443639	0	0	0.12163	-0.144145	0
At1g08170	-0.366132	0.0302922	-0.207957	-0.0747587	0	0	0	0	0
At1g08180	-0.166874	-0.226238	0.311592	-0.139564	0.134196	-0.132364	-0.691171	0.377726	-0.104118
At1g08190	-0.18603	-0.255348	-0.677311	-0.721246	0.657249	0.06641	0.353108	0.692865	0.556421
At1g08210	-0.698809	-0.178993	0.38278	0.299458	-0.879557	-0.47207	-1.494	-1.04432	-0.476372
At1g08220	0.56942	0.118381	-0.415674	-0.545373	0.621123	0.40921	1.37098	0.825534	0.678157
At1g08230	-0.0772551	-0.322904	0.224337	0.114417	-0.478738	0.0680392	-1.11014	0.163722	-0.031009
At1g08250	0.0881251	-0.461609	-0.844785	-0.672368	0.175786	0.703163	1.20998	1.16663	-0.575481
At1g08260	-0.139189	0.108065	-0.312474	-0.279055	0.223366	-0.105607	0.747314	0.312407	0.567032
At1g08270	0.256679	-0.0497391	0.102577	0.0841292	0	0	0	0	0.026494
At1g08280	0.393016	0.00438255	-1.64012	-1.43078	0.819343	0.544337	1.31054	0.970048	1.19499
At1g08310	-0.0148389	0.0978245	-0.0527123	0.245312	0	0	0	0	0
At1g08320	-0.119652	0.185309	0.522437	0.289475	-0.134287	-0.252904	-0.388389	-0.347432	-0.423267
At1g08325	-0.2369	0.258284	-0.112676	0.272251	-0.11653	-0.267623	0.178789	-0.063648	0
At1g08340	-0.308073	0.0797108	-0.320667	-0.0306353	0.380102	-0.301772	-0.57637	-0.113501	0
At1g08350	-0.0566685	0.0298028	-0.377421	-0.522454	0.754444	0.167268	0.670508	0.048859	0.37967
At1g08360	0.208929	0.223367	-0.409226	-0.447666	0.445293	-0.104715	0.511707	0.173554	0.457607
At1g08370	0.222847	0.0584155	0.39836	0.449818	0.136123	0.123357	0.347489	0.03997	-0.189256
At1g08380	-0.0776564	-0.283951	-0.61394	-0.395933	-0.594762	0.0492318	-0.955692	-0.185064	0.015072
At1g08390	-0.200351	-0.0877726	-0.114065	-0.291852	-0.315762	-0.153354	-0.508999	0	0.146978
At1g08420	0.87394	-0.465797	0.921459	0.250092	0.466939	0.109597	0.50398	0.23718	0
At1g08430	0.0555639	0.310601	0.0859773	0.0963436	0	0	0	0	0
At1g08450	1.17489	0.444227	1.25601	1.32455	0.662894	-0.0521473	1.01061	0.748597	-0.434787
At1g08460	-0.168765	0.0822767	0.519467	0.605737	-0.673579	-0.349053	-1.38639	-0.699549	-0.362839
At1g08470	0.0762493	-0.200877	-0.576647	-0.428747	0.286134	0.00156738	0.129141	0.410529	0.297864
At1g08480	-0.086602	0.0863784	-0.41706	-0.187032	0.791661	-0.0622533	0.511038	0.258596	0.142049
At1g08490	0.0223506	0.0234424	0.0265788	-0.0283959	-0.0839834	0.0424275	-0.455548	-0.298221	-0.214145
At1g08500	-0.101426	-0.276606	-0.352912	-0.245215	1.25295	-0.333605	0.201975	0.252793	-0.136867
At1g08510	0.251773	-0.335023	-0.0809621	-0.52499	0.496262	0.0513304	-0.372153	-0.287632	0.0035
At1g08520	-0.70663	-0.283256	-0.317209	-0.498681	-0.258859	-0.0203189	-1.10427	-0.781734	0.500762
At1g08540	-0.64063	-0.489233	-0.455836	-0.482232	-0.613104	-0.222278	-1.13522	-0.797684	0.420368
At1g08550	-0.953446	-0.590035	0.295302	0.485754	-1.5584	-0.351045	-3.57514	-2.49611	-0.724127
At1g08560	-0.521527	0.201112	-0.360055	-1.29919	0.709393	-0.406251	0.0187775	-0.571369	0.297657
At1g08570	-0.630861	-0.774615	1.06825	0.519001	-0.814195	-1.3934	-2.85101	-2.61389	-1.46219
At1g08580	0.480116	0.28142	-1.40152	-1.05325	0.652536	0.246853	1.55439	0.941112	1.42654
At1g08590	0.00922492	-0.111958	-0.400092	0.0397539	0.694551	-0.130723	-0.0693977	-0.174327	0.018198
At1g08600	-0.036775	0.132138	-0.0845801	-0.402587	0.0441362	-0.110328	0.192373	0.57274	0
At1g08610	0.310893	-0.0175456	-0.486402	-0.655468	-0.184122	0.0310526	0.834304	0.347797	0.876595
At1g08620	0.00695161	0.162498	0.336729	0.270638	0.152768	-0.0603893	0.0144002	0.019454	-0.278814
At1g08630	0.223853	0.37711	2.57747	2.74444	-5.24314	-0.703874	-4.6546	-3.4352	-0.849465
At1g08640	-0.123456	-0.299585	-0.841925	-1.21833	0.418272	0.167335	0.300562	0.203253	0.875294
At1g08650	0.977892	-0.443855	-0.291878	0.0845425	0	0	0.28432	1.21161	0.396027
At1g08660	0.267792	-0.20625	0.0494473	-0.559269	0.251748	-0.162674	0.00949517	0.288025	0.584522
At1g08670	-0.0616484	0.0820313	-0.106719	0.118901	0.0228437	0.046419	0.34395	0.09981	0
At1g08680	-0.190826	-0.321667	0.392498	-0.0551198	-0.209955	-0.037822	-0.87161	-0.487199	0
At1g08690	-0.00623318	0.153235	0.604345	0.505672	-0.197103	-0.0407504	-0.568223	-0.371224	-0.009028
At1g08700	0.0800832	0.0408259	-0.0777427	-0.2229	0.246913	0.193073	0.517408	0.162817	0
At1g08710	0.0998812	-0.0307989	0.697997	-0.0986241	-0.267098	-0.0150016	-0.0487116	0.052954	0.188831
At1g08720	-0.248583	-0.113126	0.860194	0.618236	-0.345352	-0.509565	-0.586153	-0.337522	-0.606098
At1g08730	-0.174159	-0.0337887	-0.249902	-0.0670752	0	0	0.145456	0	0
At1g08750	-0.262997	0.130084	-0.179168	0.0727623	-0.0393186	0.0213471	0.0372766	0.021026	0.143654
At1g08770	0.288627	0.0584711	0.164878	-0.31316	0.175001	0.0783798	-0.030951	0.327068	0.001409
At1g08780	0.312374	0.185266	0.263504	0.0936781	0.275566	0.129184	0.601266	0.250351	0.337386
At1g08800	-0.0680195	0.0670813	0.735185	0.0920847	0.0602577	-0.0437986	-0.341749	-0.095137	-0.413699
At1g08810	-0.312515	-0.523509	-0.361119	-0.632892	-0.726734	0.130561	-1.01091	-0.022199	0.247339
At1g08830	0.621699	0.535942	0.554404	0.534324	0.409323	-0.0391004	0.466462	0.147269	0.05304
At1g08840	-0.0699603	0.195729	-0.812517	-0.767682	0.162072	0.0979188	0.458097	-0.057753	0.409287
At1g08860	-0.335357	0.265921	0.224094	0.350073	0	0	0	0	0.087786
At1g08880	-0.00377413	-0.400679	-0.252185	-0.247798	0.35811	0.131487	0.60085	0.495262	0.286762
At1g08900	-0.184855	-0.417786	0.669962	0.183911	-0.406213	-0.125312	-1.32139	-0.506344	-0.629153
At1g08920	0.402759	0.196059	0.679288	0.511854	-0.825999	-0.263165	-0.866733	-0.103789	-1.50226
At1g08930	0.627376	0.229774	1.03814	0.954376	0.301585	0.342015	0.133613	-1.28509	-1.93301
At1g08940	0.279899	0.0760523	0.759998	0.284714	0.798507	0.572491	2.0214	0.262677	-0.329197
At1g08960	0.138741	0.122628	-0.465341	-0.288068	0.175451	0.173742	0.623735	0.345986	0.44075
At1g08970	0.344015	-0.096973	0.274466	0.105604	-0.0318835	-0.156474	0.0624506	0.047538	0
At1g08980	-1.04073	-0.273459	0.832513	1.02943	-1.14601	-0.418792	-2.70946	-1.74158	-0.921379
At1g08990	-0.0109792	0.0613005	-0.0831947	-0.117439	0.448818	0	0	0.559928	0
At1g09000	-0.00928933	-0.0339174	-0.24051	0.116009	-0.0352631	-0.0172508	0.290956	0	0.041128
At1g09010	-0.568263	-0.101438	0.349887	0.481746	-0.497622	-0.390596	-1.36142	-0.969528	-0.346656
At1g09020	0.220624	-0.0953486	0.255342	-0.0812302	0.701967	0	0.192872	0.150753	-0.013206
At1g09030	-0.135302	0.00995863	0.0584991	-0.100691	0	0	0	0	0
At1g09060	-0.105409	0.0243398	0.353209	0.166645	-0.349047	-0.39331	-0.201822	-0.439155	-0.387041
At1g09070	0.528955	0.229807	0.702018	0.651674	-0.333329	0.089006	0.0951776	-0.49062	-0.66184
At1g09080	0.678838	0.841993	0.149676	0.0733049	0	0	4.25073	0.523963	-0.08187
At1g09090	0.070434	0.0480484	-0.0745783	0.091118	-0.471788	-0.384133	-0.636449	-0.926441	0
At1g09100	0.411231	0.179838	0.453268	0.400843	0.285743	0.0174438	0.634291	0.487035	-0.033298
At1g09130	0.0483446	-0.0161262	-0.234992	-0.240189	-0.282936	0.112539	-0.304562	-0.145883	-0.248727
At1g09140	0.160949	0.164516	0.709391	0.480616	-0.00423784	0.225987	0.674311	0.870151	-0.557405
At1g09150	0.148112	0.00798502	-0.00522711	-0.261258	0.389733	-0.0508595	0.255109	0.072698	0.210069
At1g09155	-0.0559002	0.0718172	-0.0291691	-0.020703	1.40592	-0.303258	0.904194	0	0.03191
At1g09160	-0.0972791	-0.164957	-1.01969	-0.959769	0.0552313	0.205564	0.926573	0.218768	0.561568
At1g09170	-0.161291	0.0457769	-0.149622	-0.247704	0	0	0	0	0
At1g09180	0.443222	-0.0913202	-0.455339	-0.383739	0	0	0.299769	0.785568	-0.295624
At1g09190	0.0183718	0.0961563	-0.232469	-0.225729	0	0	0	0	0.031829
At1g09200	-0.0709447	-0.338147	-1.75882	-1.86105	1.30532	-0.206554	1.69197	0.424716	1.45339
At1g09210	0.621745	0.19907	-0.765832	-0.810378	1.09881	0.25727	1.96325	1.34998	1.04419
At1g09220	0.0903386	0.0753822	-0.220058	-0.074685	0	0	0.333247	0.172795	0.075184
At1g09230	-0.544206	0.230043	0.458298	-0.00987153	-0.6836	0.103683	-0.497717	-0.064439	-0.376885
At1g09240	0.174064	0.306741	0.0236928	-0.0585804	-0.497672	0.374655	-1.98004	-0.221189	-1.40382
At1g09250	0.157015	-0.205848	0.761489	0.00710011	0.161701	0.0234027	-0.674788	-1.17562	-0.354177
At1g09270	0.374489	-0.141183	0.0769402	0.235992	0.584442	0.167276	0.574286	-0.008034	0.145779
At1g09280	0.052223	0.219063	0.403563	0.598905	-0.8073	-0.33837	-0.984018	-0.838615	-0.386883
At1g09290	-0.00759856	-0.321201	-0.00989534	0.0658357	-0.229656	-0.0182647	0.198901	0	0.024549
At1g09300	0.51517	0.475825	-0.422813	-0.0845456	0.626806	0.189151	0.961507	0.706744	0.703095
At1g09310	-0.204457	-0.236361	-2.15942	-1.89466	0.938339	0.0627406	0.538255	0.855792	0.318299
At1g09320	-0.251925	-0.025781	0.0658282	0.193144	-0.44554	0.0565108	-0.181499	-0.074235	0.017812
At1g09330	0.0243853	0.029831	0.0683581	0.03755	0.564172	0.192434	0.890202	0.462709	0.386205
At1g09340	-0.745308	-0.474796	-0.314937	-0.202783	-0.98465	0.108981	-1.60207	-0.668	-0.143691
At1g09350	-0.659321	0.100098	-0.339198	-0.22557	0	0	0	0	0.638697
At1g09360	-0.0781616	0.385647	-0.238909	0.0904032	0	0	0	0	0.120279
At1g09370	-0.115981	0.0329865	-0.0393435	0.0482307	0	0	0	0	-0.073966
At1g09380	0.0629254	0.26128	-0.213108	0.190593	-0.042883	0.0541918	-0.147791	0.060421	0.041276
At1g09390	-0.804753	-0.346347	-0.456313	-0.700093	-0.101968	-0.275844	-1.65155	-1.96663	0.001941
At1g09400	-0.141517	0.128804	-0.156471	0.229238	0	0	0	0	0.019864
At1g09410	0.0876404	0.0179455	-0.093989	0.00145409	0	0	0	0	0.03913
At1g09415	-0.268772	-0.257323	0.520729	0.871648	-1.01191	-0.495207	-3.04411	-1.29251	-1.02878
At1g09420	-0.433465	0.0508345	1.50198	1.46729	-1.40798	0.0208156	-1.09553	-1.04199	-0.700538
At1g09430	0.0778641	-0.152492	1.70282	1.37417	-0.579831	-0.104728	-0.866452	-0.638036	-0.963938
At1g09440	-0.221162	-0.35428	-0.263476	-0.619963	0.258806	-0.194738	0	-0.066544	-0.025145
At1g09450	-0.172405	0.0398945	-0.486848	-0.270594	0.061857	-0.22892	0.138543	-0.263797	0.263366
At1g09460	-0.0195824	0.157675	0.273998	0.364079	-0.769994	-1.24234	-1.8992	-1.92482	-0.226182
At1g09470	0.208312	0.0983888	-0.392707	-0.332548	0	0	0	0	0.251646
At1g09480	-0.391463	-0.350874	0.5292	0.816091	-0.646999	-0.217813	-0.497223	-0.473573	-1.64707
At1g09500	0.182897	0.00626907	0.208116	1.56874	-1.97233	0.364038	-1.89167	-1.10678	-5.67046
At1g09510	-0.0806585	-0.0628213	0.0787312	0.0588869	-0.112543	-0.0865305	0	-0.282468	0
At1g09520	-0.260728	-0.339888	0.578034	0.424347	-0.213607	-0.242911	0.248267	0.072461	-0.143427
At1g09530	-0.0437089	0.0887443	0.0517503	0.105959	0.471729	-0.0184224	0.512366	0.390855	-0.036126
At1g09540	-0.0812408	0.043402	-0.228778	-0.0588125	0.247965	0	0.0371565	0	0
At1g09550	-0.0448957	0.421618	-0.0632625	-0.098058	0	0	0	0	-0.013944
At1g09560	0.590481	0.20315	1.19343	1.62289	0.894156	0.0461761	1.29846	0.125609	-0.813476
At1g09570	-0.160091	-0.136739	2.00418	1.40677	-0.698139	-0.153874	-1.2525	-0.691385	-1.62609
At1g09575	-0.414229	0.151808	1.02917	0.424816	-0.354978	-0.494104	-0.272855	-0.918189	-0.561441
At1g09600	0.0420698	-0.11421	-0.089681	-0.124446	0	0	0.0300821	-0.157209	0
At1g09610	0.199507	0.0240655	-0.179677	-0.0725239	0	0	0	0	-0.003322
At1g09620	0.0443946	-0.255802	0.106637	-0.519522	-0.0731404	-0.0382859	0.433632	0.322113	0.613796
At1g09630	0.39614	0.129746	0.0184498	0.221549	0.495651	-0.125364	0.923064	-0.009114	0.500621
At1g09640	0.168707	0.0719746	-0.0504997	-0.025347	-0.1153	-0.0420342	0.0126509	-0.021189	0.294414
At1g09660	0.201076	-0.295084	-0.722848	-1.03523	0.178388	-0.26018	0.36745	0.201008	1.02035
At1g09670	0.301654	-0.399825	-0.252299	-0.516842	-0.0384517	-0.193984	0.215737	0.234396	0.586948
At1g09680	0.357335	0.130493	0.0922639	0.428131	0	0	0.374841	0.141775	0.042945
At1g09690	0.212735	0.21933	-0.892664	-1.05804	0.874785	0.122648	1.32312	0.514131	1.02442
At1g09700	0.0478726	-0.0519459	-0.153995	-0.237712	0.118422	0.084849	0.75105	0.207559	0.299789
At1g09720	0.00355844	-0.0730485	-0.0598953	0.195968	0	0	0	0	0
At1g09730	-0.298294	-0.00330559	0.4072	0.156007	-0.365082	-0.331036	-0.312386	-0.106469	-0.192533
At1g09740	0.575738	0.344676	1.25345	1.56946	0.53127	-0.200312	0.148057	-0.147073	-0.629084
At1g09750	-0.966674	0.115298	-1.03017	-1.08417	0.0533055	-0.334073	-2.23802	-2.81394	0.283302
At1g09760	0.269101	0.0338412	-0.0222716	0.0961619	-0.292173	-0.245193	-0.100952	0.065382	0.051594
At1g09770	0.111381	-0.255686	0.94931	0.519454	-1.1675	-0.340856	-0.899201	-0.265193	-0.075335
At1g09780	0.493905	0.487706	-1.58427	-1.77367	1.46166	0.496922	2.09606	0.954063	1.41196
At1g09790	0.044406	0.169581	-0.185887	0.208203	-0.189015	-0.182375	0.0921111	0.011481	-0.032073
At1g09795	-0.331182	-0.499422	-0.714342	-1.16753	-0.226245	-0.0147136	-0.385548	0.077524	0.04266
At1g09800	0.0185456	0.105856	-0.0497163	0.0410773	0.0802536	0.0676394	0.568502	0.257218	0.562906
At1g09810	0.37513	-0.00374317	0.082284	-0.122325	0.0513987	0.270411	0.660106	0.20857	0.073619
At1g09815	0.485784	0.158384	-0.220103	-0.0254752	0.0757123	0.242	0.893687	0.532561	0.124966
At1g09820	0.262008	-0.0242877	-0.407745	-0.253205	-0.0537304	0.225538	-0.152872	-0.068363	0.191416
At1g09830	0.422395	0.167485	-0.860866	-0.711155	0.115667	0.176111	1.30505	0.615237	1.44636
At1g09840	0.376133	0.0177938	0.0800887	-0.232714	0.578751	0.0767095	0.263305	0.246439	0.390003
At1g09850	0.0833409	0.230766	-0.153076	0.406878	0.214377	0.0842079	-0.0530499	0.210722	0.241863
At1g09870	0.149165	0.0248114	0.0691781	0.206696	0.307635	0.170277	0.412183	0.209741	-0.047183
At1g09890	-0.18255	0.085034	-0.25896	-0.056693	0.259737	-0.0857349	0	0	-0.029068
At1g09900	-0.0537855	0.106247	-0.543544	-1.10303	-0.458994	0.109319	0.367994	-0.188462	1.01446
At1g09910	-0.0867473	0.237886	1.09076	1.22851	-0.55924	-0.217745	-0.958984	-0.256198	-0.813187
At1g09920	-0.0396742	-0.2281	0.540306	0.609338	0.208604	-0.0229259	0.214997	0.331055	-0.599507
At1g09930	-0.208261	0.0930869	-0.257029	-0.232991	0	0	0	0	0.084782
At1g09940	-0.381584	-0.120441	0.95675	-0.0095087	-0.226689	-0.180542	0.434649	-0.452598	-0.202819
At1g09950	-0.257081	0.0794076	-0.264009	0.047817	0	0	0	0	0
At1g09960	0.315605	-0.013207	0.254556	-0.245962	0.205288	-0.0903857	-0.216766	0.013455	0
At1g09970	0.472454	0.135042	1.15491	0.868091	0.304696	0.308694	0.498953	0.480433	-1.4181
At1g09980	0.116329	0.077578	-0.254315	-0.444985	-0.0936295	0.0595371	0.279537	0.252854	0.11062
At1g09990	0.311107	-0.470038	0.107375	-0.686093	0.326482	-0.0131614	0.116368	0.144987	0.225549
At1g10000	0.049248	0.119508	0.0282397	0.00553378	-0.138729	0.268563	0.0127637	-0.067078	-0.07527
At1g10010	-0.330963	0.0898973	-0.0169867	0.218608	0	0	0	0	0
At1g10020	-0.0287301	-0.0602812	0.155306	-0.89519	-0.28886	-0.358281	-1.19835	-1.3142	0.420863
At1g10030	-0.107885	0.0195447	-0.462046	-0.983583	0.738691	-0.104711	0.478427	0.029234	0.718346
At1g10050	-0.317638	-0.23352	0.463365	0.763671	0.0649522	0.216	0.711758	0.170349	-0.546041
At1g10060	-0.255952	-0.389096	0.615141	0.548815	-0.93673	-0.288007	-0.75078	-0.430995	0.044838
At1g10070	1.34948	1.05723	5.55259	5.21093	-4.28426	-0.315965	-3.84168	-4.24343	-2.33219
At1g10080	-0.0928743	-0.371293	-0.0918436	-0.131819	-0.21064	0.184986	-0.643982	0.412832	0.141313
At1g10090	0.211135	-0.366946	0.147134	-0.132135	0.125482	0.255343	-0.374535	0.033624	0.069421
At1g10110	-0.18057	-0.246934	-0.0191649	0.0581511	0	0	0	0	0
At1g10120	-0.26501	-0.168941	0.285972	-0.109151	-0.0878393	0.156173	0.173071	-0.186709	0.083456
At1g10130	0.14857	-0.00535529	-0.0706079	0.196789	0.454816	0.00878089	0.436558	0.219259	0.341378
At1g10140	0.24238	0.130657	2.57129	2.9394	-1.28453	-1.51514	-2.23141	-1.90993	-2.87741
At1g10150	-0.775788	-0.276601	0.584623	0.14695	-0.934765	-2.04019	-2.01017	-1.54524	-1.32293
At1g10160	0.263727	0.257749	0.19876	0.0561833	0.384395	0	0.130253	-0.054194	0
At1g10170	0.372856	-0.00125116	0.555283	0.400433	-0.123841	-0.0964804	-0.345384	0.347169	-1.56285
At1g10180	-0.17206	-0.0219722	-0.45202	-0.402737	-0.128389	0.102261	0.121184	0.007726	0.293963
At1g10200	0.48055	-0.125812	0.722704	0.536302	0.563922	0.120349	-0.0191387	0.159544	0.546027
At1g10210	0.38734	-0.0351584	1.41638	1.11184	-0.418264	-0.457071	-1.0345	-0.783903	-0.469158
At1g10230	-0.38538	-0.468017	-0.680781	-0.91039	0.389783	0.428137	1.31099	0.925446	0.166322
At1g10240	-0.193067	0.0781265	-0.219968	-0.420259	-0.138182	0.0570726	-0.0784411	-0.014277	0.169831
At1g10250	0.291785	0.0712317	0.864428	-0.472594	0.146473	-0.210357	0.473272	0.388555	0.29486
At1g10260	-0.114727	0.042727	0.0510382	0.00393352	0	0	0	0	0
At1g10270	0.101495	0.0364067	-1.14884	-0.943489	0.44238	0.415129	1.77165	1.07973	0.924757
At1g10290	0.200581	-0.0178867	0.235358	0.368743	0.178401	0.010036	0.419978	0.160917	0.502287
At1g10300	-0.00441054	-0.103248	-0.180227	0.0963534	0	0	0	0	0
At1g10310	0.113243	-0.075548	-0.738245	-0.170096	0.0690755	0.185077	0.373345	0.405214	0.262219
At1g10320	-0.0320315	0.0502735	0.112587	-0.0120953	-0.543664	-0.027913	0.0214502	0.220961	0
At1g10330	0.0175295	-0.0692891	-0.127145	-0.217965	-0.0380546	0.365641	0.196014	0	0
At1g10340	0.825411	0.860945	3.57482	3.79546	-0.354924	-0.837575	0.0925543	-1.6573	-1.52014
At1g10350	0.0810135	0.25269	0.362465	0.341069	-0.0308777	-0.139469	-0.274312	-0.18979	0
At1g10360	-0.355779	-0.104211	0.161199	0.0137453	-1.17253	-0.185547	-2.72828	-1.22564	-0.191478
At1g10370	-0.381435	-0.209474	-1.42003	-1.93593	-0.372259	0.625491	1.26261	0.934833	0.953304
At1g10380	-0.383803	-0.289121	-0.80613	-0.914879	0.567552	-0.133081	-0.0317417	-0.002571	0.229607
At1g10390	0.366188	-0.296276	0.17372	-0.315507	-0.150044	-0.04226	0.16083	0.269273	-0.068377
At1g10400	-0.0875876	-0.25436	0.138162	-0.108047	0	0	0	0	0
At1g10410	0.435905	0.243721	0.575211	1.13394	0.426399	0.479763	1.31226	0.816174	-0.880269
At1g10420	-0.172882	-0.122255	-0.0171799	0.277507	0	0	0	0	0.037304
At1g10430	0.496085	-0.197568	0.695908	0.259581	0.447653	0.114419	0.283754	0.093743	0.140358
At1g10460	-0.478838	-0.000133964	-0.34082	-0.136775	0	0	0	0	0
At1g10470	-0.295108	-0.00115805	-0.418849	-0.101948	0.233554	-0.343353	0.0739213	-0.300387	-0.734464
At1g10480	0.387859	0.163936	0.392319	0.352235	0.0366097	0.39373	0.846048	1.03906	-0.348167
At1g10490	0.0784745	0.119414	-0.919973	-0.710506	0.372104	-0.0386077	1.39904	0.785269	1.27849
At1g10500	-0.172211	-0.274182	-0.325757	0.329336	-0.473712	0.0889392	-0.413898	0.075861	-0.55911
At1g10510	-0.0753675	-0.156454	-0.612453	-0.953956	-0.292754	0.143539	0.199571	-0.032367	0.76273
At1g10520	-0.230033	-0.0733787	-0.252319	0.0256619	0	0	0	0	0
At1g10522	0.00944356	-0.184299	-1.95496	-1.73847	0.802738	-0.07219	0.70468	0.197889	1.18019
At1g10530	-0.141744	0.169069	-0.166072	0.165656	0	0	0	0	0.137375
At1g10540	0.301678	0.142145	-0.193933	-0.103905	0.0876396	0.15277	0.114106	0	0
At1g10550	0.186845	-0.120389	-0.594351	-0.384698	1.06984	0.389263	0.337893	-0.729756	0.021405
At1g10560	-0.417058	-0.245025	-0.0766739	0.0139273	0	0	0	0	-0.07513
At1g10570	0.128567	0.254488	-0.269576	-0.158742	-0.512375	0.0559986	-0.312637	-0.03769	0.106243
At1g10580	0.266654	0.139187	-0.0989714	-0.204925	0.224769	0.364631	0.945518	0.441887	0.32845
At1g10585	-0.0271897	-0.0192042	0.274967	0.414246	1.0375	0.443006	0.99773	0.084347	-4.21249
At1g10590	0.201766	0.157268	0.343219	0.429017	0.110272	0.0383154	0.277683	0.23604	0.213999
At1g10610	-0.0250515	0.1577	0.673644	0.184504	-1.09896	-0.563429	-2.11075	-1.29338	-0.546008
At1g10620	0.18498	-0.0753354	0.243506	0.0646025	0	0	0	0	0.048045
At1g10630	0.611266	0.14882	0.397556	-0.295857	1.12447	0.245934	1.17219	0.458936	0.637374
At1g10640	0.526901	0.0937141	-2.54397	-1.81587	-0.637578	-0.0774339	-0.187628	0.919973	0.620749
At1g10650	0.124226	0.358882	-0.0764517	-0.0532871	-0.217517	0.258138	0.721775	0.630418	-0.678895
At1g10660	0.245084	0.112336	0.605996	0.445204	-0.93473	-0.23912	-1.61207	-1.19001	-0.886007
At1g10670	0.133531	0.0727736	-0.42705	-0.99367	0.502672	-0.0510571	0.92564	0.463918	0.247363
At1g10680	-0.203893	-0.103405	-0.177849	-0.134831	0	0	0	0	-0.010561
At1g10690	0.386118	-0.0193125	0.841452	0.189817	0	0	0	0	-0.440059
At1g10700	-0.109667	0.021274	0.165169	-0.283027	0.0903136	-0.0801206	1.05009	-0.058922	0.172485
At1g10710	-0.372854	0.0579773	-0.10941	0.0810716	0	0	0	-0.04775	0.013631
At1g10720	-0.0685788	-0.00500793	-0.0950145	0.239419	0.115406	0.0326802	0.00666588	0.212659	0
At1g10730	0.321497	-0.0583846	0.357568	-0.178011	0	0	0	0.244337	0.018278
At1g10740	-1.35264	-0.252917	-0.349195	-0.811484	-0.58001	-0.542053	-1.54847	-1.60053	-0.503478
At1g10750	0.157895	-0.131293	-0.263377	-0.193895	0.0728131	-0.226476	0.0383174	0	0.133485
At1g10760	0.280669	0.216824	-0.279954	-0.250348	-0.613161	-0.0679875	-0.536981	0.622883	0.026123
At1g10770	0.0314311	-0.118199	0.2585	0.160098	-1.52677	-0.15053	-1.36563	-0.679401	-0.021127
At1g10780	-0.084323	-0.219344	-0.639764	-0.135952	0.288816	-0.284999	0.988507	0.169942	0.453134
At1g10800	0.0434845	-0.0113501	0.0539632	-0.0151708	0.0668481	-0.102332	-0.00333128	0	0
At1g10810	-0.270358	0.0102892	-0.126049	0.234668	0	0	0	0	0
At1g10830	-0.218589	-0.39737	-0.59289	-0.619293	0.17591	0.0471889	-0.287888	-0.025259	0
At1g10840	0.42755	0.0433026	0.321765	-0.0297831	0.310002	-0.00641252	0.230803	-0.082577	0.404089
At1g10850	-0.203683	-0.306095	-1.02949	-0.976593	0.608802	0.201595	0.735248	0.570792	0.643083
At1g10870	0.24216	0.0547334	-0.122182	-0.236783	0.454153	0.161448	0.642128	0.465007	0.43544
At1g10880	-0.126307	0.10461	-0.241826	0.0792197	0	0	0	0	0
At1g10890	-0.215198	0.137821	0.0327321	0.118136	0	0	0	-0.004224	0.023934
At1g10900	-0.546077	0.0944184	-0.41808	-0.494299	0.0943646	0.068745	0.842183	0.55355	-0.021056
At1g10910	-0.179284	-0.243349	0.00249262	-0.183872	-0.733313	-0.162136	-1.39497	-0.750122	0.127081
At1g10920	-0.440722	0.188296	-0.0238691	0.272895	-0.407347	-0.230612	-0.373767	-0.1891	0
At1g10930	-0.131018	0.00997789	-0.504591	-0.110448	0.218891	0	0.193532	0.084781	0.760552
At1g10940	-0.168438	-0.000525362	0.488024	0.582648	-0.334067	0.0373501	-0.274234	-0.125673	-0.062825
At1g10950	0.192538	-0.0432288	0.219582	-0.498893	0.448016	0.1515	-0.157638	-0.152847	0.331333
At1g10960	-0.755616	-0.430933	-0.95052	-0.384694	-0.0681492	0.267161	-0.27097	0.21176	0.359273
At1g10970	0.176849	-0.11006	-0.304111	-0.635418	2.02099	0.432238	2.0118	0.40627	-0.060901
At1g10980	-0.00923276	0.105871	-0.102541	-0.197738	0	0	0	0	0.211423
At1g10990	0.241842	-0.0527472	-0.348627	-0.396183	0	0	0.155014	0	0.012001
At1g11000	-0.189514	0.175426	-0.431595	-0.0932675	0	0	0	0	0.175701
At1g11020	0.0969861	0.0796274	0.800679	0.425004	-0.0897085	0.00629899	-0.0882953	0.053531	-0.319366
At1g11040	-0.0967308	-0.284895	-0.105556	0.000153176	0	0	0	0	0.076187
At1g11050	0.464841	-0.110797	0.675504	0.296881	-0.114019	0.0339662	0.183678	0.110689	-1.30943
At1g11060	-0.153139	0.0496453	0.317227	-0.0549289	-0.125143	0.0892681	0.0540994	-0.108322	-0.058469
At1g11070	0.069071	-0.0412087	0.236836	0.330857	-0.367963	-0.193153	-0.250002	0	0.201936
At1g11080	-0.220959	0.0735674	1.18082	0.601432	-0.725337	-0.148337	0	0	-1.67001
At1g11090	0.510927	-0.298239	0.094069	0.0174253	-0.0209321	0.108466	0.0335194	0.252841	0
At1g11100	-0.0116402	0.0690633	0.0596663	0.153316	-0.0563677	0.219583	0.32077	0.00443	0
At1g11120	-0.242399	-0.019626	-0.0194569	-0.0560665	0	0	0	0	0.035513
At1g11130	-3.93683e-05	-0.255884	-1.1202	-0.970229	0.256135	-0.0295571	0.402796	0.39454	0.794634
At1g11140	-0.128678	0.0343776	-1.32854	-1.68182	0.139595	-0.0694445	0.49506	0.370274	0.849642
At1g11160	-0.0640794	0.0731535	-0.0364305	-0.157534	0.0734308	0	0.407752	0.020961	0.160977
At1g11170	-0.188836	0.0530477	-0.170077	0.168764	-0.170958	0.214018	0.114198	0.251408	-0.266104
At1g11190	0.00106665	0.0793502	-0.854663	-1.04342	0.354907	-0.0640012	-0.777294	0.250175	-0.187852
At1g11200	0.0242978	-0.135989	0.149303	0.272549	0.572871	0.47975	0.780554	0.219538	0
At1g11210	0.0648843	0.059652	0.346559	0.261486	-0.272047	0.108777	-0.720207	0	-0.396177
At1g11220	0.261066	0.183386	-0.215382	-0.291614	0	0	0	0	0.044219
At1g11240	0.0542521	0.0900046	0.0675624	0.0539926	0.231555	0.0518552	0.415585	0.208055	0.580576
At1g11250	0.00628276	-0.120231	-0.0696122	0.0688437	0	0	0	0	0
At1g11260	-0.534294	-0.174555	2.59199	1.87025	-2.14783	-0.546242	-2.68693	-4.0502	-2.85421
At1g11270	-0.0748187	0.239837	0.244968	0.297263	0	0	0	0	-0.287189
At1g11280	-0.0188213	-0.0248215	-1.16886	-0.890305	-0.247027	0.0159641	0.248314	0.003329	0.159054
At1g11290	-0.460165	-0.153188	-0.328567	-0.261177	0	0	0	0	0.227
At1g11300	-0.0533487	0.0410454	-0.379565	-0.230085	0	-0.0812331	0	0	0.024825
At1g11310	-0.128551	-0.132741	0.573781	0.664849	0.230007	-0.297643	1.08054	-0.12747	-0.947469
At1g11320	-0.144696	-0.350934	-0.535986	-0.514134	0	0.0257887	0.68873	0	0.719661
At1g11330	0.413626	-0.0961307	-0.502536	0.0449098	1.16611	0.581637	2.21791	0.984261	0.355905
At1g11340	-0.241649	-0.291732	-0.0333587	0.0684443	-0.827367	-0.260571	-0.726911	-0.699467	-0.223367
At1g11350	-0.379317	-0.29402	-0.452694	-0.489521	-0.679429	-0.0524248	-1.32952	-0.100887	0.152882
At1g11360	0.210701	-0.0974408	0.378968	0.0589019	-0.141513	-0.011783	-0.492787	-0.343413	-0.155107
At1g11370	0.00433538	-0.0451566	-0.0748697	0.0555363	0	0	0	0	0
At1g11380	-0.276043	0.0207474	1.42234	0.659401	-0.991213	-1.26439	-1.78572	-1.40034	-0.927731
At1g11390	0.284475	-0.0819607	0.144252	0.0112713	0.102135	0.14715	0.767051	0.28148	0.288508
At1g11400	-0.0865574	-0.214705	0.438615	0.499921	-0.602626	-0.583383	-0.726986	-0.662331	-0.543262
At1g11410	-0.575239	-0.248795	-1.29104	-0.849011	-0.761363	0.237128	-0.572694	0.619073	-0.24572
At1g11420	0.645938	-0.0597798	-0.112358	-0.145969	0.265451	-0.201056	0.726378	0.078598	0.193846
At1g11430	-0.266288	-0.0512942	-0.457692	-0.509516	0.214192	0.148128	-0.119277	-0.065028	0.807001
At1g11440	-0.0542286	0.153119	-0.147531	-0.154295	-0.323072	0.0541447	-0.458819	0.034875	0.186026
At1g11460	0.481516	-0.178795	-0.280198	-0.36751	0.783389	-0.140598	-0.305331	-0.304155	0.109067
At1g11470	-0.246688	-0.0323233	-0.0956004	0.211635	0	0	0	0	0.102539
At1g11480	0.0423457	0.146868	0.796918	0.756083	-0.247622	-0.188093	-0.33752	-0.066692	-0.320126
At1g11520	0.10197	-0.212937	0.848317	0.603669	-1.01982	-0.256744	-0.64155	-0.160153	-0.015055
At1g11530	-1.19605	-0.225452	0.792451	0.802494	-1.49148	-0.434213	-2.93164	-1.89573	-1.62091
At1g11540	0.028611	0.00466368	-0.138507	0.0738471	0.765494	-0.0206509	0.804093	-0.31532	0
At1g11545	-0.19207	-0.363574	-1.88253	-1.53036	2.32127	-0.0521968	0.857675	-0.111825	1.31243
At1g11560	0.151475	-0.0280121	0.0104946	-0.0894324	0	0.0121987	0.0968937	0.035777	0
At1g11570	-0.142514	0.0289026	-0.209347	-0.135861	0	0	0	0	0.102975
At1g11580	0.944892	0.659389	0.377053	0.498422	0.941672	-0.0532651	0.663017	-0.787816	0.722843
At1g11590	-0.0647121	-0.0408657	-0.0648381	-0.155728	0	0	0	0	0.061094
At1g11600	-0.165621	-0.446742	-1.13002	-0.949356	-0.321333	-0.0978138	0.284749	0.242187	0.392709
At1g11610	-0.145267	0.121388	-0.0257088	0.0965268	0	0	0	0	-0.021682
At1g11630	0.170286	-0.167346	-0.544322	-0.512341	-0.0315783	0.164234	0.779971	0.55335	0.319248
At1g11650	0.092	0.171723	0.928432	0.562131	-0.154183	0.0378908	-0.0683548	-0.268565	0.225649
At1g11660	0.213566	0.0479663	0.66238	0.239776	0.177828	-0.0552563	0.492882	0.294716	0.405133
At1g11670	-0.40696	-0.286673	-1.00134	-0.920565	0.624836	-0.0273407	-0.2553	-0.106746	0.820228
At1g11680	0.104416	0.131842	0.0758107	-0.205654	0.473423	0.0157641	0.34644	0.056931	0.24358
At1g11690	0.172529	0.110045	0.0288228	0.145402	0	0	0	0	0
At1g11700	0.668218	-0.351784	-1.17736	-1.15044	0.554253	0.882634	1.18818	2.01819	0.660019
At1g11710	-0.117327	-0.0209533	-0.229706	-0.0932669	-0.0857743	0.3113	0.62463	0.299226	0.260073
At1g11720	-0.282921	0.00162184	-0.65198	-0.879057	-0.951699	0.0401749	-1.14459	0.049424	0.126271
At1g11730	0.139301	-0.342722	-0.516945	-0.231465	0	0	0	0	0.241403
At1g11740	-0.104404	-0.00210075	-0.0245996	-0.272215	0	0	0	-0.481122	0.032015
At1g11750	-0.362087	-0.392021	-0.432138	-0.593895	-0.0162837	-0.0229775	-0.263114	-0.046072	0.096426
At1g11760	0.0739523	-0.0633312	-0.248896	-0.343804	0.133697	0.150981	0.180638	0.301584	0.403904
At1g11770	0.106737	0.0673923	-0.0318074	-0.00184213	0	0	0	0	0.016545
At1g11780	-0.0124654	-0.0689478	-0.356865	-0.635241	0.195229	0.459386	0.681256	0.601505	0.393815
At1g11790	-0.227922	-0.117851	-1.17434	-0.878435	0.439672	0.128687	0.794873	-0.019152	0.534111
At1g11800	0.141611	-0.0911334	-0.165026	-0.23218	0.162453	0.35554	0.567282	0.520975	0.082774
At1g11820	0.289127	-0.0741677	0.354211	-0.240451	-0.565529	0.0208349	-0.339909	-0.404687	0.532421
At1g11840	0.0791452	0.0534423	-0.389465	-0.40293	0.943981	-0.0612573	0.580262	1.11912	0.148736
At1g11850	-0.456962	-0.845637	-1.54352	-1.74046	0.460047	0.0158829	-0.243549	-0.357267	0.716169
At1g11860	-0.452492	-0.52961	-0.208928	-0.447594	-0.561495	-0.0201665	-1.17976	-0.523763	0.151468
At1g11870	-0.165364	-0.0407896	-0.301069	-0.668744	-0.181539	-0.0575734	-0.186566	-0.281057	0.404016
At1g11880	0.0758249	-0.000117085	0.0304835	0.0236777	0	0	0	-0.094065	0
At1g11890	0.180105	0.0728088	-0.213379	-0.0530987	0.17858	0.252769	0.701257	0.428818	0.074626
At1g11900	0.307471	0.119919	0.00691212	0.0181016	-0.00193581	0.179828	0.0562829	0.093028	0
At1g11910	0.308283	0.0148072	0.591918	0.263123	0.267165	0.0588323	-0.162951	0.1902	-0.377715
At1g11915	-0.193217	-0.15586	0.00979603	0.0542038	0	0	0	0	0
At1g11920	-0.113753	0.0614714	-0.0610092	0.157554	0	0	0	0	0
At1g11930	0.0823527	-0.175697	0.39439	0.461559	-0.293785	-0.129823	-0.656835	-0.01058	-0.122084
At1g11940	0.344515	-0.0741052	-0.306909	-0.472905	0.584556	0.0684721	0.629412	0.221265	-0.072189
At1g11950	0.378869	0.0840644	0.461933	-0.0318832	-0.122694	-0.0876703	-0.245027	-0.072439	-0.024859
At1g11960	0.148564	0.104043	-0.1135	-0.349321	-0.0401288	0.535357	0.442841	0.52602	0.244168
At1g11970	0.0393681	0.0600953	0.00628944	-0.116971	0	0	0	0	0.019284
At1g11990	0.131203	0.0738667	0.182236	-0.0100025	0	0	0	0	0
At1g12000	0.296726	0.22272	-1.3883	-1.43207	1.42243	-0.0929904	2.17865	1.0588	1.34502
At1g12010	-0.628723	-0.519594	0.454755	0.141021	-0.232127	-0.178231	-1.15299	-2.64569	-0.175739
At1g12020	0.282821	0.0193096	0.251952	-0.211776	-0.188286	0.158208	-0.319444	-0.454102	0.231133
At1g12030	0.00507125	-0.054409	-0.262469	0.0638385	1.31364	0.335688	2.29242	1.07661	-0.112769
At1g12040	-0.107811	0.148	-0.0297656	0.0105891	0.969889	0	-0.168076	0	0.080891
At1g12050	-0.223216	0.128518	0.117518	0.452548	-0.00436744	-0.0487708	0.0574413	0.404815	-0.218931
At1g12070	-0.211387	0.0653549	0.0785467	-0.0985832	0	0	0	0	0.045449
At1g12080	0.685757	-0.0172953	2.17685	1.09306	1.21154	-0.987768	-0.41321	-0.254276	0.079145
At1g12090	-0.219837	-0.0688391	-1.55716	-1.62116	0.377018	0.121804	-0.250805	-0.465113	0.095518
At1g12100	0.112932	-0.0806943	-0.0544752	0.0442889	0	0	0	0	0
At1g12110	1.02686	0.620674	-0.76601	-0.700228	1.09536	0.659462	1.41608	1.2103	0.056792
At1g12120	0.0444378	0.0842806	-0.503389	-0.498588	-0.52711	-0.433371	-0.584423	-0.425863	-0.376874
At1g12130	-0.136447	-0.118254	-0.0740797	0.0479473	0	0	0	0	0.02899
At1g12140	0.190403	-0.0965795	-0.265285	-0.295517	0.673029	0.294037	0.817331	0.62155	-0.095095
At1g12150	-0.0151684	-0.0292889	-0.0968078	-0.00460777	0.260832	0	0	0	-0.031706
At1g12160	0.550285	0.216633	0.455019	0.690336	0.492609	-0.407095	-0.102538	-0.345944	-0.083032
At1g12180	-0.121267	0.198289	-0.234373	0.0864179	0	0	0	0	0
At1g12190	0.0730982	0.051979	0.0286751	0.113552	0	0	0	0	0
At1g12200	0.344098	-0.484002	-0.288818	-0.401183	0.0765645	0.295135	0.556649	0.17554	-0.07386
At1g12210	0.0780022	0.0663726	0.231222	0.16634	0	0	0.222654	0.226828	-0.247017
At1g12220	-0.00606389	0.0710129	1.35288	0.953571	-0.689576	-0.754011	-1.12526	-0.799042	-0.476343
At1g12230	-0.0833267	0.0279675	0.337415	0.405125	-0.319361	0.0036197	-0.577176	-0.170723	-0.018391
At1g12240	-0.934553	0.107964	1.59039	1.36247	-0.83251	-0.180132	-2.7322	-2.17581	-0.890291
At1g12250	-1.15301	-0.801839	-0.0613413	0.140166	-1.52036	-0.335825	-2.86087	-1.52235	-1.05075
At1g12260	-0.21438	0.0227184	-0.0952569	0.157193	0	0	0	0	0
At1g12270	-0.154417	0.168868	-0.281757	-0.14279	0.21441	0.133742	0.795181	0.377433	0.810356
At1g12280	-0.0613208	0.0764327	0.810229	0.285881	-0.0513888	-0.142192	0	0	0.000732
At1g12290	0.0901126	0.293126	0.251437	0.702175	-0.162624	0.178446	0.715025	0	0.020886
At1g12310	0.0170561	-0.195559	0.0313777	-0.137114	0.197978	-0.0767308	0.307463	-0.085512	0.434951
At1g12320	0.00727687	0.0208049	0.861305	1.14898	-0.681485	-0.837756	0	0	-1.08992
At1g12330	0.144085	-0.496125	-0.788143	-1.14364	-0.750142	-0.0228123	-0.252103	0.044345	0.586018
At1g12340	0.531919	0.108553	1.06588	0.505578	0.0586818	-0.192576	0.0328847	-0.112346	-0.613187
At1g12360	0.0905277	0.187043	1.15059	1.08541	-0.198015	-0.279504	0.0683445	-0.160631	-0.449008
At1g12370	-0.173646	-0.364718	-0.781408	-0.971992	0.423595	0.184519	0.493924	0.159845	0.381529
At1g12400	0.425493	0.356607	0.0736138	0.0485954	0.479457	0.236898	0.158978	0.139344	0.016666
At1g12410	-0.0705607	-0.217959	0.0783445	0.0905621	-0.32365	0.0225557	-0.610278	-0.258386	0.027394
At1g12430	0.836086	-0.226184	0.4148	-0.447202	0.309008	0.0453576	0.238679	0.264935	0.225766
At1g12450	0.268515	-0.107209	0.284669	-0.258677	-0.25291	-0.69692	-0.669794	-0.663254	0.013273
At1g12460	-0.283956	-0.103049	-0.648167	-0.718005	0	0	0	0	0.38483
At1g12470	0.336498	-0.107627	0.12783	-0.303649	0.267536	0.0247154	0.52403	0.20383	0.086742
At1g12480	-0.199127	-0.0957787	-0.17348	-0.28101	0	0	0	0.133168	-0.16824
At1g12490	0.0259969	0.00904602	-0.0845615	0.096264	0	0	0	0	0
At1g12500	-0.183536	-0.0807624	-0.359474	-0.906082	0.231587	0.138248	-0.0491616	-0.410382	0.527843
At1g12520	0.786081	0.321595	0.816575	0.777782	-0.583519	0.0526037	-0.706787	-0.385253	0.009266
At1g12530	-0.288877	-0.0394813	-0.256478	-0.0847611	0.441426	0.0378222	0.181192	-0.023102	0.064931
At1g12550	-0.147847	0.187591	-0.624592	-0.261915	0.32195	0.154813	0	0.036514	0.202087
At1g12560	-0.222331	-0.207567	-0.242428	-0.0783868	1.11889	-0.0774638	-1.07501	0.032926	0
At1g12570	-0.183622	-0.260053	-0.464612	-0.440117	0	0	0	0	0.016674
At1g12580	0.149546	-0.198378	0.575013	-0.34667	-0.422467	-0.0619266	0.0771943	-0.146024	-0.029445
At1g12600	-0.0617593	0.217464	0.1798	0.062756	0	0	0	0	0.046427
At1g12610	-0.0531527	0.039797	-0.0103024	0.149831	0	0	0	0	0
At1g12620	-0.16783	0.0430483	-0.287094	-0.0812122	0	0.514424	-0.260134	0	0.308663
At1g12630	-0.252591	0.133589	0.00236309	-0.0693452	0	0	0	0	0.15298
At1g12640	0.0875473	0.106491	0.822767	0.611467	0.130838	0.024366	-0.531607	-0.665076	-1.18279
At1g12650	0.404188	0.275411	0.626117	0.432509	0.0516762	0.211333	0.615386	0.530579	0.206129
At1g12660	0.195115	0.358041	0.151001	-0.181614	0	0	0	0	-0.091631
At1g12680	-0.345562	-0.061532	0.303073	0.565217	-0.655068	-0.686724	-0.850093	-0.6746	-0.394506
At1g12700	0.243014	0.0300023	-0.155451	-0.0069251	0	0	0	-0.145171	0
At1g12710	0.169293	-0.275856	-0.138853	-0.690173	-0.409108	-0.390611	-0.448182	-0.076635	-0.254322
At1g12720	-0.0399432	-0.112238	0.0703783	0.160629	0	0	0	0	0
At1g12730	-0.627178	-0.0482767	-0.0201753	0.308717	-0.340677	0.0589087	-0.505055	-0.387843	-0.340543
At1g12740	0.0849277	-0.131693	0.0538141	-0.0312253	1.31694	0.250651	-0.0101996	0.057092	-0.06789
At1g12750	0.219481	-0.111949	-0.585048	-0.27446	0.319112	0.313953	0.402793	0.724246	0.877376
At1g12770	-0.0553741	-0.178509	-0.197484	-0.108547	0.0870823	0.186343	0.0735719	0.136585	0.050287
At1g12780	0.0429446	0.202683	3.07555	3.07081	-1.51688	-0.482707	-3.44368	-2.42134	-2.62766
At1g12790	-0.204993	-0.161919	1.18359	1.22532	-0.784827	-0.153845	-0.989382	-0.704933	-0.208572
At1g12800	-0.54387	-0.202835	-1.12906	-1.24827	-0.347414	0.0571305	-0.495524	-0.17666	0.727854
At1g12810	0.140875	0.153825	0.411739	0.598536	-0.298712	0.0230511	-0.603769	-0.31526	-0.406643
At1g12820	0.0918166	0.0737086	0.090785	0.122887	-0.413686	-0.108875	-0.431719	-0.15755	-0.045304
At1g12830	0.347471	0.0694871	-0.272508	-0.418187	0.153306	0.387651	1.11047	0.440031	0.193498
At1g12840	0.40014	-0.0744637	0.116886	-0.305651	0.591636	0.0156915	0.470961	0.17539	0.510101
At1g12845	-0.326186	-0.277352	-0.905536	-0.949988	0.330104	0.171224	0.579489	0.574113	0.437256
At1g12850	-0.0104489	-0.0329931	-0.182768	0.127582	0.219137	0.180147	0.0127677	0.11619	0.144612
At1g12860	-0.591561	-0.188985	-0.295342	-0.379223	-0.90913	-0.435579	-1.17577	-1.14152	-0.214633
At1g12880	-0.332513	-0.317039	-0.0751576	0.0456813	-0.365831	0.357907	0.508673	1.52341	-0.540548
At1g12900	-0.23345	-0.203184	-0.266067	-0.204936	-0.431156	0.0758686	-1.28425	-0.643942	0.219943
At1g12910	0.168732	0.036494	1.00687	0.653911	-0.374629	-0.532226	-0.841271	-0.657449	-0.533771
At1g12930	0.428908	-0.166929	0.603802	-0.241385	0.115205	-0.125155	-0.0498137	0.036254	0.391733
At1g12940	-0.0109791	0.0300375	0.0290246	0.0363257	0.608472	0	2.38703	0	0.02325
At1g12950	-0.187564	-0.034164	0.0786912	-0.00245455	0	0	0	0	0
At1g12960	0.026567	0.117797	-0.0744727	-0.145233	0	0	0	0	0.040092
At1g12970	0.0352713	-0.190598	0.34002	0.0839947	0	-0.322816	-0.280723	-0.143225	0
At1g12990	-0.180716	0.00676387	-0.0640485	-0.171672	0.00512716	0.45703	0.328202	0.185664	0
At1g13000	0.160144	-0.0450139	0.581604	0.776814	0.223517	0.310822	0.524663	0.187181	-0.065382
At1g13020	0.207289	-0.461161	0.266027	-0.418212	0.624996	0.282012	0.701003	0.532724	0.711612
At1g13030	0.184049	0.113116	-0.569853	-0.408361	0.293776	0.0905861	1.35245	0.720008	0.684885
At1g13040	0.139935	-0.109429	-0.105112	-0.0814525	0	0	0	0	-0.031009
At1g13050	-0.205466	0.243034	-0.28176	-0.0990251	0	0	0.23286	0.071326	0.180291
At1g13060	0.24637	0.126831	0.3599	0.385015	0.418143	0.115509	0.558437	0.332793	0.10967
At1g13070	-0.0633005	0.191706	0.135486	0.292642	0	0	0	0	0.001503
At1g13080	-0.516812	-0.143445	0.0398002	-0.329709	-0.246372	-0.354297	-0.869031	-0.986806	-0.212851
At1g13090	-0.285977	-0.161235	0.394002	0.712157	-0.324373	-0.243539	-0.916901	0.102299	-0.514287
At1g13100	-0.617802	-0.0925501	0.204567	0.16287	0.506717	-0.239189	1.35119	0	-0.187324
At1g13110	-0.156251	-0.183949	0.307577	0.58598	1.12714	-0.175971	2.61284	0.2387	-0.423177
At1g13120	-0.290313	0.174411	-0.818019	-0.816522	0.0463092	0.0702396	0.78302	0.341257	0.578969
At1g13130	0.0466241	0.0516115	-0.421872	-0.0408461	0	0	0	0	0.185288
At1g13140	-0.0523423	0.0888468	-0.000832009	0.237114	0	0	0	0	0
At1g13150	-0.124654	0.179803	0.00364158	-0.0151714	0	0	0	0	0.023505
At1g13160	0.735608	0.357251	-0.36191	-0.512215	0.755743	0.446265	1.77521	0.989699	1.17714
At1g13170	-0.174119	0.00824691	-0.365066	-0.416228	0.600386	0.0188105	0.328267	0.233277	0.419629
At1g13180	0.243514	0.0467292	0.334533	0.176591	0.461777	0.025451	0.844435	0.228144	0.267672
At1g13190	0.200995	0.080623	1.00428	0.694972	-0.453547	-0.129052	-0.731894	-0.575142	-0.391112
At1g13195	0.146378	0.213373	0.688284	0.556442	-0.143048	-0.044271	0.03218	0.468326	-1.15922
At1g13200	-0.250819	-0.047597	-0.148894	0.227644	0	0	0	0	0
At1g13210	0.517712	0.0848952	0.619412	0.681537	0.420465	-0.133148	0.544803	0.093488	-0.62028
At1g13220	-0.118199	0.274344	0.0183268	-0.146328	-0.331893	-0.23452	-0.0490654	0	0.628788
At1g13230	-0.0375519	-0.0488901	0.0859126	0.0686884	-0.0143351	-0.0217119	0	0	0.113118
At1g13250	0.0249353	-0.539137	-0.843033	-0.872442	0.360589	-0.481367	-0.0910132	-0.317478	0.735517
At1g13260	0.901113	0.40872	1.39686	0.864672	-1.00637	-2.55907	-1.49674	-2.05219	-1.57131
At1g13270	-0.258792	-0.0265781	-1.07866	-1.58676	0.307702	0.110976	-0.315631	-0.303965	0.106484
At1g13280	0.177243	-0.32149	-0.242425	-0.0188353	0.25602	-0.174497	-0.184907	0.347405	0.047821
At1g13290	-0.0133557	0.034822	0.0669012	0.137979	0	0	0	0	0.03115
At1g13300	0.130322	0.0616889	0.172906	0.0595435	1.3007	-0.796927	0.945939	1.00678	0.070995
At1g13310	-0.00749431	0.0327082	0.0463724	0.204517	0	0	0	0	-0.023969
At1g13320	0.0211004	-0.222168	0.296394	0.169712	-0.0327365	0.0291153	0.115766	0.065378	0.167701
At1g13330	0.168922	-0.0306648	0.0519805	-0.0532777	0	-0.0227641	0.420191	0	0
At1g13340	1.83366	1.1485	3.34641	3.49863	0.532674	0.099973	1.81122	0.84437	-1.14102
At1g13350	0.0159176	-0.0524885	0.538822	0.18851	-0.762414	-0.0316957	-0.241458	-0.135214	-0.299809
At1g13370	-0.189214	-0.104792	-0.192622	-0.113831	0	0	0	0	0.124666
At1g13380	0.00323175	0.0807122	-0.0357395	-0.116969	-0.400347	-0.104937	-0.339033	-0.137392	0.180085
At1g13400	-0.154981	-0.0650825	-0.100988	0.0385735	0	0	0	0	0
At1g13410	0.309402	0.171251	-0.265327	-0.129239	0.343072	0.0840267	0.549654	0.375889	0.059922
At1g13420	-0.202379	-0.0142318	0.0157821	-0.0406461	2.73197	0	0	0	0.203653
At1g13440	0.327918	0.0870514	0.0186382	0.089602	0.116018	-0.048573	0.107764	0.218733	0.253878
At1g13450	0.201157	0.0410146	1.09496	0.893053	-0.402585	-0.358033	-1.12748	-0.675743	-0.506223
At1g13460	-0.334105	-0.0202681	-0.404945	-0.218729	-0.02811	0.397037	0.181473	-0.057064	0.070818
At1g13470	2.42767	1.38693	2.68024	2.4968	0	0	0	0.315983	-1.36661
At1g13540	0.00682931	0.000533057	-0.0598073	0.0886528	0	0	1.70876	0	0
At1g13560	0.405342	0.20779	0.0142151	-0.0764217	-0.129906	0.0580789	0.148599	0.098811	-0.012908
At1g13570	-0.325734	0.157759	0.578254	0.379817	-0.293147	-0.566001	-0.769329	-0.600036	-0.520246
At1g13580	-0.16611	0.0286726	-0.506545	-0.500784	0.603409	0.161037	0.965427	-0.112117	0.107703
At1g13590	-0.164981	0.0886288	-0.0873915	0.110995	0.394359	0.187282	0.873603	0.103864	0
At1g13600	0.0577982	0.0152264	0.0431866	-0.0370432	-0.323833	-0.141876	-0.371006	0	-0.15128
At1g13610	0.35892	0.0413984	0.00906108	-0.0488743	0	0	0	-0.042971	0
At1g13630	0.196367	0.0366298	-0.133355	-0.0966789	0	0	0	0	0.061911
At1g13640	-0.466253	-0.460635	0.601265	0.00175694	-0.80569	-0.279761	-1.22385	-1.41633	-0.211489
At1g13650	-1.78206	-1.23624	-2.65326	-2.71433	0	0.152644	-2.05009	0	1.31921
At1g13670	-0.22476	-0.158784	0.00719096	0.211063	-0.183123	-1.16241	-0.882549	-1.57075	-0.23987
At1g13680	-0.02964	0.126723	-0.0811012	-0.0181638	0	0	0	0	0
At1g13690	0.244743	0.0669656	0.291088	0.422822	-0.294454	-0.00319191	0.0344346	-0.04904	0.146123
At1g13700	-0.71918	0.10098	1.59207	1.39069	-1.08984	-1.67476	-3.03541	-2.87161	-0.920308
At1g13710	0.238856	0.0370459	-0.0525107	-0.125161	-0.0481881	0.0657845	0.125705	0.041818	0.041239
At1g13730	0.0781821	-0.0911581	-0.589607	-0.876957	0.416521	0.331748	1.17823	0.588229	0.831008
At1g13740	0.0713508	-0.0332635	0.138198	0.025663	-0.00926861	0.542292	0.023771	0.31292	-0.518511
At1g13750	0.43035	-0.136055	-0.0657005	0.917464	1.29277	0.0312615	1.11368	-0.231725	0.231626
At1g13760	-0.021957	0.0121389	-0.02448	0.00343633	0	0	0	0	0
At1g13790	-0.19967	0.13942	-0.166689	-0.187502	0	0	0.592638	0	0.312473
At1g13800	0.100166	0.118884	0.0202875	-0.135369	0	0	0	0	0.049292
At1g13810	0.344676	-0.0593577	-0.718365	-0.774282	-0.130992	0.234289	1.03706	0.932411	0.5947
At1g13830	-0.00365609	0.456372	0.133128	0.346062	1.13439	0.457105	1.92921	0.910884	0
At1g13870	-0.0793505	-0.190822	0.100076	0.0264702	-0.173975	0.192942	0.574885	-0.06996	0.061174
At1g13880	0.0216414	0.164763	0.521327	0.421715	-0.233976	-0.189905	-0.625361	-0.770056	-0.68309
At1g13890	-0.104161	-0.0764669	-0.110763	0.126969	0	0	0	0	-0.042945
At1g13900	0.215505	-0.0952024	-0.412318	-0.59199	0.285042	0.181743	0.257808	0.398866	0.205292
At1g13910	-0.297993	-0.0616524	-0.652794	-0.115832	-0.351866	-0.104164	-0.328191	0	0.05882
At1g13920	-0.045089	-0.00667133	0.0330459	-0.0285073	0.114611	-0.117321	0	-0.248683	0
At1g13930	-0.466783	-0.435372	-1.17067	-0.370591	-0.387286	0.0144047	-0.673216	0.193744	0.176549
At1g13940	-0.00480975	0.168784	-0.0502647	-0.0963987	-0.250015	-0.146189	-0.122495	0.001923	0.33662
At1g13950	0.460422	0.554248	0.0777077	-0.0772846	0.818802	0.0404717	0.33418	0	-0.062521
At1g13960	-0.34664	0.092947	0.872757	0.51386	-0.468877	-0.207047	-0.660411	-0.375577	-0.502204
At1g13970	0.382305	0.27174	-0.112986	-0.0510347	0.523998	0.0401561	0.426468	0.589117	0.180983
At1g13980	0.0255945	-0.151729	0.243355	-0.446994	-0.709932	-0.321406	-0.900271	-0.417609	-0.268215
At1g13990	0.150518	0.216314	2.05839	3.13333	-0.693527	-0.049139	-0.820808	-0.399626	-2.9268
At1g14000	-0.318788	-0.155461	0.0301084	0.769217	0.0387298	0.209113	0.102905	-0.08195	-0.522836
At1g14020	-0.0739238	-0.239683	-0.727592	-0.634702	0.341051	0.104074	0.870831	0.318224	0.414843
At1g14030	-0.389906	-0.44209	-0.59522	-1.18178	-0.663428	-0.302831	-1.35555	-0.473414	0.528566
At1g14040	0.21691	0.0787698	-0.596015	-0.283199	0.953655	0.0386589	0.801122	0.29433	0.21747
At1g14050	0.67054	-0.0262775	-0.647527	-0.214814	0.387538	0.0624342	1.80696	1.0228	0.777538
At1g14070	0.00876844	0.157197	0.55073	0.334205	0.62073	0	0.561683	0	0
At1g14080	-0.0843	0.00768105	0.106545	0.124591	0.510514	0.383012	0.55772	0.636699	0
At1g14090	0.103581	-0.195662	-0.0875276	-0.0630275	-0.0996466	0.0167	-0.128001	0.087291	0
At1g14100	-0.0862117	-0.131929	-0.261852	0.204539	0	0	0	0	0
At1g14110	-0.122666	0.0906284	-0.0506907	0.0744343	0	0	0	0	0
At1g14120	-0.194196	0.0690129	0.166624	0.06406	-0.729284	-0.0667441	-1.07634	0.439966	0
At1g14130	0.0478513	0.176467	0.508352	0.304855	-0.321864	-0.0189829	-0.436832	0.132431	-1.57752
At1g14140	-0.0614355	-0.0254354	0.420174	-0.0312789	-0.212183	-0.142174	0.213381	-0.181907	0.127189
At1g14150	-0.970059	-0.600343	-0.266153	0.093104	-1.61315	-0.032607	-3.44211	-1.86544	-0.548086
At1g14180	-9.36495e-05	-0.0367384	-0.454686	-0.765913	0	0	0	0	0.46215
At1g14190	-0.147946	-0.0603979	-0.137391	0.0828324	0.0493703	-0.569376	-0.453286	-0.075616	0.044074
At1g14200	-0.303416	-0.203563	1.25666	0.732273	-0.486436	-0.263339	-1.14224	-0.968331	-1.19658
At1g14210	-0.0440217	0.241572	-0.0634002	0.113607	1.32324	0.0198754	0.924714	-0.462798	0.546345
At1g14220	0.0520494	-0.106026	-0.18068	0.00795223	0.87809	0	0	0	0
At1g14240	-0.293193	0.00952944	-0.191373	0.148477	-0.0795752	-0.28571	-1.92462	-0.538236	-0.486977
At1g14250	1.37129	0.930283	0.944931	1.06894	-1.23717	0.262255	-1.28738	0.018057	-0.442331
At1g14260	0.484024	0.489464	0.622007	0.484055	0.0716857	-0.109048	0.714414	-0.034263	-0.079138
At1g14270	-0.331184	-0.35358	-0.577102	-0.514308	-0.305979	-0.152056	-0.953888	-0.53078	0.351404
At1g14280	-0.773726	-0.0253229	-0.231962	-0.351279	-0.985317	0.558905	-1.04717	-0.384602	-0.273559
At1g14290	0.0290788	0.0141225	0.734203	-0.202365	-0.194635	-0.809572	-0.961688	-0.637289	-0.362544
At1g14300	0.465364	0.405341	-0.0480202	-0.628357	0.214563	-0.0293559	0.733272	0.046213	0.299449
At1g14310	-0.0720045	-0.285851	-0.234006	-0.274961	-0.138971	0.0319541	-0.0575563	-0.249544	0.109344
At1g14320	0.170171	0.320056	-0.430336	-0.50704	0.688727	0.063318	0.914243	0.403838	0.655028
At1g14330	-0.138569	0.432197	0.162972	0.141083	0.16682	-0.107124	0.314019	-0.331542	0.010165
At1g14340	0.189848	0.178499	0.58818	0.72363	-0.138145	-0.125779	-0.525231	0.168568	-0.445284
At1g14345	-1.01066	-0.780496	-0.530821	-0.546509	-0.90034	0.112876	-2.03451	-1.18455	-0.062611
At1g14350	-0.162841	0.0377723	-0.715105	-0.72985	0.0761058	0.249742	0.257089	0.232371	0.459368
At1g14360	0.241454	-0.316732	-0.450482	0.0161951	0.894294	0.294579	1.6988	1.25357	0.58078
At1g14370	0.864238	0.598306	1.20584	1.32587	0.0922634	0.146609	0.958702	0.068285	-1.38467
At1g14380	0.112392	-0.00791104	-0.550404	-0.620299	-0.0317915	-0.305256	0.134188	0.493006	0.339345
At1g14390	-0.0642137	-0.136832	0.00638621	-0.21265	0.271867	0	0	0	0.064418
At1g14400	0.18691	-0.115085	0.574834	0.573754	-0.443297	-0.161191	-0.514551	-0.319948	-0.52226
At1g14410	0.0289361	-0.117537	-0.785717	-0.80386	0.399186	0.201806	0.441132	0.280132	0.849596
At1g14420	0.0604375	-0.171883	0.0385751	0.0314843	0	0	0	0	0
At1g14430	-0.0078053	0.00978654	0.0934033	-0.0873263	0	0	0	0	0
At1g14440	-0.336475	-0.557954	-1.17313	-0.897868	-0.324122	-0.370835	0.18371	0.03031	0.61612
At1g14450	-0.0446383	0.14876	-0.263241	-0.205695	0.575889	-0.0401855	0.247731	0.151062	0.097893
At1g14460	0.0986401	-0.0376276	-0.561958	-0.652002	-0.134308	0.0165524	0.268799	0.264316	0.558417
At1g14470	0.362693	0.165599	0.183338	0.102901	0	0	0	0	0
At1g14480	0.551895	0.126841	0.314492	0.0790901	-0.355072	0.280975	0.345301	0.162356	0
At1g14490	-0.0695919	-0.0813811	-0.204921	-0.0729272	0	0	0	0	0.027124
At1g14510	0.420436	0.201513	0.84958	0.809733	-0.0853033	-0.065346	0.127135	-0.098759	-0.112463
At1g14520	-0.304736	0.132097	-0.0439206	0.114801	0	0	0	0.103813	0.158762
At1g14530	-0.00134036	-0.149118	0.178124	0.241509	-0.0280474	-0.129095	-0.18968	-0.283877	-0.53723
At1g14540	-0.186703	0.114731	0.19699	0.139107	1.76258	0	6.323	0	0.049029
At1g14550	0.136784	-0.0178036	0.0340432	0.141209	0	0	5.74141	0	0
At1g14560	0.40312	-0.080262	0.0174453	-0.363094	0.258118	0.249886	0.406749	0.097196	0
At1g14570	0.111556	0.0527554	0.245674	0.173372	0.0547111	-0.00939074	-0.00225016	0.120218	-0.156491
At1g14580	-0.39055	-0.124045	-1.25038	-0.765578	-0.359558	0	-0.133803	-0.019011	0.466183
At1g14610	0.0185217	0.0695215	-0.34786	-0.762534	0.350192	-0.0963103	0.791836	0.724987	0.555278
At1g14620	0.44781	0.0923811	-0.545972	-0.401491	0.184622	-0.35344	0.838523	0.777068	0.649146
At1g14640	-0.229867	-0.164661	-0.0444561	-0.123674	0	0.0624367	-0.144074	0	0.005644
At1g14650	-0.0630245	0.0656417	0.972347	0.193229	-0.145988	0.123844	0.235581	-0.172858	0.300746
At1g14660	-0.148342	-0.00853245	-0.00547019	0.188368	0	0	0	0	-0.025313
At1g14670	0.27886	0.0339963	0.0012564	-0.0249375	0.324443	-0.0426832	0.541191	0.186719	0.418165
At1g14680	0.341973	-0.0420442	0.0347075	-0.07668	0	0	0.0322187	0	0
At1g14685	-0.0559718	-0.260333	0.577885	0.600909	-0.460078	-0.526148	-0.525869	-0.531753	-0.310727
At1g14687	-0.264052	-0.203643	-0.15532	0.0391925	0	0	0	0	0
At1g14690	-0.042491	0.310637	-0.0766662	0.153489	0	0	0	0	0
At1g14700	-1.73525	-1.09561	-1.55232	-1.35254	-0.459443	-0.340139	-2.09162	-1.11361	0.023594
At1g14710	0.0147947	-0.045674	-0.569084	-0.658098	0.499645	0.0470924	1.2104	0.466442	0.946168
At1g14720	-0.459041	-0.0982641	-0.208651	-0.0434634	0.111993	-0.328904	-0.232749	-0.307465	-0.199996
At1g14730	-0.0480903	-0.0420932	0.286835	0.0955467	-0.498511	0.00987237	0.284532	2.21477	-0.328452
At1g14740	-0.240022	0.0354824	1.34258	1.24796	-0.681846	-0.132196	-0.558227	-0.455558	-0.445992
At1g14750	-0.219073	-0.00463645	-0.18742	-0.00727942	0	0	0	0	0
At1g14760	-0.229516	0.0218117	0.0665321	0.224528	0	0	0	0	0.08587
At1g14770	-0.360486	-0.190693	-0.407923	-0.392736	-0.26044	-0.166608	0.0900106	0.105208	0.248937
At1g14780	0.167328	0.237767	0.391219	0.509835	0.0802306	0.806887	0.333797	-0.67114	0.060528
At1g14790	0.335924	-0.177463	0.513673	0.405162	0.10107	-0.00222941	-0.400195	0.073184	0
At1g14800	-0.137541	0.103498	-0.231543	-0.0216267	0	0	0	0	0.114369
At1g14810	0.217638	0.165315	-0.120282	-0.0756672	0.335821	0.124832	0.649393	0.276097	1.31517
At1g14820	-0.148747	-0.0944485	-0.175469	0.0295061	-0.084558	0.0718053	-0.227532	0.114461	0.07172
At1g14830	0.088147	0.0487758	0.0455867	-0.0987048	0.360232	0.115406	0.866328	0.257727	0.476219
At1g14840	0.0300409	-0.0358304	-0.648964	-1.10001	-0.285096	0.260177	0.363309	0.550298	0.716342
At1g14850	0.131403	-0.193534	-0.105266	-0.697241	0.24176	-0.133213	0.436896	0.253272	0.456668
At1g14870	1.94397	1.02241	2.34448	4.33604	1.03627	0.034919	2.7728	-0.724497	-0.99521
At1g14890	0.0466812	0.0231435	1.12444	1.19584	-0.988125	-0.570569	-1.84855	-1.22213	-1.37084
At1g14900	0.0499107	-0.237054	-0.630599	-0.249546	-0.204921	-0.112463	0.384904	-0.27481	0.357323
At1g14910	0.0399446	0.0274578	0.466091	0.446905	-0.0593066	0.0236382	0.230388	0.12903	0.434285
At1g14920	0.33173	-0.217619	0.3613	-0.273222	-0.0186089	0.565769	0.0162598	0.35201	0.112931
At1g14930	-0.180528	0.205492	0.0948963	0.0667267	0	0	0	0	-0.093119
At1g14940	-0.0813196	0.0319444	0.103654	0.0866751	0	0	0	0	-0.046758
At1g14950	-0.223106	-0.0704678	-0.289739	0.0724181	0	-0.0457818	0	0	0
At1g14960	-0.465777	-0.00216263	-0.165897	0.0249923	0.775432	0.0845934	-0.209516	0.46418	0
At1g14970	-0.0546607	-0.0800846	-0.559985	-0.498812	0	0	0	0	0.459881
At1g14980	0.348829	0.220421	-1.62479	-1.23259	1.10485	0.495847	1.9752	1.36321	1.21202
At1g14990	0.149089	0.346544	-0.492396	-0.656901	0.64843	0.229416	0.719962	0.416983	0.561701
At1g15000	0.0912776	-0.251919	-0.993174	-0.818803	0.26927	-0.107601	0.778903	0.477814	0.641655
At1g15010	-0.145082	0.0999787	3.02053	3.95247	-1.66739	-0.535724	-1.95395	-2.51054	-1.153
At1g15020	-0.153007	0.0914588	0.901977	0.802326	-0.0649756	-0.230039	-0.567605	-0.643361	0.250719
At1g15040	0.0711541	0.12065	0.00035958	0.039307	0	0	0	0	0.003061
At1g15045	-0.347346	0.190753	1.79865	1.94297	-2.21498	-1.90241	-3.98609	-3.58976	-0.002565
At1g15050	-0.141066	0.134068	0.193614	0.246449	-0.168077	0.0602566	-0.291365	0	0
At1g15060	0.0613838	-0.176239	-0.0387603	-0.00204218	-0.235998	-0.195037	-0.327017	-0.309498	-0.413474
At1g15080	-0.39549	-0.277179	-0.531869	-0.223585	0	0	-0.0565354	0	0.158453
At1g15100	0.804016	-0.211286	0.515277	0.170415	1.29899	1.12649	0.390475	0.510243	-0.003407
At1g15110	0.116644	-0.138511	0.000938692	0.155399	0.207262	0.124384	0.0422593	0.047112	-0.271806
At1g15120	0.241924	0.00186567	0.0551831	-0.154444	0.863662	0.00986675	0.786154	0.236221	0.341485
At1g15130	-0.00780032	0.172241	0.503539	0.313106	0.162349	0.0306965	0.229885	0.021928	-0.16485
At1g15140	-0.385922	-0.256496	-1.24907	-1.29189	0.207142	0.299496	0.126616	-0.306362	1.21024
At1g15150	0.537872	0.0753747	0.215504	-0.0899566	0	0.046026	0	0	-0.123829
At1g15170	-0.116368	-0.262284	1.07028	0.482277	-0.434085	0.0614137	-0.353447	-0.430866	-0.880359
At1g15180	-0.200993	-0.812533	0.478287	-0.424375	-1.26889	-0.137763	-2.11394	-0.721002	-0.197318
At1g15190	-0.0252637	0.0999273	-0.0155628	0.233715	0	0	0	0	0.06041
At1g15200	0.197108	-0.0767681	0.337516	-0.226657	-0.119836	-0.0368632	0.428679	0.348684	0.50994
At1g15210	0.161988	0.0219864	-0.119361	0.120471	1.02943	0.0103835	0.627521	-0.019939	0.030336
At1g15220	0.305068	-0.000167086	0.612534	0.476132	-0.229871	-0.00797686	-0.147456	0	-0.204568
At1g15230	0.523003	-0.316101	0.951637	0.564544	0.0932489	-0.344445	-0.508855	-0.122641	-0.477311
At1g15250	0.301438	0.201011	-0.502039	-0.817918	0.337274	0.0141064	0.957668	0.692082	1.06624
At1g15260	-0.0537906	-0.312499	-0.724281	-0.956868	-0.817338	0.163609	-0.926734	-0.359571	0.380143
At1g15270	-0.320355	0.186947	-0.512888	-0.277218	0.520122	0.0922663	0.578385	0.344239	0.381591
At1g15280	0.333147	-0.291916	0.194227	-0.270438	-0.328439	-0.0885941	-0.0391051	0.025146	-0.007761
At1g15290	0.160154	0.002646	-0.0374274	-0.782014	-0.840538	-0.386264	-1.33201	-0.813443	0.417713
At1g15300	-0.0581392	0.0757903	-0.027651	0.0946061	-0.127668	0.213967	0.208314	0	0
At1g15310	-0.111346	0.0593768	-0.149853	0.00686445	0.19459	0.122134	0.320464	0.302573	-0.017383
At1g15320	-0.106975	0.16857	-0.0347896	-0.138092	0	0	0	0	0.028701
At1g15330	-0.346244	-0.0116	2.86312	1.5365	-0.299576	-0.107064	-0.236606	-0.722621	-0.297004
At1g15340	-0.652545	-0.115681	0.276406	0.025624	-1.11121	-0.305858	-1.00748	-0.675595	-0.328365
At1g15350	-0.109347	0.213056	1.02288	1.16522	0.0311421	-0.266965	-0.726326	-0.479357	-0.701019
At1g15360	-0.658166	-0.0532069	-0.439993	0.109842	0	0	0	0	0
At1g15370	-0.0280832	0.115393	0.205587	0.341506	0.0646788	0.0793108	0.386467	0.193487	-0.163662
At1g15380	-0.229268	0.340278	3.84268	4.08599	-2.00841	-0.414133	-2.35566	-2.53848	-1.09238
At1g15390	0.094555	-0.121767	-0.426627	-0.662675	0.419609	0.132421	0.285696	0.128175	0.642719
At1g15400	-0.0987293	-0.0398254	0.791123	1.20131	-0.578472	-0.383425	-1.03373	-0.359682	-0.913996
At1g15410	0.880987	0.42358	-0.651655	-0.609285	0.097372	0.177278	-0.0223095	0.298833	0.239093
At1g15425	0.468346	0.231193	-0.522941	-0.59574	0.258297	0.253421	1.44764	0.786633	0.893474
At1g15430	0.116969	0.14823	1.19512	0.850717	-0.155177	0.181814	0.517608	0.079954	-0.761136
At1g15440	0.231988	0.236555	-1.13874	-0.79821	0.276724	0.2659	1.9764	1.03275	1.07218
At1g15460	0.219419	0.142229	-0.280395	-0.011094	0	0	0	0	0
At1g15470	0.0752557	-0.0957576	-1.19404	-0.963069	0.724068	0.268993	1.40471	0.8878	0.840274
At1g15480	0.345718	0.136661	-0.53167	-0.386857	0.29753	0	1.74289	0.927478	0.656732
At1g15490	-0.16342	-0.118267	-0.943744	-0.58851	0.170244	0.0619836	-0.0305391	0.304702	0.5025
At1g15500	0.139542	-0.140798	-0.402822	-0.412981	-0.653376	-0.141576	-0.661652	-0.384983	0.075217
At1g15510	0.0934897	-0.0049835	-1.43309	-0.566806	-0.526227	0.22681	0.586734	-0.006364	1.30443
At1g15520	0.874138	0.675239	1.47423	2.13798	0.16913	0	0.723596	0.73331	-1.49895
At1g15530	-0.242202	-0.187518	0.0205328	0.0781322	0	0	0	0	-0.062492
At1g15550	-0.0167322	0.449912	-1.6827	-0.889579	0.987449	-0.36402	0.65397	-0.328428	0.439368
At1g15570	-0.0680352	-0.0291588	-0.283527	-0.534711	0.419082	-0.196656	-0.0523845	-0.414529	0.250632
At1g15580	-0.218235	-0.209488	-0.375058	-0.186789	0	0	0	0	0.340436
At1g15590	-0.171106	0.201462	-0.0803044	0.194271	0	0	0	0	0
At1g15600	-0.188194	0.0640322	-0.509459	-0.00634806	0	0	0.080164	0.073244	0
At1g15640	-0.235105	0.250416	-0.403505	0.00141289	0	0	0	0	0.045652
At1g15660	-0.272063	0.11894	-0.679293	-0.747534	0.376939	-0.206999	0.545465	0.196654	0.726454
At1g15670	0.47742	0.415774	2.63115	2.13473	0.250194	-1.3627	0.096246	-1.56748	-2.73246
At1g15690	0.0810461	0.0907891	0.829723	0.673893	-0.0152947	-0.0542712	-0.596506	-0.849575	0.063179
At1g15700	-0.0262906	-0.162494	-0.13964	-0.054695	-0.78751	-0.0778581	0.0674703	0.255544	0.202461
At1g15710	-0.343422	-0.4947	-1.02689	-1.06303	0.195808	0.216309	0.681226	0.482702	1.09707
At1g15720	-0.0478691	0.233319	-0.252043	0.0382462	-0.231727	0.102043	0.174082	0.053153	0.143257
At1g15730	-0.394562	-0.32571	-0.221821	-0.386746	-0.783528	0.0950965	-1.07666	-0.584564	0.36743
At1g15740	-0.325282	0.17463	1.38452	0.927306	-0.812499	-1.19744	-2.36326	-1.32788	-1.77732
At1g15750	0.26802	0.14689	0.25944	0.136157	-0.284328	-0.0798781	-0.64957	-0.712995	-0.530405
At1g15780	-0.0371663	-0.0561089	0.178539	-0.321198	0.160527	0.0922336	0.354433	0.347646	0.110332
At1g15790	0.745591	0.942871	1.68258	2.65883	0.341738	0.0269337	0.635882	0.173867	-0.777461
At1g15800	-0.413196	-0.0806368	0.285388	0.544034	-0.263588	-0.147823	-0.842009	-0.535482	-0.137901
At1g15810	0.117435	0.216266	-0.417348	0.0286282	0.190191	0.107123	0.841789	0.47921	0.492066
At1g15820	-0.135657	-0.190455	-1.31595	-1.05366	-0.395504	-0.072483	-0.746545	-0.193108	0.117188
At1g15830	0.22192	-0.311614	0.145116	-0.149357	0	0	0	0	-0.021232
At1g15840	0.111823	-0.0515379	0.245851	0.024594	0	0	0	0	0
At1g15850	-0.16331	-0.0922666	-0.0448968	0.00622639	0	0	0	0	0.000986
At1g15860	0.0333313	0.129034	0.350578	0.383646	-0.050681	0.0986577	0.2797	0.13472	-0.032548
At1g15870	-0.0228624	-0.150276	-0.170131	-0.078148	0	0	1.55689	0.564024	0.279296
At1g15880	-0.212885	0.0297155	0.774618	0.62111	-0.394842	-0.577436	-0.645908	-0.730995	-0.952313
At1g15890	-0.223412	-0.104628	0.89004	0.455397	0	0	0	0	-0.195345
At1g15900	-0.0217352	-0.00941099	0.178576	-0.0337431	0	0	0	0	0.022027
At1g15910	0.195355	-0.120467	0.766077	0.305928	-0.3118	-0.287498	-0.474752	0.0963	-0.193465
At1g15920	0.284024	-0.203744	0.362973	-0.0878463	-0.639429	-0.340798	-0.793651	-0.390222	-0.87601
At1g15930	0.202845	0.212942	-0.0635684	-0.188354	0.536621	-0.0913537	0.216976	-0.183929	0.400817
At1g15940	-0.106056	0.33015	-0.0891574	-0.106712	-1.03889	-0.313273	0.122788	0	0.581284
At1g15950	0.0937743	0.339132	-0.435727	-0.159967	0.135491	0.419712	0.740462	0.618401	0.161165
At1g15960	-0.710307	-0.348017	-0.947309	-0.904862	0.239712	0	0.411214	0.212348	0.662048
At1g15980	-1.22899	-0.654839	-0.703679	-0.454083	-0.851688	0.183598	-2.06482	-0.840636	-0.305738
At1g15990	-0.370766	-0.141093	-0.351934	0.169957	0	0	0	0	-0.021264
At1g16000	-0.251239	0.0506503	-0.979048	-0.560774	0.880511	-0.0423234	0.795141	0.564284	0.851637
At1g16010	0.272992	-0.176077	0.0214459	0.0659486	-0.0877898	0.148137	0.298046	0.08105	-0.088562
At1g16020	-0.271413	-0.078428	-0.801673	-0.617741	0.0803551	0.0958355	0.055149	0.11658	0.363961
At1g16030	0.0305366	-0.0608347	-0.107608	-0.0934314	-0.0649371	0.186137	0.117747	-0.031363	0.229022
At1g16040	0.283022	0.364504	0.412701	0.408466	0.468051	0.273593	0.990936	0.719565	0.100957
At1g16050	-0.0164065	0.224345	0.00167203	0.0977088	0.180306	0.165661	0.418117	0.025974	-0.025917
At1g16060	0.778546	0.676716	-0.244802	-0.195264	1.12082	0.514702	0.994937	1.55723	0.728787
At1g16070	0.476777	0.375336	-0.215088	-0.340288	0.49227	0.0694723	0.283642	-0.31792	0.477609
At1g16080	-0.591663	-0.356612	-0.584495	-0.247969	-0.367438	0.0713634	-1.22952	-0.237186	-0.060067
At1g16090	-0.105104	-0.111391	0.189141	0.417338	-0.943724	0.143462	-0.190785	-0.593476	-0.570362
At1g16130	0.18633	-0.0909115	0.600323	0.354817	-0.0532601	-0.0798367	0.909078	-0.095647	-0.324186
At1g16150	-0.133157	0.111645	0.147045	0.419826	0.295742	0	1.94219	0	-0.045135
At1g16160	-0.107826	0.0496435	0.0259191	-0.0116237	0.340252	0.0338046	1.85571	0.03453	0
At1g16170	0.13783	0.137228	-0.670632	-1.26572	-0.210725	-0.414193	-0.232401	-0.567465	0.237794
At1g16180	0.145875	0.183561	0.626031	0.474178	0.228261	-0.134156	-0.13453	-0.117643	-0.606186
At1g16190	0.160457	0.0738385	-0.722109	-0.652181	0.586567	0.196999	1.30964	0.651941	0.986466
At1g16210	0.299638	0.283618	0.476637	0.31346	0.36697	0.0510113	0.506699	0.373488	0.231489
At1g16220	-0.0502476	-0.179423	-0.173706	-0.241367	0	0	0.546103	0	0.142129
At1g16240	0.0365664	-0.0289327	1.08572	1.03885	-0.645825	-0.355857	-1.11502	-0.577742	-0.861735
At1g16260	-0.207128	-0.0907638	0.280796	0.554446	-0.806373	-0.259984	-0.757274	-1.49439	-0.790733
At1g16280	0.276225	0.0753554	-0.433119	-0.728438	0.0508065	0.588077	1.24051	1.03956	0.732301
At1g16290	0.0302457	-0.137237	-0.130491	0.0252879	0	0	0	-0.086366	0
At1g16310	0.165202	-0.0339232	-0.342189	-0.119453	0.0795036	-0.223446	0.642519	0.31255	-0.042199
At1g16330	-0.2027	0.475485	-0.555243	-0.283299	0.650001	0	0.417921	0.099326	0.329219
At1g16340	-0.272705	-0.180825	-0.270291	-0.589667	0.43735	0	0.0749897	0.12685	0.288553
At1g16350	0.295172	0.12714	-0.681747	-1.00706	0.37746	-0.117845	0.789929	0.567559	1.21752
At1g16360	0.0320478	-0.092997	-0.151522	0.000268102	0	0	0	0	0
At1g16370	-0.0301624	0.0822016	0.252959	0.499921	0.0561566	0.0730828	-0.465264	-0.15546	-0.074317
At1g16380	-0.32809	0.0805141	0.0235529	0.166743	0	0	0	0	0
At1g16390	0.185283	0.154306	0.0840288	-0.924103	0.145341	-0.462577	-0.908481	-1.98902	0.142797
At1g16410	0.669798	0.707434	-1.22562	-1.38702	1.36862	0.0470111	1.25729	1.1657	1.20305
At1g16420	-0.0818609	0.224408	1.45444	1.28502	0	0	0	0	-0.781346
At1g16430	-0.0196189	0.0371523	-0.344077	-0.211928	0.443582	0.391048	0.560698	0.542868	0.287905
At1g16440	-0.209461	0.145514	0.0280716	-0.0823644	0	0	0	0	0
At1g16460	0.295665	-0.061209	0.325888	-0.0980993	-0.231503	-0.00221347	-0.989494	-0.264788	-0.112838
At1g16470	0.230564	-0.235562	-0.266436	-0.0139989	0.4688	0.0969902	0.694686	0.55876	0.017808
At1g16480	0.139199	0.144066	-0.346244	-0.36388	0	0	0	0	0.489191
At1g16490	-0.167078	-0.220688	-0.105163	-0.336321	0.123799	-0.0222931	-0.0561051	0	0
At1g16500	0.013008	-0.295138	-0.0308869	0.020805	0.0976421	0.711298	0.56726	0.851538	0.307977
At1g16510	-0.0654132	0.0483568	0.681481	0.847732	0.153316	0.204138	0.137962	0.471761	0
At1g16520	0.53564	0.0763156	0.0809309	-0.328859	0.874542	0.0248749	1.47651	1.10877	0.532975
At1g16530	0.514872	0.700748	0.144541	0.0876425	0	0	0	0.776886	0.090985
At1g16540	0.0853762	-0.251185	0.178454	0.142587	-0.358564	0.0630116	0.00280873	0.379447	-0.693786
At1g16560	0.199021	-0.273897	0.124264	-0.220312	1.12814	0.0935648	0.606892	0.172504	0.383308
At1g16570	0.105848	0.150149	0.213543	-0.108552	0.22125	0.0528287	0.176106	-0.110112	0.017913
At1g16590	0.101934	0.267914	0.257495	0.124194	0.284333	-0.0824489	0.144426	-0.189282	-0.18058
At1g16610	0.060203	0.165788	0.051432	0.0340247	0.317845	0.126406	0.503455	0.178803	0.357864
At1g16640	-0.0890972	0.482114	0.216471	0.0555739	0.26133	0	0.491544	0	0.019701
At1g16650	0.104935	0.140551	-0.277959	-0.294541	-0.166359	0.176541	0.54036	0.283082	0.198465
At1g16670	0.218684	-0.344456	1.15899	1.19542	0.145299	-0.0297093	0.661274	0.081735	-0.478218
At1g16680	-0.235376	-0.0814937	-0.325831	-0.351211	-0.493951	-0.257347	-0.312304	-0.025379	0.134921
At1g16690	-0.22821	-0.279745	-0.316583	-0.237842	0	0	-0.124559	0	0
At1g16705	-0.333928	-0.226615	-0.427014	-0.0387541	0	0	0	0	0.067851
At1g16710	0.179294	-0.0183915	0.112831	-0.108723	-0.057752	-0.209113	-0.245449	-0.209481	0
At1g16720	-1.57311	-0.600865	0.305379	-0.243146	-1.44445	-0.234638	-2.89481	-2.09425	-0.798134
At1g16730	0.388846	-0.117488	0.0977694	-0.237837	0	0	0	0	-0.369336
At1g16740	0.27821	0.446808	-0.684576	-0.367653	0.639719	0.378547	1.23085	1.02612	0.665027
At1g16750	-0.0974137	-0.306806	-1.07973	-0.620049	-0.0664209	0.501926	0.155984	0.467515	0.324906
At1g16760	0.118524	0.0959301	0.0698162	0.102901	0	0	0	0	0
At1g16770	0.0304549	-0.00733251	0.130547	0.139399	0	0	0	0	0
At1g16780	0.308103	0.155233	-0.855325	-1.10585	0.383021	0.0211943	0.581216	0.414595	0.663717
At1g16790	-0.165535	0.219928	-0.283085	-0.273391	-0.0997795	0.0988009	0.173687	-0.054789	0.655263
At1g16800	0.0273424	0.0197435	-0.0359451	-0.129498	-0.117673	0	0.172966	0.163915	0.136254
At1g16810	0.179043	0.10894	0.575538	0.830046	-0.780999	0.102086	-0.724771	0.001948	-0.182172
At1g16820	0.0713154	-0.0624119	0.442801	0.163893	-0.0732021	-0.021317	-0.489179	-0.468368	-0.214349
At1g16830	0.448414	0.129338	-0.59906	-0.261508	0	0	1.09541	0	0.2965
At1g16840	-0.541774	-0.113039	0.317438	0.623106	-0.432522	-0.867451	-0.978691	-0.530968	-0.834984
At1g16850	-0.131401	-0.34311	0.16688	-0.0440902	0	0	0	0	-0.646733
At1g16860	0.0131528	-0.392285	-0.454981	-0.929268	0.877045	0.103189	0.454916	0.377403	0.556833
At1g16870	0.339941	0.153282	-0.488195	-0.538553	0.305826	-0.0305134	0.94356	0.486982	1.07024
At1g16880	-0.296739	-0.44181	-0.0613289	-0.0646855	-0.482625	0.120032	-1.63947	-1.03723	-0.13059
At1g16900	0.543311	0.478848	-0.397867	-0.37698	0.348848	0.140534	0.850287	0.280684	0.320769
At1g16910	0.00354921	0.117462	0.204988	0.34624	0	0	0	-0.104681	0
At1g16920	0.0068753	-0.0868534	-0.261694	-0.525257	0.42731	-0.166508	0.239278	0.008901	0.369624
At1g16940	-0.294658	0.270355	-0.189728	-0.154073	-0.0064792	0.10431	0.148373	-0.111686	0.0336
At1g16950	-0.193966	0.361421	-0.106104	-0.0927081	0	0	0	0	0.062606
At1g16970	0.241456	0.0280943	-0.399447	-0.516018	0.218632	0.00578973	0.642477	0.47164	0.553858
At1g16980	0.108799	-0.0114513	-0.0148328	0.0622774	0	0	0	0	0
At1g17000	-0.0493579	0.315332	-0.0867456	0.0200081	0	0	0	0	0.011674
At1g17010	-0.145071	0.134229	-0.119979	-0.02342	0	0	0	0	0.014955
At1g17020	0.503684	0.594026	0.200356	0.584492	0.785965	0.198045	0.760673	0.522488	-0.254495
At1g17040	0.048402	0.154671	-0.313095	-0.153731	-0.132162	-0.00766434	-0.198832	0	-0.115993
At1g17050	0.111578	-0.305393	0.0808395	-0.455701	-1.32285	0.35235	-1.28668	-0.597342	-0.394181
At1g17060	0.115658	-0.0584182	0.253395	0.110719	-0.484389	-0.141844	0.0992772	-0.194276	-0.22536
At1g17070	0.0441447	-0.00637826	-0.167588	-0.269443	0.168911	0.252789	0.553198	0.327588	0.284274
At1g17080	0.204012	0.148763	0.580721	0.854171	0.28884	0.019599	0.191532	0.174307	-0.404314
At1g17090	0.241347	-0.214791	-1.15817	-0.591427	0.233108	0.29839	0.170347	0.755727	0.178289
At1g17100	-0.124881	0.0217808	0.329332	0.450919	-0.767434	0.0926221	-1.60844	-0.64076	-0.174273
At1g17110	-0.0645719	-0.00140309	0.0717427	-0.383067	-0.0169061	0.0273227	-0.141814	0.084051	0.148645
At1g17120	0.0303558	0.0737618	0.269023	-0.123213	-0.188133	-0.0252879	-0.575709	-0.253162	-0.046996
At1g17130	-0.0384993	0.204693	-0.376958	-0.474602	0.0899459	0.456906	0.779442	0.361736	0.29572
At1g17140	0.0961574	0.174162	-0.565467	-0.861786	0.178625	0.106269	0.160166	0.669891	0.29182
At1g17145	-0.108548	-0.107453	0.911527	0.662109	-0.550369	-0.197687	-0.584939	-0.014589	-0.417095
At1g17150	-0.196718	-0.060023	0.113065	0.135368	0	0	0	0	-0.004435
At1g17160	0.103957	0.0497742	0.347701	0.463383	-0.0408065	0.0683703	0.189044	0.482582	-0.165558
At1g17170	0.330153	0.226047	0.463001	0.572803	0	0	0	1.56236	-4.4776
At1g17180	0.0327129	0.12373	-0.0434515	-0.0400647	0.826511	0	0	0.390968	-0.317088
At1g17190	-0.819239	-0.456317	-0.718852	-0.80118	-1.05392	-0.332708	-2.2761	-0.381176	0.304801
At1g17200	-0.480881	-0.490334	-0.225496	-0.228419	-0.759267	-0.155237	-1.38082	-1.31932	-0.020412
At1g17210	0.138095	-0.0218653	0.604011	0.357569	-0.500104	-0.258921	-0.608912	-0.289508	-0.349256
At1g17220	-0.330998	-0.00405054	-0.229496	-0.165519	-0.788313	0.0204639	-1.242	-0.515296	0.024811
At1g17230	0.151224	0.11196	0.252678	0.490572	-0.376298	0.00160309	-0.0658303	-0.260262	-0.824101
At1g17240	0.158828	0.0960839	0.107725	0.293627	0.155208	-0.0378296	1.0075	0	-0.035715
At1g17250	-0.407974	0.183338	-0.0500991	0.0437282	0	0	0.88021	0.120258	0.214808
At1g17260	0.143626	0.257937	-0.185095	-0.239588	0	0	0.0616311	0.205203	0.057442
At1g17280	0.0485145	-0.123144	0.359255	0.320336	-0.700831	-0.0372941	-0.665563	0.171917	-0.51741
At1g17290	0.207067	0.147409	0.751152	0.575584	0.17321	0.318246	0.450738	0.159689	-0.153501
At1g17300	-0.0761611	-0.01118	-0.030596	0.018644	0	0	0	0	0
At1g17310	0.349856	-0.0316218	-0.0568148	0.128507	0	0	0	0	0
At1g17330	0.140992	-0.112058	0.620663	0.412988	0	0	0.423674	0.132011	0
At1g17340	0.0788413	-0.279561	0.792446	0.509649	-0.00249478	-0.338786	-0.526978	0.070376	-0.384133
At1g17350	0.0720285	0.0334512	0.273932	-0.0185987	0.21682	-0.163628	0.252907	0.163836	0.318873
At1g17360	0.312153	0.47191	-0.82261	-0.702628	-0.0814746	0.0962025	-0.0995439	0.913114	0.227232
At1g17370	0.530797	-0.0584046	0.353653	0.0592301	0.262196	0.263955	0.0514079	0.25654	0.339049
At1g17380	0.533084	0.834631	0.671391	0.471764	-0.733284	0.597576	-0.53873	0.5314	0.16628
At1g17390	-0.0432886	-0.00592686	0.0151162	0.0836122	0	0	0	0	0
At1g17410	-0.0974232	0.0411993	1.03158	0.927427	-0.73182	-0.243635	-0.724668	-0.298372	-0.066345
At1g17420	0.676331	0.332451	0.10244	0.26582	0	0.521198	0.0987997	1.1231	0.218527
At1g17430	-0.0183862	-0.0206975	0.191227	0.416653	-0.115736	-0.69672	-0.817654	-0.581751	0.259567
At1g17440	0.34284	-0.22338	0.105947	0.0306456	-0.169784	0.176596	0.316359	0.262605	0
At1g17450	0.15624	-0.0230681	0.0698581	-0.0824504	-0.346283	-0.130965	0.219462	0.245757	-0.092492
At1g17455	-0.102243	-0.177763	0.671207	0.828993	-0.0779016	-0.362909	-0.611753	-0.043189	-0.034685
At1g17460	0.511061	0.522681	-0.0587034	0.182419	-0.592311	0.370431	0.283999	0.352726	0.19207
At1g17470	-0.0259731	0.0813539	-0.124641	-0.317767	0.392509	0.036789	-0.141242	-0.12083	0.357954
At1g17480	-0.246743	-0.118333	-0.600518	-0.495618	1.50522	0.212143	0.713165	0.18987	0.227345
At1g17490	0.0807667	0.0544681	-0.0796917	0.453423	0.011391	0.456027	0.773905	0.667875	-0.058999
At1g17500	0.174454	-0.220775	0.129371	-0.471245	0.863785	0.153555	1.19127	0.048488	0.152914
At1g17510	0.205956	-0.064939	-0.329585	-0.587074	0.659639	0.15202	0.824177	0.743397	0.10966
At1g17520	-0.133081	-0.106358	0.674991	0.399982	-0.643203	-0.231878	-0.484238	0	-0.380063
At1g17530	0.443982	0.0460825	1.05464	0.996281	-1.33168	-0.22186	-1.50772	-0.66067	-1.03791
At1g17540	-0.121269	0.139942	-0.0890399	-0.167184	0	0	0	0	0.023758
At1g17545	-0.162418	-0.222373	-0.227446	0.0336114	0	0	0	0	-0.062233
At1g17550	-0.137997	-0.461014	0.0161994	-0.328895	-0.308692	0.132937	0.0142817	0.619148	-0.09003
At1g17560	-0.308761	0.135011	-1.64059	-0.946003	0.992021	-0.0476495	1.64466	0.406786	0.879204
At1g17580	0.177502	0.113706	0.0111298	-0.337114	-0.416845	-0.258689	-0.440115	-0.381256	0
At1g17590	-0.156066	0.343845	0.260354	0.329804	0.287989	0	0.374999	0	0.153773
At1g17600	-0.0620631	-0.084017	0.982118	0.684358	0	0	0	0	0
At1g17610	-0.151004	0.228812	0.867411	0.774557	0	0	0	-0.56566	-0.518419
At1g17615	-0.000293826	0.0991645	0.642748	0.732876	0	0	0	0	0
At1g17620	0.683222	0.204615	-0.502454	-0.526311	0.564754	0.513855	0.474038	0.346142	0.220443
At1g17630	-0.0565844	0.0374866	-0.271845	-0.0756993	0	0	0.290287	0.231888	0.235664
At1g17640	-0.296688	0.132653	0.588298	0.220543	0	0	0	0	-0.113081
At1g17650	-0.580711	-0.781436	-0.285746	-0.925736	0.271901	-0.16179	-1.0203	-0.367949	0.224898
At1g17665	-0.225598	0.0842146	0.54083	0.560699	-0.447002	0.0262799	-0.597774	-0.046048	0
At1g17680	-0.145374	-0.121464	0.483967	0.366812	-0.472774	-0.108533	-0.534103	0.050157	-0.685849
At1g17690	0.295044	0.0752224	-0.545445	-0.493744	0.361349	0.339756	0.91265	0.436776	0.556247
At1g17700	-0.744107	-0.531261	0.157341	0.0695423	-0.0336516	0.0360226	-0.644116	-0.269987	-0.233302
At1g17710	0.342916	0.294706	0.200246	0.145955	0	0	0	0	0
At1g17720	1.0646	-0.238571	0.552248	-0.340656	0.802298	0.127507	0.601266	0.303913	0.028607
At1g17730	-0.0535277	-0.244926	-0.382336	-0.199163	0.0499659	-0.144395	0.0437636	0.151815	-0.004563
At1g17740	0.109741	-0.149512	0.255208	0.0350966	0	0	0	0	-0.03528
At1g17745	0.932527	0.358265	-0.268733	0.538187	1.9593	0.0192046	2.37558	1.90298	-0.145346
At1g17750	-0.0575673	0.0112731	-0.38853	-0.236279	0	0.302505	0.477595	0.452241	0.11981
At1g17760	0.231124	0.110399	0.255418	-0.258943	-0.468787	-0.0922048	0.05141	-0.005978	0.15189
At1g17790	-0.143872	-0.203016	-0.124648	-0.08462	-0.431147	-0.276196	-0.398508	-0.078215	-0.397976
At1g17800	0.230571	-0.131534	-0.010051	-0.0749173	0	0	0	-0.047061	-0.091802
At1g17810	-0.0522968	-0.0450739	-0.290042	0.0578147	0	0	0	0	0.031347
At1g17830	0.127532	0.185781	0.498363	0.692513	-0.114227	1.02261	0.435302	1.28672	-0.103705
At1g17840	-0.568698	-0.239997	-1.35423	-1.35972	-0.295121	0.269814	-0.014227	0.426923	0.132028
At1g17850	-0.271051	-0.175553	-0.58765	-0.533321	-0.205841	-0.306824	-0.126439	-0.308596	0.43438
At1g17860	-0.045212	-0.00727048	0.670643	0.951634	0.572365	-0.134081	1.03416	-0.387161	-1.76745
At1g17870	-0.369908	-0.0499301	-0.385806	-0.184425	0	0.269834	-0.0276963	0.043723	-1.24963
At1g17880	-0.244625	0.250189	-0.578202	-0.127465	0.145761	0.118346	0.762243	0.221589	0.843277
At1g17890	0.479344	-0.168886	-0.239384	-0.00906421	1.04657	0.0861065	1.28387	0.307373	0.353333
At1g17900	-0.030272	0.0262107	-0.0805332	-0.00346021	0	0	0	0	-0.015074
At1g17910	-0.127816	-0.0656855	0.0533736	0.0760412	0	0	0	0	0
At1g17920	-0.0345501	-0.0182661	-0.546922	-0.0164382	0	0	0.229229	0	0.160246
At1g17930	-0.143329	-0.149547	0.119824	0.157092	-0.21587	-0.0850209	-0.11103	-0.064411	0
At1g17950	-0.0506668	-0.00439254	-0.0116763	-0.0854206	0	0	0	0	0
At1g17960	-0.0762655	0.215027	-0.103222	0.18272	-0.486728	-0.0536676	-0.73868	0	0.060199
At1g17970	0.440762	-0.229973	0.383548	0.0658811	0.0801536	-0.369545	-0.662564	-0.699484	0.039295
At1g17980	0.146273	0.00583069	-0.0432165	0.0753694	0.077298	0.170351	0.16368	0.072824	0
At1g17990	-0.165634	-0.120703	0.954212	1.14202	-1.08466	-0.743881	-2.3849	-1.95201	-1.52488
At1g18010	-0.303462	-0.17808	0.00280283	-0.0971335	-0.682604	-0.873864	-1.46247	-1.05995	-0.937423
At1g18030	-0.118663	0.0499728	0.480895	0.256396	-0.372447	-0.220927	-0.211123	-0.28223	0.070302
At1g18040	-0.0137028	-0.0618337	-0.522215	-0.653794	0.213668	0	0.721587	0.09993	0.249649
At1g18050	-0.0766721	0.0739562	-0.284284	-0.0110677	0	0	0	0	0
At1g18060	-0.513582	-0.62024	-0.7508	-0.654201	-0.772617	0.0243386	-1.26139	-0.216188	0.211137
At1g18070	0.355697	0.12708	-0.229922	-0.658085	0.30121	0.2622	0.896309	0.488923	0.847125
At1g18080	0.19027	0.102173	-0.465153	-0.963545	0.521078	-0.0589316	0.636609	0.217749	0.739462
At1g18090	-0.0151153	-0.0104651	-0.939249	-1.04666	0.0048449	0.0132729	0.817433	0.020413	1.32461
At1g18100	-0.0823905	-0.0390574	-0.193163	0.0657144	0.804173	0.326035	1.41697	1.58082	0
At1g18130	0.000861493	-0.0920473	-0.33573	0.193548	0	0	0	0	0
At1g18140	-0.169373	-0.0754929	-0.186244	-0.125155	1.35109	0	0.0717015	0.09815	0.033741
At1g18150	0.113628	-0.486015	-0.0542536	-0.387427	0.616921	0.359516	0.373734	0.522338	0.095745
At1g18160	-0.125625	-0.389746	0.692812	0.375269	-0.355205	-0.194562	-0.136301	-0.023696	-0.407289
At1g18170	-0.314608	-0.779851	-0.558699	-0.608623	-0.74691	-0.0801016	-1.22459	-0.260507	0.311737
At1g18180	-0.677887	-0.0731406	-0.21928	-0.181541	0.352841	-0.148588	0	-0.451808	-0.080693
At1g18190	0.23823	0.032997	-0.239159	-0.403919	0.232088	0.07691	0.501981	0.171645	0.279117
At1g18200	-0.221785	0.133602	0.307403	-0.0818221	0	0	0.158225	-0.038466	0
At1g18210	0.329752	0.188666	0.290007	0.295204	0.549704	0.464661	1.00446	0.278479	-0.251174
At1g18220	-0.00648971	0.0146562	-0.0314053	0.0316425	0	0	0	0	-0.032208
At1g18250	-0.0472059	0.317909	-1.68872	-2.30956	1.77389	-0.136541	1.37377	0.301282	1.39582
At1g18260	0.3305	-0.0861816	0.872003	0.522178	0.303189	-0.0659834	0.38534	0.215495	-0.354668
At1g18270	0.0132344	-0.0131622	2.19074	1.19153	-1.19508	-0.24082	-1.90051	-1.66339	-1.43988
At1g18280	0.0647329	0.027487	0.456017	0.170918	0	0	0	0	0.013713
At1g18290	-0.196527	0.10501	-0.158725	-0.0469274	0.183357	0	0	0	0
At1g18310	-0.0846817	-0.173058	0.107528	-0.0834694	0	0	0	0	0
At1g18320	1.10029	0.389686	-0.392804	-0.535197	0.855768	0	2.60283	1.5401	0.558716
At1g18330	-1.25079	-0.201452	1.13799	1.55017	-2.00703	-0.560457	-2.70548	-2.92189	-0.733509
At1g18340	0.136052	0.271108	-0.306963	-0.506608	0.242298	0.114775	0.404376	-0.093448	0.476439
At1g18350	0.118781	-0.132883	-0.00693073	0.167484	0	0	0	0	0
At1g18360	-0.161158	-0.225376	-1.3575	-0.927059	0.126911	0.350405	0.481842	0.707744	0.556923
At1g18370	-0.589747	0.260065	-1.44169	-1.5451	1.05964	-0.421021	0.626644	-0.248724	0.799391
At1g18380	0.0908144	0.154114	0.389016	0.390525	0.484753	0.141025	1.43704	0.191609	-0.725042
At1g18390	0.155704	0.190719	0.770748	1.06934	0.407247	0.152579	1.32659	0.103188	-1.2968
At1g18400	-0.259219	-0.0814027	-0.470638	-0.610695	0.823884	0.257791	0.184671	-0.579602	0.007068
At1g18410	0.0661942	-0.047382	-0.0146486	0.0663762	0	0	0	0	0
At1g18440	-0.171976	-0.193449	-0.550809	-0.578068	-0.114733	-0.248755	-0.28194	-0.422307	0.501669
At1g18450	-0.0289194	0.00682345	0.320189	0.0961209	-0.414136	-0.190824	-0.425526	-0.332636	0.130424
At1g18460	-0.626463	-0.044363	1.11874	0.150393	-1.20297	-0.460619	-1.79778	-1.23515	-0.527609
At1g18470	-0.157623	-0.0911285	0.533059	0.425055	-0.526263	-0.0264646	-0.699689	-0.357376	-0.599067
At1g18480	0.489089	0.0573137	0.0329987	-0.0641881	0.199453	0.394485	1.06181	0.552534	-0.05084
At1g18485	-0.382337	-0.259575	-0.220521	-0.367485	-0.609766	-0.320378	-1.05454	-0.630017	-0.167849
At1g18490	0.0982515	-0.0306483	0.0225496	0.014319	0.0532113	-0.00193983	-0.258944	-0.160509	0.178243
At1g18500	0.114572	0.0841857	0.00290189	-0.423206	-0.26646	-0.0497136	-0.116094	-0.205111	0.608437
At1g18510	0.112026	-0.0159769	-0.0512646	-0.044503	0	0	0	0	-0.028691
At1g18520	0.0559858	0.111361	-0.249018	0.442956	0	0	0	0	0
At1g18530	-0.0845192	-0.0438768	-0.00735048	-0.0629533	0	0	0	0	-0.132567
At1g18540	0.27325	0.190907	-1.12366	-0.985979	0.840234	0.179265	1.30371	0.597056	1.05542
At1g18550	-0.253987	-0.0399399	-0.146268	-0.270749	0	0	0	0	0
At1g18560	0.14851	-0.0183293	-0.151284	-0.166188	0	0	0.00189087	0.072871	-0.015538
At1g18570	-0.201184	0.0427314	1.38635	0.784218	0.996659	-0.00461942	1.90588	-0.435244	-1.01531
At1g18580	0.357933	-0.126353	0.195154	-0.222444	0.73671	0	0.643683	0.482546	0.212086
At1g18590	0.66173	0.531505	-1.66606	-2.02089	1.9716	0.18361	2.6169	2.01757	1.87772
At1g18600	0.228148	0.187322	-0.44709	-0.782557	0.574716	0.195796	0.795471	0.349912	0.309803
At1g18610	-0.120792	-0.202191	-0.0517969	-0.336063	0.113788	0.0270311	0.123237	0.204275	0.045755
At1g18620	-0.458846	0.0177683	0.191842	-0.660296	-0.828615	-0.552536	-1.52713	-1.52571	0.125986
At1g18630	0.869499	-0.0841496	-0.163931	-0.265974	0.298742	0.00440387	0.516091	0.273382	0.404609
At1g18640	-0.18789	-0.0784504	-0.468312	-0.556704	0.424047	-0.173033	0.442722	0.330286	0.297741
At1g18650	-0.260817	-0.0862734	-1.00473	-0.839452	-0.441919	-0.236263	-0.484188	-0.319162	0.043619
At1g18660	-0.198012	-0.0147516	-0.161783	-0.233927	-0.726979	-0.0107057	-0.610775	-0.348826	-0.252743
At1g18670	0.078888	-0.0636853	0.103711	-0.569958	0.313691	0.155386	0.638423	0.622976	0.089531
At1g18680	0.0539392	0.0763371	0.380264	0.41375	-0.12442	-0.224837	-0.694818	0	-0.423296
At1g18690	0.285904	-0.199366	0.326587	0.634753	-0.272544	-0.0028495	-0.522189	-0.186007	-0.015311
At1g18700	0.436407	0.177242	0.547069	0.233136	0.11562	0.17937	-0.312666	-0.178395	0.020537
At1g18710	-0.856598	-0.875711	-0.484189	-0.45708	0	0	0	0.602104	-0.073189
At1g18720	-0.152165	0.0139526	0.313828	0.418476	-0.0199316	-0.0661342	-0.199369	0.038352	-0.305238
At1g18730	-0.477455	-0.345122	-0.315574	-0.35782	-1.35505	0.0653429	-1.60257	-0.563372	-0.228641
At1g18740	0.552404	0.0539499	0.464961	0.199872	0.0108722	0.17028	-0.00296198	-0.103446	0.097261
At1g18750	0.165259	-0.00485739	0.32204	0.0502487	-0.41962	0.188791	-0.468066	-0.279911	-0.045383
At1g18800	0.262221	-0.299734	-0.851035	-1.03648	0.60218	-0.028596	1.71358	1.00218	1.22829
At1g18810	-1.15371	-0.111496	0.498688	0.0839684	-2.08166	-0.818273	0	-1.71347	-0.780447
At1g18830	0.0538359	-0.103904	0.308425	0.030058	0	0	0	0	-0.265085
At1g18840	0.233675	-0.0729597	-0.603977	-0.901302	1.08756	-0.292084	0.580646	0.40702	0.799702
At1g18850	0.526156	0.276025	-0.605126	-0.587456	0.264448	0.255902	1.89231	1.14129	0.923991
At1g18860	-0.250387	-0.149837	0.0917938	0.2311	0.656038	-0.485281	2.00897	0	0
At1g18870	-0.0849049	-0.162304	0.00969211	-0.296975	0	0	0.309599	0.48102	0.300869
At1g18880	-0.306553	-0.331253	-0.794457	-0.884767	0.153092	-0.306838	-0.38006	-0.642722	-0.129087
At1g18890	0.260967	0.0262079	1.11045	0.918316	0.0754918	0.122193	1.21971	-0.098079	-0.785975
At1g18900	0.376041	0.0751836	-0.0638664	-0.236386	0	0	0.74216	0.670867	0.256485
At1g18910	0.680367	0.124793	0.121287	0.217582	0.436983	0.194319	0.365496	0.007956	0.05691
At1g18940	0.0365185	0.234756	0.270418	0.392196	0	0	0	-0.424568	-0.144111
At1g18950	0.157475	0.0669344	0.599274	0.0564145	-0.0858724	0.00521	0.116452	0.438822	0.140303
At1g18970	-0.0720607	-0.00490373	-0.424586	0.085008	1.63815	0	3.82208	0	0.134217
At1g18980	0.202011	-0.0501141	0.0938783	0.0841101	2.06222	-0.0628385	1.83518	0.751129	0
At1g18990	-0.126221	-0.00970109	0.124924	0.0174123	0	0	0	0	-0.057947
At1g19000	-0.624221	-0.233629	0.58559	0.455268	-0.833008	-0.60352	-2.1733	-1.34144	-0.437435
At1g19010	-0.184866	-0.00459491	0.0557779	0.387901	-0.217031	-0.215805	-0.245384	-0.389165	-0.051341
At1g19020	0.845194	0.175747	2.46121	3.24445	0.295039	0.217666	2.06637	0.139364	-3.31503
At1g19025	0.00365696	0.297082	-0.229124	-0.129349	0	0.1634	0.183427	0.085869	0.070861
At1g19030	-0.0420909	0.142535	0.125159	0.296715	0	0	0	0	-0.111839
At1g19040	-0.159264	0.0939657	0.0173615	0.283795	0	0	0	0	0
At1g19050	-0.131388	-0.230755	-0.754903	-0.534768	0.0547758	-0.214068	1.04563	0.068823	-0.16014
At1g19060	0.180028	-0.0203467	-0.191391	0.0809487	0	0	0	0	0
At1g19080	0.207018	0.149734	-0.270615	-0.21259	-0.0278876	0.158597	0.312019	0.277655	0.223313
At1g19090	-0.343787	0.0302593	-0.191657	0.181086	0	0	0	0	0
At1g19100	-0.186882	-0.253167	-0.125251	-0.500221	-0.230874	-0.138973	0.0596264	-0.187132	0
At1g19110	-0.126453	0.0216637	0.214756	-0.0392463	-0.455346	-0.0478287	-0.220312	0.217331	0.143535
At1g19120	0.214016	0.00963387	0.195056	-0.025492	0.148585	0.114637	0.413489	0.411622	0.018845
At1g19130	0.219449	0.184131	0.448425	0.302774	0.411672	0.18387	0.62018	0.313073	0.088137
At1g19140	-0.0318723	-0.262778	-0.0286321	-0.437362	-0.188525	0.16158	-0.0143481	-0.178744	0.34021
At1g19150	-0.883603	-0.72622	-0.546429	-0.713054	-0.671942	-0.0156473	-2.59506	-1.29594	0.310709
At1g19160	-0.0410746	-0.101477	0.204718	0.0549006	0	0	0	0	0.085131
At1g19170	-0.0833107	-0.177148	-0.158347	-0.135658	0.278856	0.166613	0.138704	0.057322	0
At1g19180	0.96787	1.08024	1.64925	1.8399	-0.4284	0.0585952	0.310486	0.376836	-1.43637
At1g19190	0.0382427	0.0667287	0.31262	0.180047	0	0	0.463112	0.134355	-0.004756
At1g19200	0.207797	0.035732	-0.0688337	0.154977	0	0	0	0	-0.232915
At1g19210	0.0742474	-0.0575638	0.160492	0.132789	0	0	0	0	0
At1g19220	-0.298141	-0.310433	0.437484	0.191604	-0.119384	-0.126787	-0.484734	0	-0.205661
At1g19230	-0.0971706	-0.0993713	0.0918261	-0.0395425	0.742967	0.0272794	1.03851	0.449693	0.089857
At1g19240	0.30471	0.0833463	-0.326218	-0.139492	0.0918232	-0.0184317	0.369	0.309706	0.18306
At1g19250	0.205158	-0.0497033	1.39309	2.23398	2.71345	0	5.12141	1.55774	-0.392858
At1g19270	-0.204189	-0.0550097	0.217993	0.598658	0.193926	0.0189521	0.681648	0.189779	-0.499092
At1g19290	-0.00991717	-0.123234	-0.179589	-0.199648	-0.0964851	0.00558143	0.382833	0.354484	0.385725
At1g19300	0.315887	-0.0519749	-0.323626	-0.0181946	0.870542	1.00322	0.374803	1.52221	0.031582
At1g19310	0.410407	0.00740929	0.65691	0.842961	0.150146	0.0881735	0.215019	0.292064	-0.539754
At1g19320	-0.240771	0.178538	0.0601249	0.207024	0	0	0	0	0
At1g19330	0.268134	0.0041425	-0.164342	-0.063531	0.230893	-0.256266	0.192125	0.719908	0
At1g19340	-0.043069	-0.0207234	-0.343316	-0.0792464	0	0	0	0	0.196686
At1g19360	0.375237	0.0606751	0.338367	0.112917	0.796211	0.071749	0.740306	0.185535	0.330008
At1g19370	-0.20072	0.124698	0.0803657	-0.0184381	0.250008	0.217451	0.452296	0.184682	0.08329
At1g19380	0.423855	0.0556026	1.09127	1.20501	0.364209	0.326859	0.630364	-1.27131	-0.110049
At1g19390	-0.0915676	0.081657	-0.0272451	0.0908585	0	0	0	0	0
At1g19410	0.127279	-0.127154	-0.154205	0.0483782	0	0	0	0	0
At1g19430	-0.130758	-0.153567	-0.257548	-0.178692	0.358606	-0.13267	-0.238299	-0.075086	0.162492
At1g19440	0.0706053	-0.119625	-1.02037	-1.41822	0.87986	0.50996	1.24423	0.710065	0.176736
At1g19450	0.078942	-0.000868502	-1.20922	-1.29103	0.764602	0.652667	0.97161	0.382147	0.400472
At1g19470	-0.00156572	0.0775236	-0.0328285	0.0542183	0	0	0	0	-0.105196
At1g19480	0.0982809	-0.0438439	0.343823	-0.10464	0.00398186	0.168538	0.0592355	0.126151	-0.068741
At1g19485	0.283236	0.142483	0.139215	0.116855	-0.78346	-0.191222	-0.484627	-0.296985	0
At1g19500	-0.0359122	0.0724596	-0.00367637	-0.0691692	0	0	0	0	-0.278251
At1g19510	-0.286	-0.371618	1.59544	2.1723	-0.764924	-0.288912	-1.67886	-1.21677	-1.74173
At1g19520	0.613857	-0.36715	0.204639	-0.638468	0.495771	0.10747	0.972861	0.518641	1.00375
At1g19525	0.61158	0.071728	0.133866	-0.43442	0.394456	-0.0208063	1.11674	0.6974	0.818934
At1g19530	-0.0953333	0.158377	4.38007	3.72494	-2.23661	-0.564306	-5.87166	-4.40601	-1.64231
At1g19540	-0.0124528	0.194258	3.59687	3.9918	-2.00389	-0.304792	-3.44533	-1.67488	-1.22795
At1g19570	0.358837	0.426207	0.777848	1.27478	0.214293	0.0704308	-0.164832	0.964539	-0.203422
At1g19580	0.162008	0.0109807	0.178178	-0.0834297	0.154948	0.131003	0.58684	0.551808	0.289944
At1g19600	0.0732571	-0.114483	-0.150529	-0.522	0.356378	-0.300873	-0.224971	-0.498782	0.167875
At1g19610	0.313974	0.316747	3.102	3.48706	-1.68643	0.187422	-2.57041	-1.62904	-0.318664
At1g19620	-0.516248	-0.0723676	-0.309377	-0.037781	-0.212011	0.0118021	-0.267152	-0.43331	-0.256029
At1g19630	0.664402	0.704919	-0.3093	0.130178	0	0	0	0	0.285235
At1g19640	0.343809	0.454691	-1.23983	-1.28228	0	0	0	0	-0.74493
At1g19650	-0.0861359	-0.0639795	-0.681476	-0.663805	-0.470903	0.181055	-0.297988	0.502002	-0.324537
At1g19660	-0.44527	-0.116568	0.878535	0.977232	-0.609662	-0.585715	-2.76689	-1.20209	-1.1265
At1g19670	-0.538413	-0.0457094	-0.240152	-0.0251964	-0.85634	0.145748	-1.82286	1.0248	0.503075
At1g19680	-0.0942291	0.00129245	0.114568	-0.248494	-0.423347	-0.39666	-0.964863	-0.846753	-0.488277
At1g19690	-0.290041	-0.418785	-0.651088	-0.551866	0.291742	0.122195	0.304105	0.061415	0.363962
At1g19700	-0.444818	-0.0521388	0.2409	0.0197098	-0.700143	0.131963	-0.527647	0.108994	-0.700347
At1g19710	0.234661	0.155814	-0.815702	-0.355073	0.64995	0.328717	0.808066	0.720167	0.509334
At1g19720	-0.624378	-0.107839	-0.589881	-0.69681	-0.620967	-0.390576	-0.940653	-0.11245	0.108731
At1g19730	-0.016209	0.0938645	0.292026	0.267453	-0.17327	-0.0211603	-0.245997	-0.139069	-0.484914
At1g19740	-0.465155	-0.376542	0.0440872	0.174584	-1.02462	-0.144577	-1.73157	-1.23622	-0.334138
At1g19770	-0.446299	-0.435294	0.225324	-0.0256723	-0.398105	-0.868363	-1.15943	-1.41681	-0.615762
At1g19780	-0.0332686	0.159427	-0.0915135	0.091751	0	0	0	0	0
At1g19800	-0.110621	-0.223002	-0.714257	-0.572304	0.148327	0.156592	0.645733	0.535138	0.41181
At1g19830	0.328279	0.0888779	-0.0919764	0.121132	0	0	0	0	0
At1g19835	-0.292566	0.32389	-0.552705	-0.394355	-0.166464	-0.215486	-0.399876	0.037717	0.338655
At1g19850	0.0574605	0.146673	-0.264124	-0.31584	0.0258273	-0.268608	0.78764	0.632399	0.404083
At1g19860	-0.479004	-0.45187	-0.257302	0.02764	0.0492509	0.0776309	-0.031188	-0.06566	0.224279
At1g19870	0.254797	-0.506729	0.753978	0.0895855	-0.149926	-0.130411	-0.399089	0.198836	-0.057906
At1g19880	0.201642	-0.0258785	0.627347	0.173982	0.131574	0.0819768	0.0968662	-0.028506	0.424849
At1g19890	-0.137265	0.196361	0.0613695	0.0271215	0	0	0	0	0
At1g19900	-0.285027	-0.0262993	0.0186039	0.122332	2.14362	-0.285405	0	0	-0.104296
At1g19920	-0.118747	-0.240591	-0.504911	-0.603602	0.274467	0.22049	-0.0130644	0.048041	0.827071
At1g19930	-0.385896	0.149673	-0.3288	0.217235	0	0	0	0	-0.025644
At1g19940	-0.0336889	0.14971	-0.668568	-0.450767	0	0	0	0	1.12627
At1g19950	-0.14779	-0.431639	-0.663572	-0.816233	0.489481	-0.092554	0.301026	0.366215	0.368806
At1g19960	-0.407843	-0.822597	0.626194	1.12741	0	0	0.833922	0	0.683106
At1g19970	-0.286945	-0.23136	-0.383853	-0.787593	0.143442	0.0792214	0.304884	0.548133	0.060417
At1g19980	-0.170453	-0.0638114	0.102792	0.361922	-0.149974	0.207222	-0.228123	0	-0.127261
At1g20010	-0.271819	-0.469226	-0.541496	-0.833953	0.238292	-0.538541	-0.675929	-0.552853	0.847866
At1g20020	-0.245521	-0.291255	-0.352737	-0.469945	-0.834006	0.0799918	-1.28809	-0.234266	-0.001425
At1g20030	-0.644348	0.169703	-0.0777099	-0.0553836	-0.124307	0.0838099	0	0.414256	-0.732624
At1g20050	0.101011	0.0860167	0.191436	0.29196	0.660069	0.115447	0.674406	0.369171	0.288608
At1g20070	-0.839109	-0.411676	-1.63905	-1.25339	1.14238	1.31844	0.811931	1.41403	-0.851998
At1g20080	-0.0127183	0.0603564	-0.0117401	0.0882933	0	0	0	0	0.012478
At1g20090	0.0244369	-0.185463	-0.0272066	-0.680068	-0.205858	-0.0164197	-0.34384	-0.500694	0.099145
At1g20100	0.353204	0.297668	-0.0681168	0.214354	0.0662203	0.24894	0.623548	0.414529	0
At1g20110	0.0376585	0.149994	0.189731	0.417151	0.197765	0.158837	0.298322	0.06998	-0.183711
At1g20120	-0.538779	-0.0397474	0.234114	0.852149	-1.04734	0.237426	-2.57541	-1.68384	-0.712009
At1g20130	-0.0866151	0.0752702	0.00691145	0.117609	0	0	0	0	0
At1g20150	-0.0689963	0.256304	-0.0399357	0.120677	0	0	0	0	0
At1g20160	-0.477501	0.0347339	0.282733	0.391632	-0.230658	-0.0999908	-0.291272	-0.523773	-1.36479
At1g20180	0.0413161	0.0986845	0.0576944	0.0414431	0	0	0	0	0
At1g20190	-0.755554	-0.668933	0.0527555	-0.666584	0	0	0	0	0.312825
At1g20200	-0.0671283	0.0208474	-0.162199	0.0582771	0.447457	0.0465468	0.847786	0.612903	0.235083
At1g20220	-0.0359688	0.0323075	-0.47259	-0.596127	0.523307	-0.0465242	1.1894	0.426433	0.855187
At1g20230	0.149289	0.311576	-0.368806	-0.520936	0.0652182	0.0926728	0.566377	0.33246	0.305785
At1g20270	0.552419	-0.0465968	-0.114934	-0.0233311	0.508426	0.594559	0.923024	0.869771	0.159821
At1g20280	0.0488635	-0.0191364	-0.0696074	0.102297	0	0	0	0	0.043554
At1g20290	-0.17521	-0.0964341	-0.00793877	0.0982259	0	0	0	0	0
At1g20300	0.843309	-0.0212244	-0.335038	-1.04087	0.00666188	0.495192	1.59847	0.766524	0.890068
At1g20310	-0.00323344	0.00452983	0.00576022	0.269804	-0.193718	0.0158715	0.571975	-0.162935	-0.10583
At1g20330	0.192312	-0.278806	0.137203	-0.698374	-0.0332402	0.0614869	-0.166422	-0.389727	0.140892
At1g20340	-0.21755	-0.247402	-0.218316	-0.114471	-0.150761	0.10871	-0.617401	-0.081083	0.14288
At1g20350	0.534492	0.654104	1.33481	1.66705	0.0319136	-0.0953258	-0.0566244	-0.183375	-0.778899
At1g20370	0.0661377	0.0783074	-0.65977	-1.02904	0.352792	0.242518	1.29426	0.958383	1.14858
At1g20380	-0.202681	0.0166505	-0.406452	-0.0466935	2.03106	0.0182827	1.99841	0.212929	0.325172
At1g20390	-0.201432	-0.00439116	-0.511724	-0.425521	-1.30962	-0.447115	-0.719731	-0.232224	0.083838
At1g20400	0.0402302	-0.123182	-0.178314	0.0525227	0	0	0	0	0.025538
At1g20410	0.223994	0.178073	-0.87655	-0.763601	0.44878	0.0716319	0.981253	0.952623	0.618579
At1g20430	0.141732	0.0252772	-0.249081	-0.0327875	0.0644149	0.0204777	0.173892	0.063634	0.103723
At1g20440	-0.77232	-0.789461	0.27554	-0.11736	-0.53349	-0.134359	-1.22548	0.517559	-1.53181
At1g20450	0.232724	-0.289239	-0.408948	-0.785331	0.53259	0.980978	1.06561	2.40576	-0.04634
At1g20480	-0.138251	0.0642088	-0.113455	0.0643065	0	0	0	0	0
At1g20490	0.0959395	0.142584	-0.0541254	0.12152	-0.685649	-0.236084	-0.808801	-0.640752	0
At1g20500	-0.088759	0.0214026	-0.134595	-0.0599934	0	0	0	0	0
At1g20510	0.528281	0.0784145	0.0224146	0.289101	0.534298	0.680957	0.876375	1.00833	0.010268
At1g20520	-0.0583288	0.101956	0.0206694	0.29373	0	0	0	0	-0.000707
At1g20530	-0.076466	-0.116082	0.260022	0.293552	0	0	0	0	0
At1g20540	0.175157	0.0879311	0.0820671	-0.0298777	-0.466385	-0.213203	-0.812957	-0.571678	-0.041402
At1g20550	0.0802138	-0.106929	-0.150211	-0.0556442	0.185503	0	0.220489	0.16227	0
At1g20560	-0.077282	-0.295512	-0.529579	0.208181	-0.227951	-0.0296669	-0.527988	0.210498	-0.555975
At1g20575	0.120098	0.103263	0.406268	0.338088	0.225019	0.181078	0.406035	0.348841	-0.407293
At1g20580	0.0853228	-0.0781229	-0.289571	-0.202868	0.314139	-0.00631372	0.773774	0.549695	0.581746
At1g20590	-0.246408	0.29178	0.119244	-0.273491	0.601297	-0.337826	0.226151	-0.179247	0
At1g20620	0.123883	0.216735	1.11109	1.32187	0.126689	-0.0605639	-0.800322	-1.10854	-0.130568
At1g20630	-0.684276	-0.411354	0.00509278	0.428192	-0.412031	-0.0995393	-0.739345	-0.664993	-1.24156
At1g20640	-0.474224	-0.180636	-0.343472	-0.377507	0.210249	0.170432	0.134885	0.190269	0.10167
At1g20650	0.0465083	-0.0283233	0.3709	-0.160924	-1.20795	-0.603809	-1.26914	-0.228476	-0.029988
At1g20670	-0.276778	-0.101209	0.195125	-0.15089	-0.0391623	-0.207556	0.0284683	-0.092666	0.234701
At1g20680	-0.536971	-0.0531257	0.0473637	0.161831	0	0	0	0	0
At1g20690	0.0783182	0.0379573	-0.0336495	0.102173	0	0.137855	0.0330366	0.147049	0.012397
At1g20693	0.330472	-0.143023	1.06633	1.25424	-0.813534	0.0349675	-1.12985	-0.659993	-0.852715
At1g20696	0.579032	0.0114429	0.697316	0.969231	-0.0725059	0.21565	-0.290889	-0.145565	-0.619697
At1g20700	-0.0655868	-0.125755	-0.063531	0.0876624	0.256773	0.0729573	0.288178	-0.053129	0
At1g20720	-0.312364	0.215565	-0.358658	0.00634496	0	0	0	0	0.528513
At1g20730	-0.0241823	-0.145107	0.0522196	0.267323	0	0	0	0	-0.009137
At1g20750	-0.12187	0.105988	0.0142803	-0.0322652	0	0	0	0	0
At1g20760	0.0304292	0.172375	0.149506	0.190456	0.0465724	-0.104749	-0.0566088	0.001234	0.008229
At1g20770	0.0687667	0.120752	0.0793334	0.152578	0.550992	0.255015	0.742092	0.61688	0.564913
At1g20780	-0.105812	-0.384281	-0.0437251	0.0930618	0	0	0	-0.400007	0
At1g20800	0.0787884	0.0847672	-0.123076	0.267689	0	0	0	0	0
At1g20810	-0.779332	-0.670226	-0.516959	-0.43528	-0.43855	-0.207132	-1.33584	-0.63235	0.241144
At1g20816	-0.270291	0.0690811	-0.202349	-0.206764	-0.19974	-0.0127554	-0.0204083	0.173227	0.258455
At1g20823	0.0361099	0.062436	-0.554554	-0.69174	0.464562	0.643627	1.04267	0.857204	0.073805
At1g20830	-0.324822	-0.322433	-0.322897	-0.260001	-0.51655	0.164223	-0.524589	-0.176699	0.212015
At1g20840	0.567265	-0.220069	1.77608	0.813235	0.513046	-0.206614	-0.526974	-0.360485	0.033169
At1g20850	-0.379905	-0.271616	-0.531935	-0.697449	0.670547	-0.273677	-0.641124	-0.08449	-0.289249
At1g20860	-0.0460214	0.173079	0.145038	0.0388109	0	0	0	0	0
At1g20870	-0.40306	-0.0583737	-0.0242119	-0.485108	0	0	0	0	0.073742
At1g20880	0.0408804	0.077063	0.974826	0.564634	-0.448118	-0.362025	-0.569161	-0.486648	-0.93134
At1g20890	-0.0206487	-0.0809126	0.466449	0.364725	-0.338508	-0.135656	-0.369788	-0.35376	-0.144744
At1g20900	-0.0242626	-0.167922	-0.184864	-0.189492	0.232609	-0.104974	0.128818	-0.310047	0.040521
At1g20910	-0.234562	-0.022208	-0.0844721	0.259641	-0.167147	0.0834709	0.108405	-0.013474	0.313385
At1g20920	-0.152595	0.0342969	-0.305369	-0.2626	-0.432414	-0.00913709	0.0873246	-0.023733	0.069007
At1g20930	-0.507963	-0.0197445	-0.0898944	-0.0365441	0.101506	-0.374937	0.0494712	-0.430509	0.132315
At1g20940	-0.0900729	0.0459362	-0.0414296	0.0853897	0.00650043	0	0.156006	-0.080781	0.070678
At1g20950	0.555702	-0.0450684	-1.19302	-1.7309	1.3094	0.0368184	1.82032	0.871149	1.38828
At1g20960	-0.045177	-0.030126	-0.333165	-0.671212	0.129833	-0.0172697	0.53069	0.410648	0.668911
At1g20970	-0.125048	-0.0227044	0.00698642	0.108373	0	0	0	0	0
At1g20980	0.116904	-0.313814	0.298981	-0.248169	0.399519	0.239374	0.272823	0.132107	-0.254734
At1g21000	0.45848	0.125167	1.67182	1.33642	-0.985384	-1.09498	-1.79774	-1.04713	-2.95702
At1g21010	0.275996	-0.226966	1.19801	0.838823	-0.307839	-0.848837	-0.0675449	-0.777925	-1.46544
At1g21020	0.0174941	0.182368	-0.117595	0.133734	0	0	0	0	0
At1g21050	0.387987	0.168278	0.444972	0.0527336	-0.144496	-0.064896	-0.746027	-0.978381	-1.1328
At1g21060	-0.54494	-0.659215	0.128445	0.00942884	-1.11463	-0.215477	-1.53645	-1.47571	-1.10424
At1g21065	-0.263628	-0.214018	-0.172702	-0.0159337	-0.726374	-0.00543253	-0.760988	-0.223735	-0.259967
At1g21070	0.121247	-0.419987	-0.763838	-0.971073	0.402712	0.198334	0.733555	0.26723	0.158639
At1g21080	0.382862	0.0249722	0.891359	0.641271	0.0849045	0.14755	0.165696	-0.148369	-0.506591
At1g21090	-0.257344	0.0851067	-0.198379	-0.359108	0.00214276	-0.299298	0.311013	-0.318178	0.135399
At1g21100	-0.182689	0.0428098	2.69972	2.13839	-0.982779	-1.0243	-2.05961	-0.671017	-2.54193
At1g21110	0.108555	-0.0839843	3.134	2.20659	2.12901	-0.872374	2.40107	1.2944	-3.59334
At1g21120	0.011096	0.00505289	2.54917	2.65273	1.70084	0.0165243	3.83949	0.175052	-4.01352
At1g21130	-0.39657	-0.436901	1.38528	1.27051	-0.165177	-0.303873	0.287782	-0.377944	-1.62077
At1g21140	-0.184416	-0.0548495	-0.0474567	-0.232878	-0.358694	-0.15183	-0.0384329	0	-0.225582
At1g21160	0.507414	0.0468626	1.01997	0.198003	-0.108364	-0.129556	-0.460355	0	-0.189183
At1g21170	0.226131	-0.111108	0.023647	-0.25489	0.496041	-0.0715113	0.315344	0.33444	0
At1g21190	0.102686	-0.0899064	-0.108674	-0.0398922	-0.272774	0.196361	0.400634	0.56765	0.231833
At1g21200	0.0963207	-0.397608	0.522126	0.225194	-0.324624	-0.0752313	0.11981	0.112253	-0.5625
At1g21210	0.305586	0.108043	0.036643	0.0550291	0	0	0	0	0
At1g21220	0.094143	0.0633325	0.0892654	0.138051	0.0891354	0.0214873	0.193914	-0.101348	-0.05393
At1g21230	-0.0299406	-0.0153051	-0.0368233	0.155678	0	0	0.778986	0	0
At1g21240	0.693927	0.322952	1.97958	2.20659	0	0	0.391606	0	-0.896245
At1g21250	0.265806	-0.31231	1.59087	2.25846	3.20229	0	3.75925	1.67438	-0.954015
At1g21270	0.472372	0.0409108	0.429336	1.09553	1.61262	0.779166	1.72675	0.963006	0.686369
At1g21290	-0.167941	0.0184594	-0.0505131	0.170465	0	0	0	0	0
At1g21300	-0.0706468	0.0482777	0.0105012	0.00431861	0	0	0	0	0.000564
At1g21310	-0.0426397	0.542491	0.562526	0.290011	2.24996	-0.379812	0.884844	-0.391552	0
At1g21320	0.0600689	0.0243603	-0.0070764	0.0546269	1.17041	0	1.89429	-0.245598	0.101807
At1g21340	-0.100778	0.217136	0.0427909	-0.229333	0	0	0	0	0
At1g21350	-0.282662	-0.460445	-0.600902	-0.852067	-0.303179	0.14242	-0.40271	0.010489	0.028885
At1g21360	0.0129845	-0.0545755	0.421043	0.278198	-1.06115	-1.02468	-1.29087	0	-0.013269
At1g21370	0.583495	0.300734	0.701285	0.791925	0.637956	0.343539	0.803215	0.340765	-0.132021
At1g21380	-0.0181948	0.0841945	0.0371627	0.312676	0.36855	0.240568	0.760606	0.518571	0.037222
At1g21390	-0.0412702	-0.0587361	0.209418	0.0937434	-0.143522	0.000752813	-0.0284957	-0.007527	-0.263214
At1g21400	0.127349	-0.24416	3.55217	3.44697	-3.47446	-0.803293	-3.28379	-1.72207	-2.85706
At1g21410	-0.541134	-0.186019	1.0716	0.977873	-1.18682	-0.773452	-2.35778	-0.585789	-1.78537
At1g21430	0.0434336	0.00343893	-0.0821443	0.201092	0	0	0	0	-0.093084
At1g21440	0.339753	0.402478	-0.431312	-0.529675	1.63258	-0.34261	0.935423	0.760014	0.359138
At1g21450	-0.255057	-0.171411	1.61224	1.12759	-1.07102	-0.577993	-0.750054	-0.691777	-1.07356
At1g21460	-0.0602289	-0.333404	-0.068839	-0.132348	-0.37771	0.246979	-0.121169	0.337415	-0.467932
At1g21480	-0.0710581	0.0403999	-0.395559	-0.405592	0.221426	-0.148008	-0.0524505	0.032364	-0.005677
At1g21500	-0.902291	-0.821136	-1.16308	-1.34666	-0.75995	-0.135184	-2.31663	-1.38685	0.00189
At1g21510	-0.0767267	-0.0666452	-0.188921	-0.198195	0	0	0	0	0
At1g21520	1.38175	1.09914	2.69688	2.7758	1.83745	0.308811	0.734188	1.58666	-1.32241
At1g21530	0.0564192	-0.0915109	0.0835506	0.0506222	-0.715041	-0.085042	-0.603487	0	0
At1g21540	-0.556031	-0.340923	-0.00188738	0.0117762	0	0	0	0	0.426663
At1g21550	-0.264788	0.266718	0.581764	1.47842	0	0	0	-0.266306	-2.22929
At1g21560	-0.539033	-0.0894021	-0.737115	-0.57779	-0.0681561	-0.0718417	0.0124063	0.265505	0.248701
At1g21570	-0.393327	0.119773	0.0133621	0.182194	-0.445903	-0.00958988	-0.24444	-0.264927	-0.181368
At1g21580	-0.254097	-0.467771	0.481217	-0.191978	-0.209315	-0.229632	-0.302614	-0.246032	0.138601
At1g21590	0.168205	-0.307193	0.867048	0.528712	-0.189847	0.0919226	-0.187061	0.833582	-0.139125
At1g21600	-0.258732	-0.16567	-0.0457492	-0.0858899	0.0302169	-0.0734209	-1.29199	-0.862639	0.203104
At1g21610	-0.0672254	0.235198	0.570558	0.774613	-0.671624	-0.385583	-0.712084	-0.385863	-0.763561
At1g21630	0.0277112	-0.13359	0.227479	-0.20949	0.288769	0.0162813	-0.0424442	0.034757	0.092879
At1g21640	-0.386326	-0.0507259	0.58966	0.472379	-0.593706	-0.158799	-1.08101	-0.772146	-1.04042
At1g21650	-0.110325	-0.0413925	-0.445111	-1.14921	0.649359	-0.246703	0.24542	0.315271	0.424503
At1g21660	0.0284576	-0.169978	0.188812	-0.205376	0.113567	0.155516	-0.217376	-0.099455	0.208705
At1g21670	-0.345217	-0.186147	0.958159	1.42196	-1.3708	-0.330769	-2.04663	-1.05753	-2.32101
At1g21680	-0.673206	-0.447799	1.08986	0.846847	-1.70218	-0.351116	-3.55533	-2.14156	-2.61352
At1g21690	0.00791456	-0.178223	-0.53803	-0.506442	0.281522	-0.00261125	0.516479	-0.179162	0.637822
At1g21700	-0.30675	0.0597413	-0.35975	-0.311599	-0.0984328	0.0265642	0.238434	0.017494	0.153217
At1g21710	-0.184884	-0.012407	-0.359548	-0.553081	0.00083713	-0.0289797	0.0678752	-0.116135	0.013625
At1g21720	0.34518	-0.0550185	0.124029	0.194647	0.271735	0.0329201	0.306494	0.310706	0.06433
At1g21730	-0.0965694	0.0406053	-0.66552	-0.311624	-0.400148	-0.454633	-0.215063	0	0.171288
At1g21740	0.213518	0.0719846	-0.213923	-0.331938	0	0	0.690548	0.403983	0.280205
At1g21750	0.961986	0.282843	-0.361484	-0.267094	1.47719	0.0893582	2.45987	1.206	0.910581
At1g21760	0.131317	0.018378	1.08105	1.11728	-0.779752	-0.159615	-0.886419	-0.336869	-0.850734
At1g21770	0.24429	0.074318	1.04291	1.2002	-0.720208	-0.318874	-1.42404	-0.513956	-0.607817
At1g21780	-0.417439	-0.36589	1.06186	1.08661	-0.667517	-0.275381	-1.06272	-0.927267	-0.796334
At1g21790	-0.0425826	-0.264803	0.375494	-0.0889119	-0.393896	-0.60355	-0.671712	-0.012183	-0.490197
At1g21810	0.0696008	-0.00157803	-0.449061	-0.298033	0	0	0	0	0.278805
At1g21820	0.291104	0.0400805	1.12547	0.342628	-0.624847	-0.765489	-0.850024	-0.975254	-0.369563
At1g21830	0.0193103	-0.0492596	-0.0157947	0.244235	-0.0369282	-0.168728	-0.170219	-0.347582	0
At1g21840	0.1511	-0.0990691	-0.198755	-0.0419996	-0.279261	-0.042451	-0.0504203	-0.167925	0.097607
At1g21850	-0.0731665	0.0718239	0.10639	-0.0962296	0	0	0	0	0
At1g21860	-0.27817	0.338574	-0.177106	0.0544157	0	0	0	0	0.00735
At1g21870	-0.148341	0.0237098	-0.0894743	-0.175272	0	0	0	0	0.03447
At1g21880	0.181943	0.45281	-1.42449	-1.5196	0.786449	0.00105513	1.35596	0.420227	1.24326
At1g21890	-0.01707	0.053605	-0.0093775	0.0256421	0	0	0	0	0
At1g21900	0.794442	0.19038	0.535497	0.575918	0.740481	0.241979	1.49647	0.686797	-0.189509
At1g21910	-0.262376	0.094123	-0.245371	-0.362404	-0.430631	-1.30066	-0.757465	-2.93302	-0.014062
At1g21920	-0.313476	0.0970706	1.56853	0.925405	-0.767594	-1.05054	-2.26833	-1.35328	-1.11402
At1g21950	-0.211047	0.118438	-0.148883	0.065749	0	0	0	0	0
At1g21970	-0.305248	0.313901	-0.0505328	0.179901	0	0	0	0	0
At1g21980	0.0666084	-0.162007	-0.51214	-1.16361	0.401914	0.37217	0.610051	0.721778	0.504705
At1g22010	0.110963	0.127537	0.124885	0.234598	0	0	0	0	0
At1g22015	-0.0587272	0.354782	-0.0607638	0.136983	0	0	0	0	0.027091
At1g22020	-0.111821	-0.0952999	0.314348	0.105734	-0.164145	-0.0463133	-0.0502514	-0.030246	-0.17744
At1g22030	-0.0516754	-0.112678	0.0247269	-0.336784	0.239584	0.186181	0.465211	0	0.057215
At1g22040	-0.0360363	-0.0394738	0.705143	0.820425	-0.266034	0.0735519	-0.0778366	-0.258395	-0.31501
At1g22050	-0.134656	0.142118	-0.0096767	-0.351557	-0.0805593	0.197011	-0.320444	0.093488	-0.386275
At1g22060	0.228766	0.329152	-0.56254	-1.31697	0.288492	-0.37741	0.343645	0.51256	0.097704
At1g22070	0.577341	0.00557736	0.0573078	0.66504	0.517556	0.184511	1.33212	1.12014	-0.370906
At1g22080	0.00693022	0.128371	0.0723324	0.0254939	0	0	0	0	-0.010349
At1g22090	0.189929	-0.0549371	0.172096	0.0861981	0	0	0	0	-0.134754
At1g22110	0.0679766	-0.0412978	-0.0803627	0.0991923	0	0	0	-0.099749	-0.060056
At1g22130	-0.0374305	-0.0912527	0.033678	0.0699197	0	0	0	0	-0.005186
At1g22140	-0.211122	0.143934	-0.508051	-0.0528762	-0.156358	0.314557	0.212087	0.331293	-0.16826
At1g22150	-0.20856	-0.0551958	0.123113	-0.00511348	0	0	0	0	0
At1g22160	0.641547	0.131217	-0.233967	-0.153373	0.0376324	-0.424043	-0.309841	1.58431	-0.147931
At1g22170	0.441985	0.204169	-0.00798767	-0.292982	0.682945	-0.0130356	0.777195	0.528867	0.310984
At1g22180	0.576174	0.243847	0.356863	0.758202	0.895804	0.500296	1.39837	1.15829	-0.691922
At1g22190	-0.0140959	0.240524	1.36076	0.661213	-0.820582	-0.299638	-1.23573	-0.758523	-2.73704
At1g22200	-0.144848	0.0839456	-0.0563333	0.0401071	0.181051	0.274632	0.641456	0.364666	0.276339
At1g22210	0.0908116	0.0913331	-0.0609795	0.117627	0	0	0.497856	-0.099484	0
At1g22240	0.253976	0.118843	-0.0287171	0.145468	0	0	0	0	0.049904
At1g22270	0.389641	0.107997	-0.399106	-0.276824	0.0258756	0.0196424	0.882878	0.593296	0.583686
At1g22275	-0.195897	-0.0219636	0.00349823	-0.0440471	0	0	0	0	0
At1g22280	0.233149	-0.104813	1.09715	0.997882	0.123452	0.0488367	0.698297	0.192309	-0.834745
At1g22290	-0.134946	0.117194	-0.0116876	-0.00989813	0	0	0	0.025979	0
At1g22300	0.116988	0.125081	-0.292065	-0.327651	0.790423	0.0224686	1.0398	0.509722	0.364832
At1g22310	-0.0630285	-0.0611462	-0.00444126	0.155417	-0.642387	-0.0790423	-0.452184	-0.280237	-0.012323
At1g22330	-0.516367	-0.396639	-0.379659	-1.19458	0.281358	-0.796374	-0.704077	-0.797124	-0.102299
At1g22335	-0.766606	-0.273811	-0.852862	-1.29052	0.426615	-0.804775	-0.997846	-1.28872	-0.178744
At1g22340	0.708625	0.214252	0.0710589	-0.102311	0	0	0	0	0
At1g22360	-0.0426232	-0.448735	0.36249	0.139162	0.464283	-0.603077	-0.224099	-0.287632	-0.060222
At1g22370	-0.712024	-0.351467	0.715458	0.861043	-1.60693	-1.10078	-2.05733	-0.729222	-1.07672
At1g22380	-0.0298119	0.06737	0.496275	0.143596	-0.261019	-0.124703	-0.144706	-0.0381	-1.07669
At1g22400	0.36426	0.146151	1.91336	1.59996	-0.211396	-0.242278	-0.277333	-1.0426	-1.56825
At1g22410	0.400228	0.308896	-0.61485	-0.643938	1.3536	0.145923	2.51118	1.20828	0.829135
At1g22420	0.12766	0.020861	-0.13502	0.0957	0	0	0	0	0.007774
At1g22430	-0.615694	-0.134706	0.141226	0.087487	-1.45496	-0.375299	-2.47736	-1.61554	-0.022067
At1g22440	-0.413807	-0.212807	0.0892663	-0.0492925	0.422089	-0.532071	-0.312295	0.232813	-0.021098
At1g22450	0.42423	0.138702	-0.0249086	-0.0840405	0.81299	0.140906	0.777761	0.568882	0.699993
At1g22460	0.0114258	0.260131	0.134502	0.0684951	0	0	0	0.133827	0
At1g22480	-0.0357855	0.201974	0.0191889	0.0569095	0	0	0	0	0
At1g22490	-0.0752171	0.213396	-0.00756861	0.176762	-0.066298	0	-0.175972	-0.216115	-0.131051
At1g22500	-0.271438	0.310462	0.788882	0.561132	-1.31558	-0.885292	-2.90395	-1.96671	-2.57596
At1g22510	0.443928	0.213375	1.23694	0.992913	-0.0209601	0.433933	0.926641	0.230047	-0.258934
At1g22520	0.316073	0.0183172	-0.184374	-0.488349	0.830587	0.256173	0.629059	0.47235	0.802018
At1g22530	0.361446	0.374263	0.0394428	-0.209235	-0.179469	0.259092	-0.560103	-0.896658	-0.152197
At1g22540	-0.542609	-0.281895	-0.282512	-0.136281	0.189277	-0.0957584	-0.288764	-0.025606	-0.060821
At1g22550	-0.111704	0.0600909	0.0386912	0.0709606	-0.468978	-0.0811875	-1.17584	-0.793398	-0.045857
At1g22570	0.172329	0.531012	1.33204	0.919457	-0.391054	-0.0654246	-1.19801	-1.17704	-0.310345
At1g22590	-0.645455	-0.895787	-0.466361	-0.93823	-1.00698	-0.251109	-1.17157	-1.05421	0.089228
At1g22600	0.108993	-0.115047	-0.210291	0.189078	0	0	0	0	0
At1g22610	0.446653	0.176564	-0.021214	-0.116069	-0.107033	0.275605	0.0638529	0.014817	0.400497
At1g22620	-0.222237	-0.0624956	0.259968	0.179323	-0.240722	-0.0532056	-0.729437	-0.67455	-0.089699
At1g22630	-0.65999	-0.178973	-0.128602	-0.0303551	-1.37305	-0.0805506	-3.59412	-2.0841	-0.441358
At1g22640	-0.11404	0.058865	1.26355	1.08409	-0.909938	-0.703637	-0.961247	0.227695	-1.11812
At1g22650	0.73094	-0.0908516	0.451779	0.456943	-0.214624	0.0892693	0.663314	0.458875	0.22794
At1g22660	-0.00145421	-0.0718758	-0.257458	-0.302046	-0.275966	-0.0567999	0.276047	0.360164	0.091643
At1g22670	0.0387043	-0.230768	0.107429	0.223821	0	0	0	0	0.034747
At1g22690	-0.373145	-0.267811	-1.64008	-1.10127	-1.71162	-0.0495112	-1.07578	-0.470599	-0.053389
At1g22700	-0.206035	-0.521038	-0.182244	-0.450909	-0.193114	-0.068373	-0.878959	-0.394084	0.552456
At1g22710	-0.21736	-0.362257	-0.977481	-1.42602	0.0200952	-0.673155	-1.96209	-1.69592	-0.023305
At1g22720	0.189051	-0.00156966	-0.215986	0.0229786	0	0	0	0	0
At1g22730	0.342692	-0.231925	0.513911	-0.0456169	0.826353	0.298676	0.157863	0.264836	0.15054
At1g22740	-1.06101	-0.341589	0.837099	0.426917	-1.26534	-0.588924	-2.72829	-1.44169	-0.755096
At1g22750	-0.0930536	-0.103455	0.30663	0.32045	-0.293497	0.0743443	-0.334891	-0.170979	-0.508989
At1g22760	-0.179181	0.0713688	-0.235559	0.137959	0	0	0	0	0
At1g22770	-0.0205678	0.547228	-0.00382425	0.0871165	-0.186852	0.253375	0.312272	0.075963	-0.836108
At1g22780	0.481501	0.290021	0.0244782	-0.00298582	0.470581	-0.117984	0.567102	0.1341	0.415066
At1g22790	0.178899	-0.151472	0.121264	0.263383	0.321193	-0.137224	-0.0414491	0.231019	-0.006859
At1g22800	0.0402723	0.256594	0.0538998	-0.338589	0.517076	0.0308353	0.609836	0.135715	0.204146
At1g22810	0.027668	-0.0731579	-0.0258767	0.0147492	0	0	0	0	0
At1g22830	-0.0657043	0.0762747	0.0837386	0.0401116	0	0	0	0	0.099051
At1g22840	0.375052	0.193037	-0.02511	0.2258	0.885935	0.0512554	1.00859	0.384941	0.415533
At1g22850	-0.249212	-0.320214	-0.211966	-0.333403	-0.796308	-0.0272602	-1.16518	-0.46961	0.195905
At1g22860	0.298285	0.0285063	0.169978	0.116269	-0.189495	-0.115247	-0.111555	-0.021139	-0.208222
At1g22870	-0.0164954	0.0550747	0.158998	0.543925	-0.260187	-0.0542177	-0.0385193	-0.166098	-0.3768
At1g22880	-0.187773	0.10853	-0.231632	-0.189133	0	0	0	0	0.022213
At1g22885	-0.717936	-0.260901	-0.247664	-0.612576	-0.118164	-0.134744	0.307182	-0.610006	-0.569809
At1g22890	-0.774142	-1.24485	2.0043	1.49673	-1.94361	-0.864886	-2.7235	-1.6094	-4.03855
At1g22900	-0.184926	0.165108	-0.0515923	0.247122	0.0265062	-0.018489	1.2369	-0.007704	-0.121549
At1g22910	-0.0980556	-0.142851	-0.189158	-0.630924	0.307939	-0.23644	-0.243602	-0.23477	0.239429
At1g22920	0.199075	0.0118521	0.268458	0.147625	0.314006	0.136331	0.495939	0.164714	0.302249
At1g22930	0.426144	0.375411	1.65645	1.20769	-0.764265	-0.634455	-1.40417	-0.818545	-1.98945
At1g22940	0.89234	-0.187509	0.579059	-0.0994326	0.26173	0.0433503	-0.291135	-0.084976	0.125117
At1g22960	0.520318	-0.0868557	-0.422097	-0.46085	0	0.432392	0.643837	0.371551	0.258329
At1g22970	0.489618	-0.158943	-0.255154	-0.281534	0.0173117	0.241909	0.897555	0.437929	0.025877
At1g22980	-0.0276316	0.124354	-0.0516552	0.127776	0	0	0	0	0
At1g22985	0.127674	0.0545289	0.807619	0.621546	-0.672501	-0.461025	-0.964266	-0.177035	-0.644546
At1g22990	-0.189073	0.0478194	-0.0690767	0.301257	-0.956992	-0.441908	-1.30772	-0.264056	-2.3565
At1g23000	-0.218487	-0.0175667	-0.156543	-0.0527598	-0.120449	-0.30613	0	0	-0.034609
At1g23010	0.155111	0.0670216	-0.0400238	-0.0160443	0.0531699	0.186952	0.0559301	-0.337656	-0.206751
At1g23020	0.371232	-0.398226	-0.692258	-0.151493	0.50785	0.179118	0.343333	0.433845	-0.556803
At1g23030	0.305523	0.430694	-0.354294	-0.908531	0.204051	-0.2215	-0.550347	-0.542281	0.22101
At1g23040	0.255623	0.173986	0.312605	0.591477	0.244261	0.218208	0.400853	0.153611	-2.15644
At1g23050	-0.990169	0.21688	0.66085	0.499732	-0.509826	-0.355299	-1.10077	0	-0.290952
At1g23060	-0.0708333	-0.11146	0.0163212	0.0557204	0.246823	0.00682415	-0.172914	0.240221	-0.084769
At1g23070	-0.182422	-0.0341274	-0.078779	0.126052	0	0	0	0	0
At1g23080	-0.307531	-0.310417	-0.717145	-1.16508	0.89834	0.168163	0.253778	1.19136	1.0541
At1g23090	0.477769	0.228354	0.760969	0.797728	0.51736	-0.121516	-0.205938	-0.581751	-1.15936
At1g23100	1.07278	0.223256	-0.596751	-0.748405	1.52954	0.188488	2.94759	1.45584	1.2206
At1g23120	-0.0338289	0.317261	1.46582	1.73263	-0.96225	-0.397583	-1.41935	-0.638055	-0.53945
At1g23130	-0.595559	-0.438832	-0.505612	-0.326988	-0.266383	0.0500827	-0.279513	-0.146213	-0.039897
At1g23140	1.6401	0.808976	1.19953	1.12531	1.12415	0.914586	1.14245	0	0
At1g23160	0.0257991	0.0986801	0.143025	0.198134	0	0	0	0	0
At1g23180	-0.217827	0.00647574	-0.949029	-0.638634	0.58101	0.278052	0.257085	0.277661	0.602465
At1g23190	0.123427	0.128707	-0.604748	-0.47061	0.855005	0.213547	0.94099	0.900489	0.289813
At1g23200	-0.121358	-0.145139	-0.155072	-0.112344	0	0	0	0	0.26893
At1g23205	-1.09397	-0.538997	-1.49679	-1.28334	-0.283384	0.300212	-0.762334	-0.085062	0.853462
At1g23210	0.017721	-0.184785	-0.108917	0.00276294	0	0	0	0	0
At1g23220	-0.111864	-0.0479979	-0.396728	-0.196088	-0.12004	0.120759	0.267131	0.381967	0.036547
At1g23230	0.313146	0.176085	-0.419642	-0.858105	0.366145	-0.146839	0.667167	0.413985	0.143552
At1g23240	-0.315856	0.107845	-0.0504499	0.215237	-0.174986	-0.000174576	0	-0.167016	0
At1g23250	0.0228727	-0.0131108	0.0465718	-0.00623135	0	0	0	0	0.042035
At1g23260	0.140278	-0.062885	0.255342	0.346289	0.0829473	-0.222114	-0.0399597	-0.147762	-0.511421
At1g23270	-0.0629969	0.0827812	-0.191817	0.264827	0	0	0	0	0
At1g23280	0.76661	0.220816	-0.683726	-1.06715	0.725371	0.501527	2.13765	1.28675	1.18767
At1g23290	0.102732	0.271588	-0.794158	-0.647315	0.92753	0.0504112	1.17082	0.487101	0.987893
At1g23300	-0.104542	0.0151614	-0.103924	0.174573	0	0	0	0	0
At1g23310	-0.720526	-0.0550392	0.182417	0.161214	-1.24502	-0.0581348	-1.61786	-0.735687	-0.305619
At1g23320	-0.104782	-0.0916373	-0.0890092	-0.285226	0	0	0	0	0.028961
At1g23330	0.16054	0.0958768	-0.0853439	-0.00735703	-0.126296	0.0658246	-0.00728946	0.650943	-0.632971
At1g23340	0.127113	-0.025478	-0.289966	-0.222163	0	0	0.0314647	0.202145	0.122393
At1g23350	-0.261518	0.0154323	-0.188593	0.128824	0	0	0	0	0
At1g23360	0.0134378	-0.137934	-0.100727	-0.527787	-0.305428	-0.0245128	-0.510163	-0.415849	0.30503
At1g23370	-0.0831807	0.237837	0.67258	0.477195	-0.368816	-0.160168	0	0	-0.4177
At1g23380	0.24364	0.169228	0.498006	0.367522	-0.197328	-0.070882	-0.212605	-0.39011	-0.053588
At1g23390	-1.81919	0.0110637	1.99273	1.27569	-1.69396	-3.15089	-3.99418	-4.1486	-1.64353
At1g23400	-0.671031	-0.338294	0.0106442	0.0803997	-0.929687	-0.559274	-1.46649	-1.03388	-0.354726
At1g23410	0.612574	0.540528	-0.869915	-0.663521	0.98696	0.0359138	2.20232	0.984951	0.878211
At1g23420	-0.0729958	-0.0147633	-0.196667	0.0166962	0	0	0	0	0
At1g23430	0.160671	-0.0678692	0.719903	0.667891	-0.343221	-0.458087	-0.496923	-0.230389	-1.69347
At1g23440	-0.144931	0.0145436	0.34817	0.721578	-0.193439	-0.245075	-0.449449	-0.169732	-1.41919
At1g23450	0.178154	-0.0612587	0.0151601	0.0703319	0	0	0	0	0
At1g23460	-0.300021	-0.115677	-0.38789	-0.621935	0.559211	-0.177561	-0.194189	0.189347	-0.396713
At1g23480	-0.0711446	-0.117544	-1.11887	-1.19308	-0.402175	-0.603829	-0.584704	-1.6316	0.30259
At1g23490	0.659119	0.134373	0.351041	0.0512612	1.17838	0.3306	1.32759	0.579433	0.920461
At1g23510	-0.267762	-0.0685342	-0.0502326	0.0702251	0	0	0	0	0
At1g23520	-0.0444335	0.136277	0.222325	0.0464664	0	0	0	0	0.081055
At1g23530	0.05275	-0.100048	-0.45334	-0.36026	0.274823	0.0484932	0.801712	0.81847	0.020923
At1g23540	0.0455008	-0.063136	0.159893	-0.0763625	0	0	0	0	0
At1g23550	0.169093	0.0826174	0.226921	0.656198	-0.170391	0.455328	-0.0712401	-0.11482	-0.789316
At1g23560	-0.103163	0.196191	-0.0538858	0.195621	0.115924	-0.150914	0.349998	0	-0.042623
At1g23570	-0.024157	-0.00720315	0.0259158	-0.0262191	0	0	0	0	0.010352
At1g23580	-0.049654	0.0144091	0.0547976	0.0203839	0	0	0	-0.175695	0
At1g23590	-0.188008	-0.070598	-0.097303	-0.0974473	0	0	0	0	0.038997
At1g23600	-0.238071	-0.0332242	-0.107112	0.105515	0	0	0	0	0
At1g23610	-0.0183283	0.014491	-0.127716	-0.0467193	0	0	0	0	0
At1g23630	-0.144383	0.013904	-0.151549	-0.0498251	0	0	0	0	-0.010495
At1g23640	-0.0586698	-0.0606142	-0.199795	0.108393	0	0	0	0	0.048456
At1g23650	-0.158716	0.187285	0.0305197	0.236273	0	0	0	0	0.064858
At1g23670	-0.0399628	-0.0618691	0.0916789	-0.105099	0	0	0	0	0.049375
At1g23680	-0.089092	0.063062	-0.0205302	0.173433	0	0	0	0	0
At1g23690	-0.019423	-0.0107749	0.00854245	0.0640065	0	0	0	0	0
At1g23700	-0.160065	-0.053389	-0.0920326	0.0339676	-0.113658	0.023718	0.231674	0.084214	0.017964
At1g23710	-0.114171	0.100495	1.39846	0.977977	-0.876184	-0.879997	0.303266	-1.06842	-1.5733
At1g23720	-0.584676	-0.0144239	-0.547943	0.206696	1.48121	0.0331509	-0.433551	0.02147	0.083423
At1g23730	0.177258	0.0175469	-0.109808	0.180387	0.418201	0	0	-0.563652	-0.271489
At1g23740	-0.443076	-0.359081	-0.661876	-0.524513	-1.02682	0.039464	-1.22297	-0.356566	0.202521
At1g23750	-0.169544	0.110495	-0.945811	-1.08305	0.70605	0.102699	-0.348014	0.064348	0.014003
At1g23760	0.0268052	0.0697228	-0.0810469	-0.0519272	-0.272136	-0.532311	-0.504639	-0.88771	-0.078618
At1g23780	0.166074	0.168073	0.552434	0.233621	-0.347859	-0.123926	-0.105427	-0.013895	-0.382157
At1g23790	-0.682719	0.269456	-0.564617	-0.386074	0	0	0	0	0.150973
At1g23800	0.445948	0.09183	-0.680833	-0.581729	0.241716	-0.148759	0.585711	0.971836	0.398527
At1g23810	0.0441921	0.11424	0.0178509	0.133341	0	0	0	0	0.087932
At1g23820	0.14758	0.0480695	-0.063502	0.226514	-0.0103587	-0.0917781	0.407843	0.442185	0.371647
At1g23830	0.166041	0.33891	0.325577	0.64097	0.335	0.163206	0.606476	0.167042	-0.098849
At1g23840	0.438059	0.631635	1.69545	2.27198	-0.433735	0.0625234	-0.324218	0.201443	-0.82836
At1g23850	0.28671	0.387892	1.48355	1.47527	-0.971362	-0.380786	-1.1426	-0.292806	-0.412485
At1g23860	-0.0258896	-0.156238	0.691048	0.668343	-0.680592	-0.166917	-0.712591	-0.716286	-0.263323
At1g23870	-0.170961	-0.142395	2.09419	0.494414	-1.50499	-1.51139	-3.84489	-3.81044	-2.40076
At1g23880	-0.147012	-0.107555	-0.388712	-0.0343798	0.067744	-0.00823531	0.0656024	-0.128437	0.383989
At1g23890	-0.0372125	-0.123199	-0.0700938	-0.145145	0.2611	-0.187685	-0.103222	-0.038347	0
At1g23910	-0.0505491	-0.0797845	-0.0207694	-0.027575	0	0	0	0	0
At1g23940	0.651476	0.0587644	0.289568	-0.176725	0.578862	0.0559265	0.11545	0.205452	0.275045
At1g23950	0.427506	-0.0992282	-0.0710859	-0.336006	0.332703	0.19401	0.47468	0.328703	0.307357
At1g23960	0.196648	0.0385704	0.855662	0.776226	-0.390298	-0.121595	-0.455625	-0.235725	-0.637938
At1g23980	0.0421364	0.0173762	-0.330411	-0.145944	-0.0684558	0.177458	0.180747	0.289961	0.126368
At1g23990	-0.107165	0.00594263	0.0120524	-0.0563002	0	0	0	0	0
At1g24000	-0.11892	0.0623115	-0.0955393	0.0125449	0	0	0	0	0
At1g24010	-0.0348962	-0.0857696	-0.0224843	0.0159233	0	0	0	0	0.001762
At1g24020	0.0170573	0.188702	-3.04086	-2.36244	1.13351	0.331176	1.39875	0.828559	1.45885
At1g24030	-0.241532	0.0171404	-0.45047	-0.144527	0	0	0	0	-0.144504
At1g24040	-0.117724	-0.2438	0.273944	-0.000315109	-0.706778	-0.189536	-1.04905	-0.520538	-0.096572
[truncated: 20,749 more rows]
