# Supplementary material for: Direct and indirect responses of the Arabidopsis transcriptome to an induced increase in trehalose 6-phosphate
Source: Plant Physiol. 2024 Apr 9;196(1):409–31. doi: 10.1093/plphys/kiae196 (PMC11376379; doi:10.1093/plphys/kiae196)
Supplement: kiae196_Supplementary_Data [file kiae196_supplementary_data.zip › Supplemental Dataset S3 Metabolites iTPS 46h.xlsx]

## Sheet: Sheet1
Supplemental Dataset S3. Metabolite levels in iTPS29.2 after induction for 4 and 6-h (supplemental to Supplemental Figure S3)
Info: Presented here are metabolite levels in iTPS29.2 after induction for 4 and 6 h, measured by LC-MS/MS (see methods).
Extension for Figure 1 and SI Figure S4.

## Sheet: MS data
genotype	time		Tre6P			Suc6P			ADPGlc			Gal1P			UDPGal			G1,6BP			Glc1P			Gly3P			UDPGlc			PEP			aconitate			Fru6P			Man6P			FBP			shikimate			Iso-Citrate
	h		nmol / g FW	average	stdev	nmol / g FW	average	stdev	nmol / g FW	average	stdev	nmol / g FW	average	stdev	nmol / g FW	average	stdev	nmol / g FW	average	stdev	nmol / g FW	average	stdev	nmol / g FW	average	stdev	nmol / g FW	average	stdev	nmol / g FW	average	stdev	nmol / g FW	average	stdev	nmol / g FW	average	stdev	nmol / g FW	average	stdev	nmol / g FW	average	stdev	nmol / g FW	average	stdev	nmol / g FW	average
alcR	0		0.187181	0.250077	0.0511219	0.888722	1.03776	0.0994535	2.45	3.38767	1.14117	4.9	5.4942	0.403637	51.3128	70.8353	26.488	1.62357	1.70851	0.11433	22.3106	25.1018	1.95697	24.0683	26.5591	2.01105	107.143	119.635	12.4471	27.9692	31.0193	3.48856	26.7511	26.9888	3.23404	90.5374	112.189	15.1235	49.3238	54.3795	5.26105	9.72137	10.9858	0.895685	30.9141	31.0942	1.85678	12.1097	11.8246
	0		0.243799			1.09289			2.82402			5.58627			64.6985			1.59645			26.027			28.1373			112.137			30.6936			31.2941			115.431			53.2892			10.9993			28.7206			13.5488
	0		0.311613			1.08726			5.02796			5.76935			57.6183			1.80269			26.7769			28.2446			124.495			35.9785			26.457			125.718			61.7769			11.4992			33.2124			10.6148
	0		0.257714			1.08216			3.24872			5.72115			109.712			1.81132			25.2927			25.7863			134.765			29.4359			23.453			117.071			53.1282			11.7235			31.5299			11.025
TPS29.2	0		0.26199	0.227857	0.0481666	1.01449	0.854547	0.160407	2.19345	2.26623	0.715395	5.39442	5.03781	0.711591	50.8689	59.7045	28.076	1.64772	1.47454	0.372731	22.2913	21.4109	2.77208	25.0097	24.5327	2.95137	113.087	111.78	18.0441	28.1869	26.1789	5.43475	20.3374	21.8484	4.90957	107.82	98.2681	17.7735	49.1699	45.9797	7.59862	11.0437	9.98669	2.61825	36.767	30.2455	6.08777	10.0464	10.4699
	0		0.177986			0.679597			1.66872			3.97275			30.936			0.920118			17.3009			20.3033			85.8578			18.1137			16.3588			75.4242			34.7014			6.12915			23.5047			7.27867
	0		0.275625			0.96425			3.29			5.33458			97.8979			1.60708			23.3187			25.7104			124.396			28.4375			22.575			116.01			51.275			11.9554			33.7604			9.82479
	0		0.195825			0.75985			1.91275			5.4495			59.115			1.72322			22.7325			27.1075			123.778			29.9775			28.1225			93.8175			48.7725			10.8185			26.95			14.7297
alcR	2		0.199726	0.255736	0.0453297	0.935423	0.825398	0.10564	2.70597	2.67461	0.167341	5.1995	5.18394	0.412375	61.903	50.0298	9.6084	1.55498	1.72355	0.130496	23.2985	22.4782	0.974588	28.2264	24.5015	2.90682	143.988	120.292	17.0711	28.505	29.6011	0.94772	16.2289	16.31	2.71654	107.769	108.009	12.6926	36.4975	35.7931	0.624276	9.87488	10.8566	1.36815	40.4851	34.7155	4.59146	9.42214	8.72576
	2		0.30663			0.888315			2.89891			5.66848			53.7745			1.87345			23.3016			25.394			119.361			30.663			13.0147			125.886			35.913			12.853			36.1984			7.77799
	2		0.272853			0.703848			2.55079			4.65995			42.1466			1.73644			21.3848			22.0995			103.772			29.1911			16.3291			97.1754			34.9817			10.6246			30.2356			7.82277
	2		0.243735			0.774006			2.54277			5.20783			42.2952			1.72934			21.9277			22.2861			114.045			30.0452			19.6675			101.205			35.7801			10.0741			31.9428			9.88012
TPS29.2	2		0.267725	0.267043	0.0397919	0.815616	0.784297	0.0811091	2.89621	3.20386	0.439937	4.69929	4.71755	0.2321	51.936	53.7783	12.567	1.54481	1.62682	0.0761922	22.2109	23.0395	0.845996	24.7488	25.0964	2.36319	125.784	119.091	6.12427	29.7085	26.5065	4.09868	19.3246	20.1141	1.5739	102.396	101.297	8.68031	34.0047	33.2152	2.28594	10.359	10.8244	0.437529	36.5261	35.6562	3.82231	10.0588	10.1298
	2		0.317561			0.881317			3.81927			4.69854			72.0146			1.69895			24.0049			27.761			121.305			28.7854			18.2854			113.076			35.5805			11.3741			40.6512			8.73463
	2		0.2625			0.696602			3.22306			4.45316			46.8932			1.68391			23.4806			22.0874			111.235			20.6092			21.2888			93.5995			30.1408			10.9434			32.0437			10.3488
	2		0.220385			0.743654			2.87692			5.01923			44.2692			1.57962			22.4615			25.7885			118.038			26.9231			21.5577			96.1154			33.1346			10.6212			33.4038			11.3769
alcR	4		0.175875	0.212064	0.037022	0.665893	0.702068	0.0428578	2.62857	3.48873	0.754702	4.54107	4.93801	0.512156	52.8393	59.0468	13.2784	1.60554	1.76465	0.110161	19.1071	22.415	3.52294	27.3393	28.1435	1.75867	119.25	122.597	12.7204	36.2143	31.1947	5.04454	13.9179	17.6455	3.45134	88.2857	101.529	21.1687	37.5179	33.8063	3.30796	10.0607	9.38528	1.24221	37.6607	36.6596	2.95306	8.14107	10.4822
	4		0.209125			0.670425			3.157			4.45025			48.23			1.84275			19.67			26.0575			112.175			25.095			21.105			90.4925			29.645			10.4388			38.815			13.2283
	4		0.199784			0.714757			3.81216			5.37297			56.8703			1.83438			24.973			29.8162			117.846			34.3189			19.9973			94.273			33.127			9.40649			32.2946			11.3041
	4		0.263472			0.757199			4.35718			5.38773			78.2477			1.77593			25.9097			29.3611			141.118			29.1505			15.562			133.065			34.9352			7.63519			37.8681			9.25556
TPS29.2	4		0.245	0.229134	0.0246634	0.883413	0.832122	0.0511762	3.57236	4.16124	0.497252	5.30048	5.45835	0.342597	87.0793	73.0751	11.399	1.69952	1.81586	0.355921	25.1899	26.0684	0.92532	31.9712	30.3027	1.42508	156.558	138.739	12.5793	27.7476	32.085	6.68297	22.1947	24.841	5.80349	113.498	111.096	9.64773	33.4519	34.9482	1.35964	8.69447	10.3255	1.94685	41.8149	36.6972	4.0995	12.2887	12.5134
	4		0.255316			0.799474			4.64395			5.36421			65.8368			2.21237			26.9132			29.9711			137.163			39.2921			27.2079			119.626			36.6395			12.9887			37.4684			14.3739
	4		0.206772			0.778155			4.49393			5.20583			61.9976			1.3842			25.3495			28.5607			127.24			25.2136			18.3325			97.2354			34.3883			9.07282			35.5267			8.35922
	4		0.209447			0.867447			3.93474			5.96289			77.3868			1.96737			26.8211			30.7079			133.995			36.0868			31.6289			114.026			35.3132			10.5461			31.9789			15.0316
alcR	6		0.250738	0.220812	0.0260257	0.88418	0.773935	0.0751269	4.15792	3.73844	0.76512	5.99399	5.50142	0.374509	70.2486	61.3771	12.3901	1.65169	1.76395	0.0904316	24.6721	23.0274	1.53389	41.847	37.7882	12.2518	149.773	126.712	17.0785	36.6639	29.2221	5.06967	18.6915	16.4113	1.8249	118.082	109.218	11.2627	38.7678	35.6595	2.35023	8.95656	9.29024	0.802638	45.1175	39.4107	5.2229	10.9055	9.41132
	6		0.20125			0.736167			3.41444			5.17806			45.7917			1.81067			21.9917			28.35			110.367			27.7667			16.2944			106.05			34.2028			10.2375			42.4667			9.23028
	6		0.23434			0.718655			4.54822			5.24467			72.3629			1.85838			23.967			27.6269			118.183			27.1472			14.2256			118.112			33.5254			8.3769			35.9061			7.74086
	6		0.196921			0.756737			2.83316			5.58895			57.1053			1.73508			21.4789			53.3289			128.524			25.3105			16.4334			94.6289			36.1421			9.59			34.1526			9.76868
TPS29.2	6		0.195531	0.196504	0.0179982	0.712905	0.750212	0.0755909	2.78631	3.69715	0.827616	5.70168	5.43265	0.555511	54.4944	56.6497	2.1364	1.48662	1.61992	0.22561	21.9581	23.3013	2.17255	30.405	35.2233	13.1081	129.774	125.037	9.46536	29.2709	30.3281	2.0061	16.0589	16.7905	3.52924	96.6704	102.59	6.15607	37.2095	36.4133	2.23766	11.595	9.83966	1.3856	41.257	37.5745	5.12682	9.88408	9.66958
	6		0.216096			0.80323			3.90702			5.82022			55.8034			1.95154			26.073			54.7809			133.413			33.3287			16.7528			110.034			38.7753			10.1854			42.1376			10.15
	6		0.201578			0.822406			4.73155			5.59813			56.7674			1.57219			23.9385			27.1016			125.195			29.5348			21.4492			105.15			36.2166			9.20856			31.1631			11.0503
	6		0.172812			0.662308			3.3637			4.61058			59.5337			1.46933			21.2356			28.6058			111.764			29.1779			12.9012			98.5048			33.4519			8.36971			35.7404			7.59399
water/ethanol spray:
alcR	0		0.28	0.25772	0.025683	1.11697	1.03364	0.192527	2.6827	2.49652	0.203295	5.28784	5.22611	0.18209	55.4324	55.1903	22.2239	1.75889	1.58249	0.262036	25.5973	22.5429	3.1875	31.4811	27.2338	3.07495	112.776	108.528	6.58317	24.1405	26.544	5.67321	27.3	28.474	4.95449	106.532	94.8488	16.5863	54.2405	50.529	9.05612	12.0495	10.3625	2.07385	32.8432	29.9067	3.20668	14.0662	13.0093
	0		0.220843			0.750098			2.45275			5.03176			86.1686			1.29157			18.4608			26.8882			109.241			19.6686			31.2529			70.3294			37.6902			8.49059			31.9255			13.1531
	0		0.262186			1.17743			2.62186			5.4491			35.4192			1.43521			21.6497			24.1437			99.006			30.7036			22.0479			102.883			58.6826			8.64731			25.7156			8.91557
	0		0.26785			1.09008			2.22876			5.13575			43.7409			1.8443			24.4637			26.4223			113.088			31.6632			33.2953			99.6503			51.5026			12.2627			29.1425			15.9023
TPS29.2	0		0.271391	0.275728	0.0451655	1.19677	1.0369	0.160033	3.98125	2.87292	0.755728	5.68044	5.52669	0.183712	135.385	75.3246	40.0804	1.73448	1.70531	0.117392	29.4395	25.125	2.91	33.9274	29.1679	3.33408	143.105	122.345	14.5469	35.494	29.2153	4.30435	33.8427	29.0041	6.96714	n.d	117	1.1	54.9415	53.4306	1.33277	12.2034	12.2103	0.432583	34.3931	31.8062	2.47161	14.6069	12.5337
	0		0.219947			0.863211			2.53474			5.27395			53.2737			1.55179			23.5605			26.1763			110.121			26.8579			18.6605			116.697			54.1579			11.6016			28.4421			8.36684
	0		0.281474			0.941316			2.68026			5.50974			55.0053			1.69971			24.2789			27.9816			115.076			26.0474			31.9421			115.979			52.3895			12.4932			32.1079			13.9411
	0		0.330102			1.14629			2.29543			5.64264			57.6345			1.83528			23.2208			28.5863			121.079			28.4619			31.5711			118.289			52.2335			12.5431			32.2817			13.2201
alcR	2		0.250094	0.273227	0.0360784	0.875986	0.894873	0.0741917	2.91831	2.85912	0.504359	4.90493	5.10854	0.609141	59.73	96.8729	63.3503	1.70728	1.55122	0.2111	20.8685	22.1636	2.77474	25.3873	27.7168	3.99445	116.174	142.548	34.3851	26.5869	25.7597	4.52229	18.0094	24.9166	6.51035	92.446	105.761	17.8718	31.7958	32.5785	3.14559	12.7692	11.8444	2.50253	30.8592	35.0122	5.63516	10.0005	12.0812
	2		0.326919			0.997784			3.30514			5.94811			188.943			1.74281			24.9162			32.3135			187.657			31.6892			27.773			131.941			36.9865			14.9043			42.6811			13.3038
	2		0.261116			0.884767			3.07186			5.07744			87.7767			1.45551			23.9628			29.6442			151.086			23.5395			32.5581			101.858			32.0047			10.4137			30.7023			14.21
	2		0.254779			0.820956			2.14118			4.50368			51.0417			1.29929			18.9069			23.5221			115.277			21.223			21.326			96.799			29.527			9.29044			35.8064			10.8105
TPS29.2	2		0.264342	0.282433	0.0252962	0.588	0.781508	0.130083	4.04158	3.9111	0.294141	4.70842	4.72132	0.487429	96.2132	69.6932	21.5972	1.22168	1.43052	0.187542	19.4342	20.0506	1.80111	27.8526	29.2388	5.62836	142.303	134.534	16.5556	19.5632	23.7118	3.11171	30.4684	28.1548	4.24439	75.2684	84.3205	7.0245	25.0342	25.9902	2.5677	8.64316	9.69423	1.1633	35.0553	35.7515	2.74561	12.8174	11.9237
	2		0.28022			0.832075			4.15377			5.40629			74.4245			1.64236			22.673			29.0346			153.384			27.0975			30.3113			92.1887			29.783			10.8478			35.066			12.5318
	2		0.266304			0.836449			3.96329			4.47899			63.6932			1.33676			19.529			36.8092			126.338			24.2971			30.0459			86.2319			24.0942			8.74324			33.2246			12.7167
	2		0.318866			0.869506			3.48576			4.29157			44.4419			1.52128			18.5663			23.2587			116.11			23.8895			21.7936			83.593			25.0494			10.5427			39.6599			9.62907
alcR	4		0.315412	0.265636	0.0336113	1.07491	0.956181	0.129403	4.56853	4.14124	0.359086	5.35912	5.51063	0.378516	46.3235	56.8375	13.0604	2.13912	1.62651	0.814317	22.0706	22.6086	2.52667	24.9118	26.9157	2.75029	128.162	133.174	3.9998	32.9824	25.5623	7.82488	24.9324	23.2929	4.42603	123.653	107.492	12.8274	36.7706	33.841	5.12704	14.5024	15.2016	2.54683	36.4412	36.9192	3.04879	13.6459	11.9823
	4		0.24382			0.853764			3.90506			5.81039			45.2837			1.98399			23.7135			27.9213			133.846			28.2949			20.5084			96.3287			38.9326			18.025			37.3202			12.5037
	4		0.256383			0.835073			3.79053			5.82767			64.3932			1.97257			25.2816			30.3447			132.796			26.3859			28.7476			111.898			32.2985			13.0774			33.25			14.0187
	4		0.246928			1.06097			4.30085			5.04534			71.3496			0.41036			19.3686			24.4852			137.894			14.5858			18.9831			98.089			27.3623			2.35212			40.6653			7.76081
TPS29.2	4		0.54	0.534129	0.056255	0.616216	0.671873	0.120521	2.92838	3.59214	0.723481	3.79459	4.06596	0.532096	113.635	73.0469	29.4361	1.29608	1.68829	0.272525	19.0946	19.9916	2.11404	26.2297	32.0503	10.0763	144.595	132.013	8.72537	12.7514	17.7941	4.55233	37.6216	39.9543	5.19553	58.4595	75.6446	15.3309	19.8108	20.9586	2.78133	8.2473	10.4741	2.25133	45.7973	45.2297	0.852362	14.9054	16.1741
	4		0.543717			0.637674			3.81818			4.47326			75.6524			1.90348			20.738			46.7914			127.479			21.3369			38.8556			84.5989			23.2834			12.8733			44.0214			15.3869
	4		0.5944			0.8496			4.512			4.546			53.94			1.7176			22.52			30.2			130.92			21.94			47.52			91.92			23.18			11.884			45.86			18.908
	4		0.4584			0.584			3.11			3.45			48.96			1.836			17.614			24.98			125.06			15.148			35.82			67.6			17.56			8.892			45.24			15.496
alcR	6		0.25375	0.225238	0.03	0.76895	0.728934	0.06	5.8485	4.23995	1.42032	5.1415	5.04526	0.677157	69.545	51.9419	15.36	1.69942	1.8758	0.521643	21.98	21.6969	1.77	30.205	30.4848	4.63	127.505	115.449	13.64	38.64	35.4872	6.62	24.7975	23.4552	6.68	119.63	103.355	15.87	37.8	35.4821	5.62	12.509	12.3261	1.9	39.3225	39.0835	2.88	11.0145	12.3982
	6		0.194463			0.642293			3.14488			4.32634			45.022			1.45532			19.8049			26.0024			100.646			27.8805			16.2093			87.9268			29.0756			10.3395			36.0927			9.57976
	6		0.2275			0.775559			3.72647			5.66794			41.2588			2.47265			23.3059			35.2471			118.197			39.9412			29.3588			102.509			39.5706			14.1297			41.8353			16.6003
	6		N.D			N.D			N.D			N.D			N.D			N.D			N.D			N.D			N.D			N.D			N.D			N.D			N.D			N.D			N.D			N.D
TPS29.2	6		1.00697	0.78	0.21	0.854412	0.791793	0.120355	4.38324	4.18806	1.48032	4.22265	4.01155	0.877157	63.9676	60.9231	23.7209	2.01991	1.8079	0.521643	18.8074	17.0572	3.83932	34.3824	33.8273	10.7589	125.774	115.661	22.1341	29.0088	28.0153	0.925139	42.2471	36.6949	5.98035	85.6059	90.4791	4.83638	23.8618	26.5876	3.43544	15.5112	12.6787	2.53401	50.2353	51.0032	6.46784	14.2182	13.9822
	6		0.722803			0.867929			5.56111			4.76389			82.9747			2.19015			19.7096			44.298			130.932			27.8586			37.4747			95.2778			25.4545			11.8982			57.8207			15.0235
	6		0.598692			0.653038			2.61983			3.0481			35.827			1.21363			12.6546			22.8017			90.2764			27.1786			30.3629			90.5536			30.4464			10.6268			44.9536			12.7049
	6		N.D			N.D			N.D			N.D			N.D			N.D			N.D			N.D			N.D			N.D			N.D			N.D			N.D			N.D			N.D			N.D
* Harvest fault - excluded
[truncated: 31 more columns]

## Sheet: Sugars
genotype	time	glucose			fructose			sucrose			starch
	h	µmol/g FW	avg	std	µmol/g FW	avg	std	µmol/g FW	avg	std	µmol/g FW glucose	avg	std
alcR	0	0.752511	1.1921	0.34536	0.619715	0.738077	0.146562	2.22064	2.37508	0.147398	1.98056	6.67961	5.32593
	0	1.15752			0.788097			2.36429			2.16304
	0	1.26953			0.621262			2.57508			11.0114
	0	1.58882			0.923235			2.34029			11.5634
TPS29.2	0	1.317	1.48222	0.499584	0.756056	0.843508	0.187573	2.37385	2.30126	0.10677	10.5486	9.54062	1.82209
	0	2.1668			1.11912			2.26204			8.44405
	0	1.46537			0.795485			2.40041			11.5519
	0	0.979703			0.703376			2.16874			7.61799
alcR	2	1.77469	1.59689	0.325317	1.04982	1.15046	0.106855	2.32459	2.25878	0.168253	15.0773	15.8919	0.629852
	2	1.96596			1.1195			2.30727			16.5609
	2	1.31521			1.13108			2.01228			15.7796
	2	1.33169			1.30143			2.39099			16.1498
TPS29.2	2	1.35723	1.87572	0.666939	0.809573	0.834836	0.0859922	2.64302	2.53543	0.123644	14.3628	14.8727	1.8653
	2	1.69104			0.833268			2.52431			17.1387
	2	2.8535			0.951168			2.36572			15.3176
	2	1.60109			0.745336			2.60868			12.6715
alcR	4	0.820264	1.88241	0.712753	0.666464	0.747702	0.106517	1.98658	1.99439	0.0811822	16.8637	17.7967	0.68043
	4	2.16037			0.753617			1.88404			17.9418
	4	2.19975			0.896194			2.0368			18.4965
	4	2.34924			0.674534			2.07012			17.8848
TPS29.2	4	2.65698	2.12277	0.536564	0.869558	0.873195	0.108009	2.40336	2.32193	0.116841	18.4126	18.9494	0.610329
	4	2.40629			1.00482			2.32696			19.4558
	4	1.99989			0.878001			2.40231			18.4297
	4	1.42791			0.740396			2.15508			19.4996
alcR	6	1.72961	1.71649	0.351105	0.960896	0.772153	0.133014	2.33361	2.09127	0.181277	21.7923	21.3667	0.755685
	6	1.98173			0.697794			2.0236			22.2018
	6	1.93824			0.663081			2.10401			20.8776
	6	1.21636			0.766839			1.90388			20.5951
TPS29.2	6	1.62793	1.65512	0.261395	0.673624	0.711397	0.109743	1.92264	2.05586	0.170076	21.5816	21.0445	1.17115
	6	2.004			0.874986			2.28625			22.1239
	6	1.37021			0.644806			2.08219			21.0591
	6	1.61834			0.652169			1.93235			19.4132
water/ethanol spray:
alcR	0 ind	2.28122	1.58843	0.642538	0.51599	0.368813	0.118083	2.28122	2.17153	0.227493	8.72912	8.06086	3.347
	0 ind	1.95054			0.394048			1.83232			12.5293
	0 ind	0.872451			0.33093			2.31651			5.50569
	0 ind	1.24952			0.234285			2.25608			5.47929
TPS29.2	0 ind	1.4181	1.36153	0.160919	0.425429	0.49736	0.0801015	2.09338	2.03454	0.175065	10.791	8.10751	1.81021
	0 ind	1.26925			0.475969			1.78929			7.4576
	0 ind	1.56012			0.475969			2.05372			7.35435
	0 ind	1.19865			0.612075			2.20177			6.82706
alcR	2 ind	1.17937	1.60688	0.507755	0.424573	0.502121	0.103244	2.0639	2.22043	0.146033	14.5803	15.4451	2.03398
	2 ind	1.62944			0.461676			2.41701			14.7509
	2 ind	2.31343			0.654303			2.19659			13.9924
	2 ind	1.30528			0.467932			2.20421			18.4569
TPS29.2	2 ind	1.87743	1.60767	0.280402	0.158656	0.499635	0.229348	1.70556	1.94822	0.219812	15.0336	15.1763	0.624747
	2 ind	1.67471			0.600366			2.22767			14.5801
	2 ind	1.21355			0.655319			1.99023			15.0347
	2 ind	1.66497			0.5842			1.86944			16.0567
alcR	4 ind	2.98492	2.32722	0.51313	0.502412	0.499193	0.084362	2.24608	2.04664	0.17069	18.0531	17.8048	0.67083
	4 ind	2.31448			0.508057			2.04634			17.1509
	4 ind	1.73161			0.390223			1.82917			18.6315
	4 ind	2.27788			0.596082			2.065			17.3837
TPS29.2	4 ind	2.23078	2.10373	0.542421	0.407361	0.482506	0.0959764	1.36757	1.42348	0.190004	18.8929	18.4756	0.762932
	4 ind	1.50455			0.403004			1.38365			19.2367
	4 ind	1.89481			0.602894			1.69384			17.5001
	4 ind	2.7848			0.516766			1.24885			18.2727
alcR	6 ind	1.98453	1.7418	0.45	0.401929	0.602509	0.18568	1.92172	1.93613	0.0144074	21.2919	19.261	3.50445
	6 ind	1.42146			0.637205			1.93612			21.2767
	6 ind	2.30518			0.768394			1.95054			15.2144
	6 ind	N.D			N.D			N.D			N.D
TPS29.2	6 ind	2.0392	1.63462	0.38	0.177322	0.279339	0.102129	1.55157	1.38029	0.148823	20.4188	20.8347	0.594667
	6 ind	1.44634			0.279118			1.30678			21.5158
	6 ind	1.33552			0.381578			1.28253			20.5693
	6 ind	N.D			N.D			N.D			N.D
* Harvest fault - excluded
