# Supplementary material for: Direct and indirect responses of the Arabidopsis transcriptome to an induced increase in trehalose 6-phosphate
Source: Plant Physiol. 2024 Apr 9;196(1):409–31. doi: 10.1093/plphys/kiae196 (PMC11376379; doi:10.1093/plphys/kiae196)
Supplement: kiae196_Supplementary_Data [file kiae196_supplementary_data.zip › Supplemental Dataset S4 RNA seq data.xlsx]

## Sheet: Info
Supplemental Dataset S4. Changes in transcript abundance measured by RNAseq 4-h and 6-h after ethanol induction in iTPS29.2 (supplemental to Figure 2, Supplemental Figure S5 and Table S2. Total transcriptome was analysed in BGI Tech Solutions (www.bgi.com), while data processing, including gene mapping and statistical analysis have been performed in-house using the CLC Genomics Workbench software…

## Sheet: RNAseq data
	iTPS 4h		alcR 4h		iTPS 6h		alcR 6h
ID	fdr	Log2FC	fdr	Log2FC	fdr	Log2FC	fdr	Log2FC
AT1G01010	0.984177	0.00378185	0.117781	-0.41324	3.07024e-05	0.732704	0.984632	0.0606581
AT1G01020	0.901485	-0.0221307	0.807588	0.120112	0.137816	-0.229209	0.997328	-0.0254511
AT1G01030	0	-2.29004	0.972825	-0.0352095	4.94185e-13	-1.74592	0.934124	-0.233071
AT1G01040	1.79739e-05	-0.571375	0.967907	-0.02135	0.0411715	-0.374896	0.863709	-0.107751
AT1G01046	#N/A	#N/A	#N/A	#N/A	#N/A	#N/A	#N/A	#N/A
AT1G01050	0.54108	-0.0687092	0.98675	0.0134623	0.806148	-0.0426681	0.902882	0.101058
AT1G01060	0.712433	-0.0658002	0.694729	-0.123974	5.13455e-06	0.727929	0.993408	0.0517822
AT1G01070	0	-2.84925	0.814297	0.154848	0	-2.63444	0.970907	-0.0915003
AT1G01080	0.0463067	-0.274528	0.775161	0.105993	3.13268e-06	-0.676556	0.970907	-0.0922571
AT1G01090	0.918112	-0.014861	0.864078	0.0790708	0.106659	-0.228442	0.960657	0.12401
AT1G01100	0.715388	0.0648734	0.429857	0.170532	0.312146	-0.193315	0.997328	-0.00823224
AT1G01110	3.39354e-08	-1.5607	0.959798	-0.0554248	6.38766e-10	-1.64999	0.972028	-0.111632
AT1G01120	0	-2.83497	0.874522	-0.0783996	0	-2.27077	0.978957	0.0473831
AT1G01130	0.000907749	-1.41124	0.883802	0.222155	0.00437236	-1.43947	0.992191	-0.113734
AT1G01140	0	-2.83525	0.0375516	-0.328272	0	-1.82166	0.970907	0.061082
AT1G01150	0.639152	-0.278731	0.800159	-0.649012	0.29959	-0.612294	0.981394	-0.19465
AT1G01160	0.644808	0.0533312	0.882244	-0.0681183	0.660299	0.0520599	0.978957	-0.0419903
AT1G01170	0.131481	-0.283248	0.792737	0.119506	0.000869725	-0.589088	0.970907	-0.0652987
AT1G01180	2.92679e-07	-0.806685	0.880529	-0.0943192	3.00068e-10	-1.03911	0.970907	-0.0835348
AT1G01183	#N/A	#N/A	#N/A	#N/A	#N/A	#N/A	#N/A	#N/A
AT1G01190	3.5908e-06	-0.948253	0.515254	0.362514	1.18066e-15	-1.81574	0.109616	0.399339
AT1G01200	3.59763e-08	-2.24697	0.996185	-0.017385	3.56161e-09	-2.59174	0.988212	0.0941057
AT1G01210	1.67579e-08	0.799134	0.956814	0.0388955	0.00037719	0.526202	0.98926	0.0420676
AT1G01220	0.287577	-0.117012	0.711414	0.125555	0.335878	-0.167879	0.997328	0.011047
AT1G01225	0.000122165	-0.924914	0.993514	0.0253887	1.99554e-07	-1.43591	0.997328	0.0109974
AT1G01230	4.18276e-05	0.459588	0.944326	0.038301	0.00113256	0.424711	0.98926	-0.0281679
AT1G01240	0	-2.25768	0.636607	0.148846	0	-1.96885	0.970907	-0.101967
AT1G01250	0.327979	-0.368618	0.826364	0.267878	0.00458796	-0.87356	0.98926	-0.0984993
AT1G01260	0.0377201	-0.309388	0.951779	0.0332585	0.194845	-0.230106	0.970907	-0.0692099
AT1G01270	#N/A	#N/A	#N/A	#N/A	#N/A	#N/A	#N/A	#N/A
AT1G01280	0.00325064	6.5713	0.882244	-1.56177	0.0551759	4.57561	#N/A	#N/A
AT1G01290	0.0126471	0.292865	0.937133	0.0437707	0.126989	0.228425	0.970907	-0.0690815
AT1G01300	0	2.04055	0.966546	0.0218282	0	1.49401	0.997328	0.00999275
AT1G01305	0.00318651	6.56288	#N/A	#N/A	0.0209599	5.26811	#N/A	#N/A
AT1G01310	0.430023	0.824792	0.880373	-1.18893	0.72907	-0.484046	0.978957	0.76866
AT1G01320	0.000272266	-0.441907	0.897415	0.0583881	0.025981	-0.414202	0.993346	0.0286551
AT1G01335	#N/A	#N/A	#N/A	#N/A	#N/A	#N/A	#N/A	#N/A
AT1G01340	8.48884e-08	0.787797	0.614563	-0.166761	9.93267e-15	1.20871	0.970907	-0.162312
AT1G01350	0.00498887	0.296265	0.814297	-0.106334	0.00329276	0.360288	0.997328	0.011492
AT1G01355	7.88227e-09	4.99839	0.195139	3.20468	0.000103911	3.48101	0.990332	0.395297
AT1G01360	0.0146621	-0.382312	0.821113	0.115578	0.00671958	-0.48503	0.972958	-0.0785968
AT1G01370	0.500963	-0.122231	0.987273	0.0232722	0.775496	0.0539914	0.993408	-0.0421697
AT1G01380	0.604093	-0.184529	0.996185	0.00985805	0.00625892	-0.920318	0.970907	-0.227679
AT1G01390	0	2.94822	0.237137	0.296395	0	2.63906	0.970907	-0.0764642
AT1G01400	0.22479	3.044	#N/A	#N/A	#N/A	#N/A	#N/A	#N/A
AT1G01410	#N/A	#N/A	#N/A	#N/A	#N/A	#N/A	#N/A	#N/A
AT1G01420	0.00144419	-0.546158	0.925096	-0.0593224	4.47151e-05	-0.764574	0.999506	0.000336727
AT1G01430	0	-1.10034	0.572127	0.153987	0	-1.13634	0.997328	0.0116375
AT1G01440	0.177705	-0.193136	0.911809	0.0545273	0.446779	0.120898	0.970907	-0.0700789
AT1G01448	#N/A	#N/A	#N/A	#N/A	#N/A	#N/A	#N/A	#N/A
AT1G01450	0.911943	-0.0261064	0.957106	0.0451297	0.841874	-0.0554683	0.981022	-0.059533
AT1G01453	3.03257e-06	4.68885	0.738885	-2.78189	0.0117373	2.76348	0.978957	0.768674
AT1G01460	#N/A	#N/A	#N/A	#N/A	#N/A	#N/A	#N/A	#N/A
AT1G01470	0.73461	-0.0483226	0.7314	-0.120552	0.000248286	-0.542751	0.238559	0.257608
AT1G01480	0	5.88264	0.887072	-0.252051	0	5.81623	0.373219	0.954298
AT1G01490	0	-1.14711	0.280191	0.202498	1.0013e-11	-1.02865	0.498804	0.152607
AT1G01500	0.137816	-0.172572	0.949759	-0.0349187	0.180774	0.174252	0.978957	0.0495423
AT1G01510	6.53169e-06	0.441954	0.992886	0.0115369	0.0781497	0.244476	0.882729	0.113917
AT1G01520	7.49377e-08	1.12415	0.944326	-0.0834672	1.93211e-06	1.65296	0.991198	0.146481
AT1G01530	0.641837	-0.411215	0.996185	0.0372162	0.235548	-1.50485	0.970907	0.725068
AT1G01540	0.173264	0.142219	0.611474	0.144522	0.206015	0.191358	0.970907	0.0631529
AT1G01550	1.26692e-07	-0.490457	0.686365	-0.124832	0.0246752	-0.321088	0.970907	-0.0704079
AT1G01560	0.0486049	-0.461685	0.00258519	-0.691189	0.0998853	0.319312	0.98926	-0.0522765
AT1G01570	0	2.96705	0.996185	0.0145177	0	2.19274	0.97829	0.154059
AT1G01580	3.93031e-06	-1.17618	0.996185	0.0181235	0.000654479	-1.02953	0.970907	-0.140675
AT1G01590	0.000906257	-2.30089	0.814297	0.524182	0.00735543	-2.59962	0.970907	0.433979
AT1G01600	7.32837e-08	-0.999498	0.203152	-0.400713	2.2768e-10	-1.31502	0.970907	-0.0978577
AT1G01610	1.15347e-08	-0.71086	0.774708	-0.109651	0.00203927	-0.436347	0.209077	0.27183
AT1G01620	0.16205	-0.166462	0.74725	0.110059	1.52028e-14	-1.15737	0.998679	0.00080197
AT1G01630	0	-1.05736	0.4605	-0.173479	0	-1.25477	0.939605	0.0979257
AT1G01640	0.0030122	-0.832173	0.969264	-0.0635527	0.0973856	-0.447954	0.978957	-0.10818
AT1G01650	0.0971993	0.200041	0.808812	-0.104131	1.41919e-05	0.561275	0.363724	0.181715
AT1G01660	0.175567	0.389779	0.924777	0.129409	0.00112245	0.765279	0.970907	-0.235522
AT1G01670	0.0362274	0.471395	0.920746	0.140155	0.000731467	0.773586	0.970907	-0.146299
AT1G01680	1.04751e-06	1.29889	0.197707	-0.501526	0.000312388	0.720889	0.90911	0.323235
AT1G01690	0.954478	0.00910598	0.460304	-0.245184	0.0358808	-0.325001	0.970907	-0.113058
AT1G01695	5.37519e-08	1.8163	0.798913	0.408703	4.63836e-05	1.22519	0.976492	-0.177481
AT1G01700	0.52335	0.152352	0.773915	0.24582	0.868087	0.0459986	0.981022	0.076194
AT1G01710	0.00952339	-0.263456	0.991118	0.0123375	0.0220483	-0.317721	0.970907	0.0738129
AT1G01715	0.000263039	0.904293	0.811113	0.314719	0.00907996	0.708063	0.970907	-0.279892
AT1G01720	0.186077	-0.230679	0.491606	0.203982	0.38788	0.172447	0.0723414	0.380695
AT1G01725	0.000142879	-0.881851	0.882244	0.154831	0.0067184	-0.755957	0.970472	-0.224639
AT1G01730	0.769351	-0.0397807	0.657708	-0.170705	0.428782	-0.140906	0.970907	0.119297
AT1G01740	0.000549397	0.510075	0.704414	0.16182	0.0562392	0.343821	0.970472	-0.17923
AT1G01750	0.460257	0.30658	0.881446	0.276395	0.382515	-0.394138	0.970907	0.233553
AT1G01760	0.00225716	0.639857	0.74725	0.244178	0.155423	0.342125	0.970907	-0.211425
AT1G01770	0.0173323	-0.339091	0.207407	0.239427	5.48141e-05	-0.599076	0.971066	-0.0636012
AT1G01780	0.000370249	-0.685613	0.0777102	0.364046	4.98862e-10	-1.26698	0.997328	-0.00554523
AT1G01790	0.0935121	0.167354	0.996185	0.00172001	0.0664211	0.310216	0.978957	0.047553
AT1G01800	2.77753e-05	-0.408577	0.461255	-0.171702	0.0213075	-0.317694	0.970907	-0.0568748
AT1G01810	0.00023496	1.09592	0.792737	-0.39581	5.76492e-05	1.26127	0.993408	-0.113882
AT1G01820	1.36268e-05	-0.426676	0.996296	0.00162684	0.000694239	-0.445737	0.978957	-0.0371939
AT1G01830	0	-0.886213	0.668829	-0.100592	1.93534e-07	-0.598747	0.978957	-0.0456504
AT1G01840	0.0201973	0.719035	0.882244	0.220208	0.108736	0.478543	0.997328	0.0186423
AT1G01860	4.111e-11	0.76635	0.738885	0.128603	5.90593e-05	0.454748	0.978957	0.0528194
AT1G01870	#N/A	#N/A	#N/A	#N/A	#N/A	#N/A	#N/A	#N/A
AT1G01880	0	4.23488	0.987648	0.0318109	0	3.40817	0.970907	-0.177681
AT1G01890	#N/A	#N/A	#N/A	#N/A	#N/A	#N/A	#N/A	#N/A
AT1G01900	0	6.25066	0.822946	0.1415	0	5.8283	0.52219	0.240608
AT1G01910	2.7254e-08	0.528181	0.915743	-0.0504071	0.00131082	0.409312	0.996041	-0.0169554
AT1G01920	0	0.862724	0.969264	0.0238121	7.33701e-09	0.747283	0.993697	-0.0287979
AT1G01930	0	2.79906	0.939458	0.0407128	0	1.89741	0.997328	-0.0139938
AT1G01940	0	1.55521	0.949225	-0.0354312	0	1.07923	0.997328	0.0159698
AT1G01950	0	1.61596	0.866451	-0.0881792	0	1.2802	0.991566	0.0267662
AT1G01960	0.988809	-0.00226831	0.753179	-0.110314	0.374212	0.186674	0.993408	-0.0257221
AT1G01970	0.201471	-0.13578	0.612494	0.144745	0.0277185	-0.306024	0.979586	0.0299937
AT1G01980	0.030814	3.05848	0.743101	2.81612	0.748649	0.599499	0.970472	-2.77788
AT1G01990	0.000119783	0.393039	0.882244	0.0655159	0.00262575	0.31773	0.970907	-0.0512104
AT1G02000	0	3.2848	0.705545	0.150604	0	3.16513	0.948279	0.159344
AT1G02010	0	1.90396	0.916312	0.0562433	0	1.46684	0.970907	-0.0786417
AT1G02020	0.0804749	0.213356	0.882244	-0.0752519	0.00908415	-0.344668	0.993408	-0.022573
AT1G02030	0.0938735	-0.87993	0.952346	-0.156866	0.41048	-0.544339	0.970907	-0.497132
AT1G02040	0.609011	1.45473	#N/A	#N/A	#N/A	#N/A	#N/A	#N/A
AT1G02050	0.0252986	0.397896	0.938953	0.0628863	0.774039	-0.0623986	0.993974	0.0370891
AT1G02060	0.000677504	0.562261	0.983505	0.0248077	0.00258991	0.797067	0.977479	0.0839354
AT1G02065	0.603476	-0.159342	0.4743	-0.455884	0.687894	0.131358	0.978957	-0.119814
AT1G02067	0.271928	-2.94433	0.882244	-1.56176	0.945309	-0.143306	0.950889	-3.14699
AT1G02070	0	4.25405	0.686481	1.31685	0	3.86618	0.978957	-0.276994
AT1G02080	0.165751	0.226527	0.882244	-0.0973521	0.240665	0.253435	0.997328	0.00732457
AT1G02090	2.68214e-12	0.662915	0.938471	-0.0388856	4.6725e-06	0.603996	0.981022	-0.0297279
AT1G02100	0.055629	0.200643	0.923198	-0.04739	0.0129787	0.344217	0.970907	-0.0712033
AT1G02110	1.00828e-06	-0.507388	0.7314	0.127394	1.32882e-06	-0.649212	0.997328	-0.0162601
AT1G02120	0.00012392	-0.366325	0.467304	-0.166981	0.923374	0.0179251	0.970907	-0.071477
AT1G02130	0.150246	0.153042	0.963522	0.0237532	0.775001	0.046492	0.99561	0.0176611
AT1G02140	0.00926794	0.321993	0.940401	0.0359303	0.187034	0.211877	0.98926	0.0343837
AT1G02145	0.526639	-0.0775937	0.947908	-0.0353329	0.0939983	-0.240426	0.970907	-0.0702044
AT1G02150	0.422649	-0.0855508	0.915423	0.048385	0.0118207	-0.356864	0.997328	-0.0178111
AT1G02160	0.830539	0.0428548	0.650716	0.174678	0.22988	-0.214865	0.970907	0.081444
AT1G02170	0.00712619	-0.276516	0.311904	-0.204858	0.763413	0.0481239	0.997328	-0.00715343
AT1G02180	0.00062297	-0.791433	0.991237	-0.0212645	1.08317e-06	-1.10047	0.970907	0.106348
AT1G02190	0.157952	-0.523151	0.966243	0.100564	0.176823	-0.528825	0.391058	0.664803
AT1G02205	2.05439e-09	-1.2357	0.814297	-0.135144	0	-1.42818	0.970907	-0.127159
AT1G02210	#N/A	#N/A	#N/A	#N/A	#N/A	#N/A	#N/A	#N/A
AT1G02220	1.6676e-15	-1.76528	0.787596	-0.19844	7.32892e-07	-1.1987	0.970907	0.15398
AT1G02230	3.06476e-06	-2.02121	0.445051	-0.63723	0.61659	0.236661	0.970907	0.269801
AT1G02250	5.92005e-05	2.55708	0.996185	0.0357237	0.00150024	1.74756	0.957677	-1.41531
AT1G02260	0.00477659	0.411769	0.974868	0.0210575	5.4672e-08	0.706565	0.94446	-0.11459
AT1G02270	0.0855779	0.22545	0.996185	0.00585315	0.129243	0.218637	0.970907	0.0461603
AT1G02280	0.0210674	-0.321618	0.996185	0.00240723	8.47974e-06	-0.668015	0.978957	-0.0492099
AT1G02290	0.0157323	0.280269	0.882244	0.0866304	0.0858947	0.268526	0.970472	-0.14485
AT1G02300	0	-1.78924	0.1757	0.261269	0	-1.26737	0.970907	-0.0840932
AT1G02305	0.000118242	-0.373565	0.94391	0.0352161	0.00694857	-0.386373	0.997328	-0.0199729
AT1G02310	0.00915063	1.71238	0.738885	0.800155	0.0706052	1.14082	0.978957	-0.362566
AT1G02320	0.609011	1.45473	#N/A	#N/A	#N/A	#N/A	#N/A	#N/A
AT1G02330	0.0010462	0.329101	0.953198	-0.02935	0.00472372	0.363193	0.970907	-0.0640126
AT1G02335	5.70195e-05	-0.615371	0.836455	-0.108135	7.62653e-14	-1.06183	0.819979	-0.192027
AT1G02340	5.16515e-05	-2.42729	0.719621	0.722032	0.00135938	-1.70159	0.970907	-0.375683
AT1G02350	0.120207	-1.36041	0.793561	-0.622018	0.361326	-0.720768	0.970907	0.496569
AT1G02360	0	-2.85669	0.00990845	-0.456064	1.25806e-11	-1.52709	0.978957	-0.0760216
AT1G02370	0	0.946682	0.967907	0.0256118	0	1.07626	0.970907	-0.103163
AT1G02380	6.92403e-05	-1.19234	0.952504	0.0618994	3.63835e-06	-1.17546	0.997328	-0.0405142
AT1G02390	4.03006e-05	-1.23835	0.128819	-0.594355	0.00438633	-0.889595	0.970907	0.266103
AT1G02400	0.000144867	-1.08117	0.0645585	-0.731452	0.00258685	-0.938796	0.95925	-0.32328
AT1G02405	0.00577183	-1.85135	0.235414	-1.72308	0.375103	-0.679713	0.777952	0.961897
AT1G02410	0.207479	0.14169	0.890014	-0.0615859	0.00011375	0.500807	0.997109	-0.0173299
AT1G02420	3.29075e-15	1.23506	0.638988	0.236441	4.06996e-11	1.34623	0.997328	0.0226439
AT1G02430	0.00757802	0.8293	0.126833	-0.889482	0.00966228	0.75884	0.970907	-0.280948
AT1G02440	0.0959098	0.713136	0.674922	-0.579528	0.00539435	1.18205	0.939864	-0.699942
AT1G02450	0.0553368	0.747663	0.702483	-0.367078	9.15799e-10	1.04311	0.993599	0.0694457
AT1G02460	1.54079e-13	-2.09984	0.996185	0.0122414	1.46607e-11	-1.96366	0.999078	0.000839587
AT1G02470	0.113046	0.50483	0.723425	-0.394476	0.00095131	0.928176	0.978454	-0.160141
AT1G02475	0.0633124	-0.19097	0.924107	-0.0455601	0.282408	-0.160308	0.978706	-0.0546465
AT1G02480	#N/A	#N/A	#N/A	#N/A	#N/A	#N/A	#N/A	#N/A
AT1G02490	0.00991694	2.21499	0.882244	0.653647	0.65276	-0.349108	0.997328	-0.105855
AT1G02500	6.29374e-14	-0.677516	0.638369	-0.133081	2.05572e-07	-0.705726	0.970907	0.103213
AT1G02510	#N/A	#N/A	0.882244	1.60825	0.620792	1.4132	#N/A	#N/A
AT1G02520	2.59632e-05	1.64192	0.826254	-0.390564	5.055e-05	1.35541	0.75424	0.680334
AT1G02530	0.000136049	1.72643	0.915852	0.241518	0.003951	1.30002	0.618599	1.09763
AT1G02540	#N/A	#N/A	#N/A	#N/A	#N/A	#N/A	#N/A	#N/A
AT1G02550	0.555797	-1.71547	0.921147	0.769716	#N/A	#N/A	#N/A	#N/A
AT1G02560	0.952877	-0.0087057	0.957273	-0.0252596	0.28844	-0.166563	0.978957	-0.0481886
AT1G02570	0.0980938	3.96266	0.882244	-1.56176	0.421616	2.15601	0.970907	-1.55614
AT1G02575	0.142844	3.57521	0.882244	-1.56176	#N/A	#N/A	0.970907	-1.55614
AT1G02580	0.444935	0.53245	0.394111	-4.36035	0.768461	-0.207223	0.970907	0.714994
AT1G02590	#N/A	#N/A	#N/A	#N/A	#N/A	#N/A	#N/A	#N/A
AT1G02600	#N/A	#N/A	#N/A	#N/A	#N/A	#N/A	#N/A	#N/A
AT1G02610	0	-4.50533	0.996185	0.01428	0	-3.44797	0.892684	-0.287044
AT1G02620	0.254429	-1.17305	0.17768	2.36389	0.00709806	-6.22541	0.993408	-0.139846
AT1G02630	0.00308232	-1.24642	0.773915	0.46713	0.00042537	-1.44231	0.998396	-0.00388551
AT1G02640	0	1.81344	0.882244	-0.0804	4.43008e-07	0.805894	0.321054	-0.31971
AT1G02650	0	4.83618	0.0471139	0.735109	0	4.707	0.998837	-0.00151731
AT1G02660	0.343534	0.156487	0.845974	0.110552	0.880717	0.0300845	0.970907	0.103462
AT1G02670	4.75228e-07	1.0862	0.996185	0.00524949	0.000306188	0.769006	0.970907	-0.252684
AT1G02680	0.0610682	0.269645	0.805599	-0.137375	0.538907	0.116518	0.997328	0.00589989
AT1G02690	0.692994	0.0527625	0.996185	0.00227846	0.132176	-0.221554	0.970907	-0.0913949
AT1G02700	4.52319e-06	-1.95363	0.935572	-0.129849	2.03265e-07	-2.18312	0.970907	-0.217869
AT1G02705	0	-3.48407	0.653377	0.33122	0	-2.84017	0.970907	0.277731
AT1G02710	0.609011	1.45473	#N/A	#N/A	0.620792	1.41316	#N/A	#N/A
AT1G02720	0.0563257	0.256765	0.913545	0.0560877	0.0196698	0.31872	0.991566	-0.034702
AT1G02730	0.136609	-0.180635	0.992805	-0.0110564	0.0130017	-0.423868	0.970472	-0.11489
AT1G02740	0.949638	0.0117935	0.939458	0.0466471	0.43247	-0.139073	0.970472	-0.148911
AT1G02750	1.73633e-05	0.596616	0.814297	-0.119848	7.15227e-07	0.675881	0.970907	-0.122841
AT1G02760	#N/A	#N/A	#N/A	#N/A	#N/A	#N/A	#N/A	#N/A
AT1G02770	0.926359	0.0556502	0.902958	-0.306605	0.99768	0.00173717	0.997328	-0.0706914
AT1G02780	0.310048	0.129228	0.939256	-0.0412367	0.620792	0.0822818	0.970907	-0.0404077
AT1G02790	0.297925	2.68089	#N/A	#N/A	#N/A	#N/A	#N/A	#N/A
AT1G02800	7.53332e-14	-1.60559	0.935572	-0.069862	0	-2.05161	0.970907	-0.138479
AT1G02810	0.166994	-0.769901	0.976928	-0.0813838	0.00201438	-1.57931	0.978957	0.169783
AT1G02813	#N/A	#N/A	#N/A	#N/A	#N/A	#N/A	0.978957	0.768705
AT1G02816	0.297925	-0.198942	0.939868	0.0473553	0.136566	0.303884	0.978957	0.0670146
AT1G02820	0.000402981	-0.663092	0.228922	-0.27329	4.09641e-06	-0.899591	0.997328	0.0241756
AT1G02830	0.330439	1.26884	0.814297	-2.29714	0.748649	0.599509	0.997328	0.0312375
AT1G02840	0.0043552	0.363977	0.996185	-0.00846392	0.101398	0.255892	0.991566	0.0214516
AT1G02850	0.0175658	-0.678665	0.864078	-0.213063	0	2.17127	0.616343	0.524345
AT1G02860	8.45758e-16	-1.4732	0.882244	0.0908899	8.85107e-13	-1.2355	0.741068	-0.264773
AT1G02870	2.56537e-14	0.737579	0.893232	-0.0598961	1.22897e-13	0.951305	0.997328	0.0072861
AT1G02880	2.03997e-08	-0.66306	0.66675	-0.141335	0.233792	-0.190531	0.793159	0.184968
AT1G02890	1.59667e-05	0.588275	0.961706	-0.0239246	0.00356192	0.550879	0.970907	-0.0407051
AT1G02900	1.83872e-10	-2.3452	0.607749	-0.421251	4.02207e-07	-2.23016	0.970907	0.241247
AT1G02910	0.181152	0.139823	0.996185	-0.00494224	0.996389	-0.000765416	0.970907	-0.0475588
AT1G02920	0	-2.00186	3.05962e-05	-0.7358	2.13076e-07	-0.997127	0.970907	-0.142587
AT1G02930	0	-1.99291	1.16019e-08	-0.837665	8.79605e-11	-1.27779	0.985384	-0.067856
AT1G02940	0.18791	-0.654884	0.123361	-0.803084	0.00561277	-1.47224	0.970907	0.40322
AT1G02950	0.046535	-0.395705	0.882244	0.0934627	3.28341e-08	-1.04302	0.990823	-0.0426629
AT1G02952	#N/A	#N/A	#N/A	#N/A	#N/A	#N/A	#N/A	#N/A
AT1G02960	0.809202	0.0387921	0.760798	0.126697	0.0930274	-0.242322	0.997328	-0.0092591
AT1G02965	#N/A	#N/A	#N/A	#N/A	#N/A	#N/A	#N/A	#N/A
AT1G02970	0.36596	0.172879	0.914374	0.0836292	0.0121216	0.464939	0.98926	-0.0494853
AT1G02980	0.555797	-1.71546	#N/A	#N/A	0.421616	2.15599	0.978957	-0.70523
AT1G02990	0.0320828	0.293336	0.921147	-0.0495472	0.00877807	0.441663	0.996926	-0.0176163
AT1G03000	0.000103049	-0.460019	0.998861	0.000472835	0.108961	-0.254252	0.989393	-0.0249147
AT1G03010	0.0374866	-0.828376	0.874141	0.254076	0.116315	-0.74694	0.935382	0.660232
AT1G03020	8.30244e-07	-2.55545	0.627846	-0.562144	0.000106716	-2.05324	0.997328	0.0549893
AT1G03030	0.333066	-0.125692	0.683336	-0.140918	0.0117247	0.371114	0.997328	0.00980884
AT1G03040	1.02733e-12	-0.68578	0.938486	-0.0384652	0.002755	-0.395915	0.970907	0.0435097
AT1G03050	0.120609	3.78178	0.925096	-0.704217	0.462548	1.01062	0.970907	2.35121
AT1G03055	0.0130846	0.443888	0.745298	0.20215	2.18912e-05	0.795879	0.970907	0.152032
AT1G03060	0.0850732	-0.287468	0.562348	-0.208176	0.529839	0.152912	0.970907	-0.0788415
AT1G03070	0.614913	0.260499	0.960993	0.124015	0.0498591	0.7672	0.970907	-0.446071
AT1G03080	0	-0.888626	0.738885	-0.114615	0.0532508	-0.324319	0.997328	0.00786991
AT1G03090	0.259177	0.154648	0.831953	0.0962453	0.509101	0.100739	0.970907	-0.105383
AT1G03100	0.0458303	0.412306	0.92218	0.085084	0.00161551	0.635735	0.993775	0.0371081
AT1G03103	#N/A	#N/A	#N/A	#N/A	#N/A	#N/A	#N/A	#N/A
AT1G03106	0.949502	-0.112101	0.947151	-0.450402	0.945309	-0.143306	0.970907	-1.55614
AT1G03110	5.09246e-11	0.655722	0.683321	0.140347	0.025006	0.286065	0.986832	0.0298435
AT1G03120	0	4.07605	0.996185	-0.0578325	1.81405e-12	3.28382	0.943463	-0.859664
AT1G03130	0	-0.787108	0.0552288	0.26779	1.95011e-11	-1.004	0.970907	0.103783
AT1G03140	0.773802	-0.0331798	0.864078	-0.0835988	0.330396	0.138017	0.993697	-0.0193078
AT1G03150	0.599183	-0.0662351	0.909026	0.0653485	0.00462683	-0.440829	0.978957	0.0589884
AT1G03160	0.00277332	-0.292115	0.882244	0.0749051	0.079446	-0.263696	0.970907	0.0712634
AT1G03165	0.212641	0.862628	0.582115	1.00655	0.498817	0.668017	0.997328	-0.0548007
AT1G03170	0.0104143	0.977601	0.882244	0.314335	0.260031	0.551727	0.997328	-0.0797391
AT1G03180	0	1.863	0.957273	-0.0509552	0	1.49707	0.970907	0.135169
AT1G03190	0.000338746	0.402073	0.943869	-0.0445832	2.24631e-05	0.673537	0.997328	0.0107152
AT1G03200	0.0031044	-0.966982	0.930639	0.112097	0.00208156	-1.05254	0.993408	-0.0746474
AT1G03210	5.68828e-15	-1.01223	0.0275808	-0.389496	3.508e-06	-0.740521	0.970907	-0.0979097
AT1G03220	0	-1.44164	0.925096	-0.0445785	0	-1.5427	0.88642	-0.155412
AT1G03230	0	1.43156	0.227834	-0.226345	2.46223e-10	0.7956	0.970907	-0.0673825
AT1G03240	0.728088	-0.471851	0.98654	-0.106425	0.922269	-0.120921	0.917011	-1.12424
AT1G03250	4.1724e-06	0.453315	0.947731	-0.0337749	0.00116677	0.427061	0.970907	-0.0497044
AT1G03260	0.000507135	0.462953	0.990291	-0.015621	0.0526664	0.323084	0.970472	-0.151978
AT1G03270	0.551646	-0.136552	0.947731	0.0566419	0.731621	0.0716929	0.970472	0.192824
AT1G03280	0.00266597	0.302843	0.997533	-0.00109567	0.000839665	0.446609	0.986832	-0.0379966
AT1G03290	0.551027	-0.102802	0.00979904	-0.343527	1.02137e-06	0.664858	0.997328	-0.0113733
AT1G03300	#N/A	#N/A	#N/A	#N/A	#N/A	#N/A	0.962378	-3.17092
AT1G03310	0.677345	0.0459381	0.795772	0.102603	0.0260705	0.349332	0.970907	0.0728654
AT1G03320	0.590782	-0.272359	0.455063	0.672723	0.0763297	-0.969923	0.997328	0.0671319
AT1G03325	#N/A	#N/A	#N/A	#N/A	#N/A	#N/A	#N/A	#N/A
AT1G03330	0.5448	0.0836135	0.925096	0.0467711	0.52479	0.115678	0.997328	0.0119314
AT1G03340	0.0594215	-0.404802	0.882244	-0.135664	0.0899618	-0.307905	0.998837	0.000977257
AT1G03350	0.132964	0.158151	0.972351	0.0200895	0.184552	0.191463	0.993408	-0.0204883
AT1G03360	2.53253e-06	0.580188	0.966243	0.0256202	0.0024567	0.41555	0.970907	-0.123663
AT1G03365	0.000189273	0.385308	0.912061	0.0547093	0.0121998	0.328448	0.970907	-0.0886614
AT1G03370	0.214619	0.202051	0.317717	-0.19885	1.25738e-07	0.819296	0.623783	-0.14112
AT1G03380	0.0267203	-0.2297	0.952586	-0.029812	0.486173	-0.117479	0.989393	-0.0345777
AT1G03390	1.51725e-05	4.47169	0.814297	2.3468	0.00207504	2.85277	0.997662	0.0196425
AT1G03395	#N/A	#N/A	#N/A	#N/A	#N/A	#N/A	#N/A	#N/A
AT1G03400	0.070828	-0.27367	0.0935328	-0.264097	0.0290588	0.323227	0.970907	-0.104735
AT1G03410	0.000255328	-0.420097	0.550608	0.159188	7.48936e-09	-0.811518	0.970907	-0.0572596
AT1G03430	0.89779	0.0200378	0.749066	-0.122614	0.0298702	0.320611	0.999815	6.87269e-05
AT1G03440	2.41338e-13	-0.836381	0.876552	0.0824364	0.0109508	-0.363526	0.402625	0.188878
AT1G03445	4.8791e-05	2.36091	0.814297	-0.732516	0.0467835	1.92861	0.970907	0.950547
AT1G03457	1.67251e-10	-1.15922	0.7314	-0.187392	1.83862e-08	-1.02427	0.997328	-0.0151594
AT1G03470	0.00049412	-0.758126	0.887035	0.112611	5.56454e-07	-0.896766	0.89488	-0.247078
AT1G03475	0.0366248	-0.203423	0.996185	-0.00808442	0.00646254	-0.3771	0.822565	-0.158607
AT1G03490	0.555797	-1.71546	#N/A	#N/A	#N/A	#N/A	0.970907	-2.29262
AT1G03495	0.383571	-0.171037	0.635397	-0.249358	0.917942	0.0267958	0.970907	0.175567
AT1G03502	#N/A	#N/A	#N/A	#N/A	#N/A	#N/A	#N/A	#N/A
AT1G03506	#N/A	#N/A	#N/A	#N/A	#N/A	#N/A	#N/A	#N/A
AT1G03510	0.0318722	0.520854	0.610345	0.379378	0.000163789	0.73837	0.978957	-0.107694
AT1G03515	#N/A	#N/A	#N/A	#N/A	#N/A	#N/A	#N/A	#N/A
AT1G03520	0.0664095	-0.288711	0.727433	0.144851	0.0717476	-0.28016	0.970907	0.117886
AT1G03530	5.2376e-12	0.866401	0.652775	0.145903	9.1331e-10	0.826416	0.970907	-0.0930811
AT1G03540	0.00323323	0.768596	0.989852	0.0311528	0.00122597	1.03304	0.991994	0.0672797
AT1G03545	#N/A	#N/A	#N/A	#N/A	#N/A	#N/A	#N/A	#N/A
AT1G03550	1.36401e-06	-0.812347	0.631208	0.254395	7.3396e-06	-0.790366	0.997328	0.0085552
AT1G03560	0	2.15184	0.131388	0.278724	0	2.17542	0.97452	-0.065985
AT1G03570	#N/A	#N/A	#N/A	#N/A	#N/A	#N/A	#N/A	#N/A
AT1G03590	1.0345e-13	-0.857945	0.344545	-0.208876	0.11479	-0.242003	0.997328	-0.0230433
AT1G03600	1.62332e-05	-0.515572	0.27927	0.197634	2.15923e-07	-0.823977	0.970907	0.09577
AT1G03610	0	-1.07605	0.738885	0.123203	4.53089e-10	-0.805899	0.970907	0.0678987
AT1G03620	1.86899e-09	-1.73731	0.774301	0.32268	2.82354e-07	-1.55243	0.978957	0.116968
AT1G03630	1.71769e-08	-0.634421	0.883381	0.0576619	3.58773e-07	-0.693553	0.970907	0.0862866
AT1G03640	#N/A	#N/A	#N/A	#N/A	#N/A	#N/A	#N/A	#N/A
AT1G03650	0.0394984	0.518569	0.996185	-0.0192741	0.0235641	0.504112	0.978957	-0.114155
AT1G03660	0.740065	0.127761	0.955498	-0.0845695	0.837629	0.0748746	0.997289	-0.0580729
AT1G03670	0.00835565	2.85486	0.996185	0.031191	0.0283411	2.5079	0.970907	-1.55295
AT1G03680	0.0375991	-0.263257	0.934416	0.0386828	0.000219183	-0.533797	0.970907	0.0668318
AT1G03687	0.43337	0.094005	0.965438	0.0248149	0.416644	0.124606	0.978957	0.0402762
AT1G03700	0.638645	-0.851648	0.925677	-0.704191	0.361326	-2.48913	0.997328	0.031215
AT1G03710	0.671038	0.251563	0.967907	0.141338	0.170478	-0.732761	0.970472	0.658355
AT1G03720	0.609011	1.45468	#N/A	#N/A	0.945309	-0.143319	#N/A	#N/A
AT1G03730	9.27851e-13	1.05862	0.550413	0.280934	6.30646e-06	0.69556	0.997328	-0.0289272
AT1G03740	6.04114e-07	0.660892	0.882244	-0.0714538	1.44858e-05	0.690193	0.960091	-0.13184
AT1G03743	#N/A	#N/A	#N/A	#N/A	#N/A	#N/A	#N/A	#N/A
AT1G03746	#N/A	#N/A	#N/A	#N/A	#N/A	#N/A	#N/A	#N/A
AT1G03750	0.516768	0.12107	0.792502	-0.130426	0.0521003	0.337729	0.978957	-0.056211
AT1G03760	8.83324e-15	0.917834	0.986373	-0.0167532	0	1.39775	0.970907	0.113331
AT1G03770	0	1.78349	0.882244	0.0823389	0	1.55909	0.970472	0.161632
AT1G03780	0.861858	-0.0268164	0.938371	0.0410585	0.105077	-0.243395	0.806883	-0.176286
AT1G03790	0.000951122	7.28185	#N/A	#N/A	0.00241173	4.06684	0.978957	-0.705248
AT1G03800	0.264082	-0.479176	0.893171	0.200538	0.0349417	-1.26749	0.970907	-0.366934
AT1G03810	#N/A	#N/A	#N/A	#N/A	#N/A	#N/A	0.970907	-1.55615
AT1G03820	0	-2.09316	0.882244	0.101794	0	-1.98813	0.997328	-0.0163482
AT1G03830	4.81482e-06	0.570156	0.882244	0.0850844	0.00102236	0.499768	0.997328	0.0119366
AT1G03840	7.26678e-15	-3.69862	0.622518	-0.367976	1.12569e-06	-1.94441	0.970907	0.249732
AT1G03850	3.06286e-08	-1.33145	0.994371	0.0194808	0	-1.98511	0.997328	0.0296303
AT1G03860	1.22408e-07	0.631808	0.936639	-0.0385817	7.52492e-08	0.763812	0.997328	0.00191442
AT1G03870	0	-2.41574	0.963034	0.023708	0	-3.33034	0.106488	0.336235
AT1G03880	0.0452768	4.74261	#N/A	#N/A	0.0535247	4.48487	#N/A	#N/A
AT1G03890	0.297925	2.68087	#N/A	#N/A	0.228679	3.00784	#N/A	#N/A
AT1G03900	8.16947e-06	0.423321	0.718926	-0.121782	0.00490851	0.397817	0.970907	-0.0421048
AT1G03905	0.287461	0.248999	0.882244	-0.133784	0.000430886	0.728395	0.892684	0.351345
AT1G03910	5.38441e-07	0.473969	0.996185	-0.00581005	0.0012801	0.44775	0.978957	0.0332527
AT1G03920	2.08834e-05	-1.24741	0.882244	-0.210725	6.00314e-05	-1.24966	0.997328	0.0120288
AT1G03930	0.000157178	-0.368558	0.882244	0.0677345	0.0256918	-0.300762	0.970907	-0.0571489
AT1G03935	#N/A	#N/A	#N/A	#N/A	#N/A	#N/A	#N/A	#N/A
AT1G03940	0.474839	-0.122278	0.738885	-0.186439	0.496836	0.130031	0.970907	0.137818
AT1G03950	0.831192	0.0370043	0.871406	-0.0944083	0.106486	0.264027	0.997328	-0.00328839
AT1G03960	4.47848e-06	0.627034	0.955597	0.0303187	2.49258e-06	0.669559	0.978957	-0.0534053
AT1G03970	0.33098	-0.114154	0.811429	-0.107785	0.748649	0.0489585	0.978957	-0.0519732
AT1G03980	1.09238e-05	1.41313	0.0360541	-1.34078	1.87134e-07	1.63951	0.982241	-0.156859
AT1G03982	#N/A	#N/A	#N/A	#N/A	#N/A	#N/A	#N/A	#N/A				AT2G01008
AT1G03987	#N/A	#N/A	#N/A	#N/A	#N/A	#N/A	#N/A	#N/A
AT1G03990	0	1.98359	0.574856	0.291297	0	1.64576	0.995686	-0.0445013
AT1G03993	#N/A	#N/A	#N/A	#N/A	#N/A	#N/A	#N/A	#N/A
AT1G03997	#N/A	#N/A	#N/A	#N/A	#N/A	#N/A	#N/A	#N/A
AT1G04000	0.444786	-0.138671	0.871406	0.093633	0.428709	-0.137628	0.997328	0.00781296
AT1G04003	#N/A	#N/A	#N/A	#N/A	#N/A	#N/A	#N/A	#N/A
AT1G04007	#N/A	#N/A	#N/A	#N/A	#N/A	#N/A	#N/A	#N/A
AT1G04010	0.544982	-0.102679	0.882244	-0.0882595	0.0207493	0.339758	0.997328	0.0142992
AT1G04013	#N/A	#N/A	#N/A	#N/A	#N/A	#N/A	#N/A	#N/A
AT1G04017	#N/A	#N/A	#N/A	#N/A	#N/A	#N/A	#N/A	#N/A
AT1G04020	0.038942	0.233487	0.877733	0.0897208	7.42678e-05	0.548856	0.978957	-0.0505871
AT1G04023	#N/A	#N/A	#N/A	#N/A	#N/A	#N/A	#N/A	#N/A
AT1G04030	0.716981	0.0722716	0.323512	0.343266	0.526559	-0.13453	0.978957	0.0683261
AT1G04033	#N/A	#N/A	#N/A	#N/A	#N/A	#N/A	#N/A	#N/A
AT1G04037	#N/A	#N/A	#N/A	#N/A	#N/A	#N/A	#N/A	#N/A
AT1G04040	3.06725e-09	-0.916445	0.0629383	0.314137	0	-1.78965	0.970907	0.0969789
AT1G04043	#N/A	#N/A	#N/A	#N/A	#N/A	#N/A	#N/A	#N/A
AT1G04047	#N/A	#N/A	#N/A	#N/A	#N/A	#N/A	#N/A	#N/A
AT1G04050	0.00313406	-0.593093	0.408727	0.332378	0.307747	-0.226712	0.997328	-0.0107782
AT1G04053	#N/A	#N/A	#N/A	#N/A	#N/A	#N/A	#N/A	#N/A
AT1G04057	#N/A	#N/A	#N/A	#N/A	#N/A	#N/A	#N/A	#N/A
AT1G04063	#N/A	#N/A	#N/A	#N/A	#N/A	#N/A	#N/A	#N/A
AT1G04067	#N/A	#N/A	#N/A	#N/A	#N/A	#N/A	#N/A	#N/A
AT1G04070	6.19886e-06	0.720399	0.957273	0.045389	0.0106713	0.432584	0.970907	-0.115312
AT1G04073	#N/A	#N/A	#N/A	#N/A	#N/A	#N/A	#N/A	#N/A
AT1G04077	#N/A	#N/A	#N/A	#N/A	#N/A	#N/A	#N/A	#N/A
AT1G04080	0.64242	0.0499012	0.996185	0.00780713	0.100782	0.274641	0.970907	-0.047732
AT1G04083	#N/A	#N/A	#N/A	#N/A	#N/A	#N/A	#N/A	#N/A
AT1G04087	#N/A	#N/A	#N/A	#N/A	#N/A	#N/A	#N/A	#N/A
AT1G04090	1.90909e-09	1.55151	0.976928	0.0611225	0.000642282	1.00154	0.976915	-0.191383
AT1G04093	#N/A	#N/A	#N/A	#N/A	#N/A	#N/A	#N/A	#N/A
AT1G04097	#N/A	#N/A	#N/A	#N/A	#N/A	#N/A	#N/A	#N/A
AT1G04100	0.508673	0.171117	0.882244	-0.141812	0.040519	0.428524	0.970472	-0.254365
AT1G04103	#N/A	#N/A	#N/A	#N/A	#N/A	#N/A	#N/A	#N/A
AT1G04105	#N/A	#N/A	#N/A	#N/A	#N/A	#N/A	#N/A	#N/A
AT1G04107	#N/A	#N/A	#N/A	#N/A	#N/A	#N/A	#N/A	#N/A
AT1G04110	0.0067636	0.311365	0.925096	0.0531617	0.124283	-0.24942	0.996393	0.0263723
AT1G04117	#N/A	#N/A	#N/A	#N/A	#N/A	#N/A	#N/A	#N/A
AT1G04120	1.91059e-08	-0.762207	0.738885	-0.114842	0.48742	-0.13154	0.970907	0.107262
AT1G04123	#N/A	#N/A	#N/A	#N/A	#N/A	#N/A	#N/A	#N/A
AT1G04127	#N/A	#N/A	#N/A	#N/A	#N/A	#N/A	#N/A	#N/A
AT1G04130	0.0238506	0.261192	0.942171	-0.0421964	0.00563766	0.402877	0.978957	0.0524969
AT1G04133	#N/A	#N/A	#N/A	#N/A	#N/A	#N/A	#N/A	#N/A
AT1G04137	#N/A	#N/A	#N/A	#N/A	#N/A	#N/A	#N/A	#N/A
AT1G04140	0.00149722	0.43403	0.882244	-0.0602836	0.00997115	0.43376	0.980313	-0.0283226
AT1G04143	#N/A	#N/A	#N/A	#N/A	#N/A	#N/A	#N/A	#N/A
AT1G04147	#N/A	#N/A	#N/A	#N/A	#N/A	#N/A	#N/A	#N/A
AT1G04150	0.271752	0.64029	0.909026	0.327803	0.685869	-0.25042	0.997328	0.0335178
AT1G04153	#N/A	#N/A	#N/A	#N/A	#N/A	#N/A	#N/A	#N/A
AT1G04157	#N/A	#N/A	#N/A	#N/A	#N/A	#N/A	#N/A	#N/A
AT1G04160	0.0227405	-0.340965	0.843499	0.104782	0.00229508	-0.536931	0.978957	0.0557069
AT1G04163	#N/A	#N/A	#N/A	#N/A	#N/A	#N/A	#N/A	#N/A
AT1G04167	#N/A	#N/A	#N/A	#N/A	#N/A	#N/A	#N/A	#N/A
AT1G04170	2.25034e-05	0.395144	0.882244	0.0629382	0.0242495	0.308038	0.981022	0.0272896
AT1G04173	#N/A	#N/A	#N/A	#N/A	#N/A	#N/A	#N/A	#N/A
AT1G04177	#N/A	#N/A	#N/A	#N/A	#N/A	#N/A	#N/A	#N/A
AT1G04180	0.882184	0.18134	0.738885	1.41437	0.640614	-0.423661	0.970907	0.725052
AT1G04183	#N/A	#N/A	#N/A	#N/A	#N/A	#N/A	#N/A	#N/A
AT1G04187	#N/A	#N/A	#N/A	#N/A	#N/A	#N/A	#N/A	#N/A
AT1G04190	6.44075e-06	0.446392	0.921147	0.0495586	0.000158064	0.491036	0.978957	0.0509332
AT1G04193	#N/A	#N/A	#N/A	#N/A	#N/A	#N/A	#N/A	#N/A
AT1G04197	#N/A	#N/A	#N/A	#N/A	#N/A	#N/A	#N/A	#N/A
AT1G04200	0.0469671	-0.208215	0.216351	-0.226305	0.865791	0.0290059	0.970907	0.0708059
AT1G04203	#N/A	#N/A	#N/A	#N/A	#N/A	#N/A	#N/A	#N/A
AT1G04207	#N/A	#N/A	#N/A	#N/A	#N/A	#N/A	#N/A	#N/A
AT1G04210	4.8709e-06	0.547419	0.948269	0.0319827	0.00228392	0.519576	0.997328	-0.00218026
AT1G04213	#N/A	#N/A	#N/A	#N/A	#N/A	#N/A	#N/A	#N/A
AT1G04217	#N/A	#N/A	#N/A	#N/A	#N/A	#N/A	#N/A	#N/A
AT1G04220	0	-1.65445	0.614869	-0.272528	0.00220229	-0.70048	0.853515	0.222886
AT1G04223	#N/A	#N/A	#N/A	#N/A	#N/A	#N/A	#N/A	#N/A
AT1G04227	#N/A	#N/A	#N/A	#N/A	#N/A	#N/A	#N/A	#N/A
AT1G04230	0.0117883	0.348718	0.996185	0.00324685	0.13282	0.222522	0.970907	-0.0860691
AT1G04233	#N/A	#N/A	#N/A	#N/A	#N/A	#N/A	#N/A	#N/A
AT1G04237	#N/A	#N/A	#N/A	#N/A	#N/A	#N/A	#N/A	#N/A
AT1G04240	5.56041e-09	0.747422	0.577477	0.233356	0.000153235	-0.502084	0.794444	0.14474
AT1G04243	#N/A	#N/A	#N/A	#N/A	#N/A	#N/A	#N/A	#N/A
AT1G04247	#N/A	#N/A	#N/A	#N/A	#N/A	#N/A	#N/A	#N/A
AT1G04250	0.65547	-0.0539284	0.436111	0.188175	0.235548	-0.204585	0.340902	0.285884
AT1G04253	#N/A	#N/A	#N/A	#N/A	#N/A	#N/A	#N/A	#N/A
AT1G04257	#N/A	#N/A	#N/A	#N/A	#N/A	#N/A	#N/A	#N/A
AT1G04260	0.000885232	0.398048	0.738885	-0.131867	0.00948522	0.414198	0.98162	0.0443766
AT1G04263	#N/A	#N/A	#N/A	#N/A	#N/A	#N/A	#N/A	#N/A
AT1G04267	#N/A	#N/A	#N/A	#N/A	#N/A	#N/A	#N/A	#N/A
AT1G04270	0.0364053	0.24848	0.996185	-0.0034919	0.443086	0.127817	0.984632	-0.0360257
AT1G04273	#N/A	#N/A	#N/A	#N/A	#N/A	#N/A	#N/A	#N/A
AT1G04277	#N/A	#N/A	#N/A	#N/A	#N/A	#N/A	#N/A	#N/A
AT1G04280	0	-1.26741	0.138804	-0.260189	1.18066e-15	-1.12609	0.970472	-0.127067
AT1G04283	#N/A	#N/A	#N/A	#N/A	#N/A	#N/A	#N/A	#N/A
AT1G04287	#N/A	#N/A	#N/A	#N/A	#N/A	#N/A	#N/A	#N/A
AT1G04290	0.82655	-0.046584	0.996185	0.00727473	0.614901	-0.109911	0.970907	0.0792199
AT1G04293	#N/A	#N/A	#N/A	#N/A	#N/A	#N/A	#N/A	#N/A
AT1G04295	#N/A	#N/A	#N/A	#N/A	#N/A	#N/A	#N/A	#N/A
AT1G04297	#N/A	#N/A	#N/A	#N/A	#N/A	#N/A	#N/A	#N/A
AT1G04300	0.51502	0.101015	0.90574	0.0520818	0.0262217	0.393271	0.996926	-0.0155527
AT1G04303	#N/A	#N/A	#N/A	#N/A	#N/A	#N/A	#N/A	#N/A
AT1G04307	#N/A	#N/A	#N/A	#N/A	#N/A	#N/A	#N/A	#N/A
AT1G04310	0.0601107	0.340735	0.798416	0.138648	3.19896e-06	0.840975	0.981022	-0.0709633
AT1G04313	#N/A	#N/A	#N/A	#N/A	#N/A	#N/A	#N/A	#N/A
AT1G04317	#N/A	#N/A	#N/A	#N/A	#N/A	#N/A	#N/A	#N/A
AT1G04320	#N/A	#N/A	#N/A	#N/A	#N/A	#N/A	#N/A	#N/A
AT1G04323	#N/A	#N/A	#N/A	#N/A	#N/A	#N/A	#N/A	#N/A
AT1G04327	#N/A	#N/A	#N/A	#N/A	#N/A	#N/A	#N/A	#N/A
AT1G04330	0.00112549	-1.83621	0.923198	0.17769	0.000254794	-2.10085	0.777952	0.765937
AT1G04333	#N/A	#N/A	#N/A	#N/A	#N/A	#N/A	#N/A	#N/A
AT1G04337	#N/A	#N/A	#N/A	#N/A	#N/A	#N/A	#N/A	#N/A
AT1G04340	0	1.0808	0.882244	0.0775096	8.21822e-12	0.893363	0.997328	0.00636545
AT1G04343	#N/A	#N/A	#N/A	#N/A	#N/A	#N/A	#N/A	#N/A
AT1G04347	#N/A	#N/A	#N/A	#N/A	#N/A	#N/A	#N/A	#N/A
AT1G04350	0.00363467	0.287288	0.921147	0.0468124	0.0539002	0.256118	0.970907	0.0647819
AT1G04353	#N/A	#N/A	#N/A	#N/A	#N/A	#N/A	#N/A	#N/A
AT1G04357	#N/A	#N/A	#N/A	#N/A	#N/A	#N/A	#N/A	#N/A
AT1G04360	5.83009e-07	-1.85658	0.757006	0.33265	7.79933e-05	-1.53327	0.978957	-0.137523
AT1G04363	#N/A	#N/A	#N/A	#N/A	#N/A	#N/A	#N/A	#N/A
AT1G04367	#N/A	#N/A	#N/A	#N/A	#N/A	#N/A	#N/A	#N/A
AT1G04370	3.77812e-10	3.68472	0.934344	-0.349501	4.19022e-05	5.25179	0.991289	0.395584
AT1G04373	#N/A	#N/A	#N/A	#N/A	#N/A	#N/A	#N/A	#N/A
AT1G04377	#N/A	#N/A	#N/A	#N/A	#N/A	#N/A	#N/A	#N/A
AT1G04380	0.00126408	1.3959	0.882244	-0.427514	0.00974416	1.71376	0.997328	-0.0776408
AT1G04383	#N/A	#N/A	#N/A	#N/A	#N/A	#N/A	#N/A	#N/A
AT1G04387	#N/A	#N/A	#N/A	#N/A	#N/A	#N/A	#N/A	#N/A
AT1G04390	0	1.52907	0.844176	0.10132	0	1.67179	0.98926	-0.0412513
AT1G04397	#N/A	#N/A	#N/A	#N/A	#N/A	#N/A	#N/A	#N/A
AT1G04400	0.000312226	-0.476933	0.781814	0.103807	0.000459331	-0.484008	0.997328	-0.00417691
AT1G04403	#N/A	#N/A	#N/A	#N/A	#N/A	#N/A	#N/A	#N/A
AT1G04407	#N/A	#N/A	#N/A	#N/A	#N/A	#N/A	#N/A	#N/A
AT1G04410	0.0996816	-0.178311	0.882244	-0.0602494	0.0653702	-0.272613	0.979586	-0.0404448
AT1G04413	#N/A	#N/A	#N/A	#N/A	#N/A	#N/A	#N/A	#N/A
AT1G04417	#N/A	#N/A	#N/A	#N/A	#N/A	#N/A	#N/A	#N/A
AT1G04420	0.960856	0.00608125	0.638388	0.134532	0.242954	-0.179234	0.978957	-0.0517797
AT1G04425	#N/A	#N/A	#N/A	#N/A	#N/A	#N/A	#N/A	#N/A
AT1G04427	#N/A	#N/A	#N/A	#N/A	#N/A	#N/A	#N/A	#N/A
AT1G04430	8.6732e-08	-0.501673	0.925096	-0.0429893	0.000318023	-0.543926	0.0632789	0.209788
AT1G04433	#N/A	#N/A	#N/A	#N/A	#N/A	#N/A	#N/A	#N/A
AT1G04437	#N/A	#N/A	#N/A	#N/A	#N/A	#N/A	#N/A	#N/A
AT1G04440	1.54085e-10	-0.608582	0.882244	-0.0628607	0.0395848	-0.277227	0.997328	0.0053973
AT1G04443	#N/A	#N/A	#N/A	#N/A	#N/A	#N/A	#N/A	#N/A
AT1G04445	0.00236981	2.81325	0.957273	-0.325565	0.087122	1.5674	0.981022	0.517817
AT1G04447	#N/A	#N/A	#N/A	#N/A	#N/A	#N/A	#N/A	#N/A
AT1G04450	0.297925	2.68087	#N/A	#N/A	0.620792	1.4132	#N/A	#N/A
AT1G04453	#N/A	#N/A	#N/A	#N/A	#N/A	#N/A	#N/A	#N/A
AT1G04455	0.609011	1.45472	0.882244	-1.56176	0.421616	2.1602	#N/A	#N/A
AT1G04463	#N/A	#N/A	#N/A	#N/A	#N/A	#N/A	#N/A	#N/A
AT1G04467	#N/A	#N/A	#N/A	#N/A	#N/A	#N/A	#N/A	#N/A
AT1G04470	0.555797	-1.7154	0.882244	-1.18624	0.620792	1.4132	0.970907	-1.19047
AT1G04473	#N/A	#N/A	#N/A	#N/A	#N/A	#N/A	#N/A	#N/A
AT1G04477	#N/A	#N/A	#N/A	#N/A	#N/A	#N/A	#N/A	#N/A
AT1G04480	0.0166765	0.294776	0.957273	0.0257636	0.241416	0.185552	0.970907	-0.0629943
AT1G04483	#N/A	#N/A	#N/A	#N/A	#N/A	#N/A	#N/A	#N/A
AT1G04487	#N/A	#N/A	#N/A	#N/A	#N/A	#N/A	#N/A	#N/A
AT1G04490	0.000714943	-1.20908	0.94391	-0.110315	0.000709099	-1.24158	0.970907	-0.265095
AT1G04493	#N/A	#N/A	#N/A	#N/A	#N/A	#N/A	#N/A	#N/A
AT1G04497	#N/A	#N/A	#N/A	#N/A	#N/A	#N/A	#N/A	#N/A
AT1G04500	0.00106793	-2.52948	0.902958	0.239488	0.000560327	-2.83256	0.977091	-0.282614
AT1G04503	#N/A	#N/A	#N/A	#N/A	#N/A	#N/A	#N/A	#N/A
AT1G04507	#N/A	#N/A	#N/A	#N/A	#N/A	#N/A	#N/A	#N/A
AT1G04510	0.00234459	0.354225	0.901364	-0.053917	0.000215972	0.522871	0.970907	0.0727295
AT1G04513	#N/A	#N/A	#N/A	#N/A	#N/A	#N/A	#N/A	#N/A
AT1G04517	#N/A	#N/A	#N/A	#N/A	#N/A	#N/A	#N/A	#N/A
AT1G04520	0	-1.20792	0.882244	0.0772634	0	-1.28293	0.997328	-0.0162199
AT1G04523	#N/A	#N/A	#N/A	#N/A	#N/A	#N/A	#N/A	#N/A
AT1G04527	#N/A	#N/A	#N/A	#N/A	#N/A	#N/A	#N/A	#N/A
AT1G04530	0	-1.13816	0.699393	-0.123142	4.21976e-07	-0.680289	0.994525	-0.0169528
AT1G04533	#N/A	#N/A	#N/A	#N/A	#N/A	#N/A	#N/A	#N/A
AT1G04537	#N/A	#N/A	#N/A	#N/A	#N/A	#N/A	#N/A	#N/A
AT1G04540	0.945656	0.0138796	0.975796	0.028546	0.549888	-0.128544	0.985172	-0.0603929
AT1G04543	#N/A	#N/A	#N/A	#N/A	#N/A	#N/A	#N/A	#N/A
AT1G04547	#N/A	#N/A	#N/A	#N/A	#N/A	#N/A	#N/A	#N/A
AT1G04550	0.000129219	-0.497047	0.921147	-0.0488669	0.0137032	-0.325663	0.993408	-0.0211774
AT1G04555	0.902123	-0.0270569	0.922613	-0.0793025	0.334429	0.188656	0.970907	-0.181915
AT1G04557	#N/A	#N/A	#N/A	#N/A	#N/A	#N/A	#N/A	#N/A
AT1G04560	0.73461	0.622244	#N/A	#N/A	0.549041	-1.75792	#N/A	#N/A
AT1G04563	#N/A	#N/A	#N/A	#N/A	#N/A	#N/A	#N/A	#N/A
AT1G04567	#N/A	#N/A	#N/A	#N/A	#N/A	#N/A	#N/A	#N/A
AT1G04570	0	2.50433	0.998598	-0.00164228	0	2.03875	0.970907	0.147336
AT1G04573	#N/A	#N/A	#N/A	#N/A	#N/A	#N/A	#N/A	#N/A
AT1G04577	#N/A	#N/A	#N/A	#N/A	#N/A	#N/A	#N/A	#N/A
AT1G04580	4.24411e-09	4.12786	0.495204	-1.82605	1.16742e-05	2.66593	0.978957	-0.301043
AT1G04583	#N/A	#N/A	#N/A	#N/A	#N/A	#N/A	#N/A	#N/A
AT1G04587	#N/A	#N/A	#N/A	#N/A	#N/A	#N/A	#N/A	#N/A
AT1G04590	3.06818e-05	0.418199	0.856948	0.0883512	0.00185525	0.375683	0.789939	-0.136497
AT1G04593	#N/A	#N/A	#N/A	#N/A	#N/A	#N/A	#N/A	#N/A
AT1G04597	#N/A	#N/A	#N/A	#N/A	#N/A	#N/A	#N/A	#N/A
AT1G04600	7.82116e-06	-0.946834	0.0446102	-0.468731	0.0234364	-0.624464	0.970907	0.132696
AT1G04603	#N/A	#N/A	#N/A	#N/A	#N/A	#N/A	#N/A	#N/A
AT1G04607	#N/A	#N/A	#N/A	#N/A	#N/A	#N/A	#N/A	#N/A
AT1G04610	0.71307	-0.471738	0.342144	4.41902	0.0483884	-2.9403	0.98926	0.395332
AT1G04613	#N/A	#N/A	#N/A	#N/A	#N/A	#N/A	#N/A	#N/A
AT1G04620	0.166002	0.173995	0.939458	-0.039505	0.228615	-0.170512	0.978957	-0.0540285
AT1G04623	#N/A	#N/A	#N/A	#N/A	#N/A	#N/A	#N/A	#N/A
AT1G04625	0.64282	-0.851747	#N/A	#N/A	#N/A	#N/A	0.970907	1.61378
AT1G04630	0.668775	0.0698777	0.882244	0.0667513	0.595514	0.100279	0.997328	0.00815605
AT1G04635	0.000553548	0.621186	0.966243	0.0442148	0.0538154	0.386905	0.817206	-0.28318
AT1G04640	1.75723e-05	-0.423001	0.893753	0.0571855	1.00566e-05	-0.601084	0.970907	-0.0832351
AT1G04643	#N/A	#N/A	#N/A	#N/A	#N/A	#N/A	#N/A	#N/A
AT1G04645	0.295106	-1.69797	0.882244	-0.590688	0.864924	0.237257	0.825681	-3.87618
AT1G04647	#N/A	#N/A	#N/A	#N/A	#N/A	#N/A	#N/A	#N/A
AT1G04650	6.13665e-09	0.900101	0.791309	0.181803	6.49209e-09	0.992805	0.939605	-0.221819
AT1G04653	#N/A	#N/A	#N/A	#N/A	#N/A	#N/A	#N/A	#N/A
AT1G04657	#N/A	#N/A	#N/A	#N/A	#N/A	#N/A	#N/A	#N/A
AT1G04660	0.816524	-0.0799671	0.0308312	1.27436	8.20825e-05	-1.24011	0.970907	0.326943
AT1G04667	#N/A	#N/A	#N/A	#N/A	#N/A	#N/A	#N/A	#N/A
AT1G04670	0.555797	-1.71546	0.921147	0.769735	0.748649	0.599503	0.997328	0.0312378
AT1G04673	#N/A	#N/A	#N/A	#N/A	#N/A	#N/A	#N/A	#N/A
AT1G04677	#N/A	#N/A	#N/A	#N/A	#N/A	#N/A	#N/A	#N/A
AT1G04680	0.00220025	-0.357908	0.914571	0.0488848	7.43857e-11	-0.906987	0.309705	0.161887
AT1G04683	#N/A	#N/A	#N/A	#N/A	#N/A	#N/A	#N/A	#N/A
AT1G04687	#N/A	#N/A	#N/A	#N/A	#N/A	#N/A	#N/A	#N/A
AT1G04690	5.60832e-06	-0.432362	0.229592	-0.215614	0.013071	-0.370221	0.997328	0.0129305
AT1G04693	#N/A	#N/A	#N/A	#N/A	#N/A	#N/A	#N/A	#N/A
AT1G04697	#N/A	#N/A	#N/A	#N/A	#N/A	#N/A	#N/A	#N/A
AT1G04700	8.2905e-08	1.02404	0.801078	0.243518	1.16379e-06	0.978217	0.997328	-0.0389293
AT1G04703	#N/A	#N/A	#N/A	#N/A	#N/A	#N/A	#N/A	#N/A
AT1G04707	#N/A	#N/A	#N/A	#N/A	#N/A	#N/A	#N/A	#N/A
AT1G04710	0.256431	0.126981	0.998317	-0.000758153	0.346657	0.122388	0.997328	-0.00131163
AT1G04713	#N/A	#N/A	#N/A	#N/A	#N/A	#N/A	#N/A	#N/A
AT1G04717	#N/A	#N/A	#N/A	#N/A	#N/A	#N/A	#N/A	#N/A
AT1G04720	#N/A	#N/A	#N/A	#N/A	#N/A	#N/A	#N/A	#N/A
AT1G04723	#N/A	#N/A	#N/A	#N/A	#N/A	#N/A	#N/A	#N/A
AT1G04730	0	0.951076	0.882244	0.0810961	3.8776e-12	1.01312	0.970907	-0.0975507
AT1G04733	#N/A	#N/A	#N/A	#N/A	#N/A	#N/A	#N/A	#N/A
AT1G04737	#N/A	#N/A	#N/A	#N/A	#N/A	#N/A	#N/A	#N/A
AT1G04743	#N/A	#N/A	#N/A	#N/A	#N/A	#N/A	#N/A	#N/A
AT1G04747	#N/A	#N/A	#N/A	#N/A	#N/A	#N/A	#N/A	#N/A
AT1G04750	3.38394e-13	0.743751	0.7314	-0.119879	2.08443e-06	0.685635	0.997328	0.00370874
AT1G04753	#N/A	#N/A	#N/A	#N/A	#N/A	#N/A	#N/A	#N/A
AT1G04760	0.952963	-0.0137279	0.976928	0.0361475	0.00542094	-0.471493	0.970472	-0.175705
AT1G04763	#N/A	#N/A	#N/A	#N/A	#N/A	#N/A	#N/A	#N/A
AT1G04767	#N/A	#N/A	#N/A	#N/A	#N/A	#N/A	#N/A	#N/A
AT1G04770	1.65012e-07	-0.73243	0.882244	-0.0960495	0.00143934	-0.506308	0.993408	-0.0301296
AT1G04773	#N/A	#N/A	#N/A	#N/A	#N/A	#N/A	#N/A	#N/A
AT1G04778	0.0294183	-1.69845	0.959504	-0.175844	0.0484863	-1.57199	0.997328	0.105574
AT1G04780	1.34037e-11	0.892109	0.977274	-0.0166635	1.01809e-08	0.837959	0.997328	-0.00502581
AT1G04783	#N/A	#N/A	#N/A	#N/A	#N/A	#N/A	#N/A	#N/A
AT1G04787	#N/A	#N/A	#N/A	#N/A	#N/A	#N/A	#N/A	#N/A
AT1G04790	0.673632	0.0488023	0.932503	-0.0429486	0.631884	0.0680325	0.996926	-0.0171508
AT1G04793	#N/A	#N/A	#N/A	#N/A	#N/A	#N/A	#N/A	#N/A
AT1G04797	#N/A	#N/A	#N/A	#N/A	#N/A	#N/A	#N/A	#N/A
AT1G04800	1.33028e-05	-0.53621	0.882244	0.0615461	1.64611e-08	-0.808788	0.997328	0.00995258
AT1G04803	#N/A	#N/A	#N/A	#N/A	#N/A	#N/A	#N/A	#N/A
AT1G04807	#N/A	#N/A	#N/A	#N/A	#N/A	#N/A	#N/A	#N/A
AT1G04810	1.12341e-05	0.46269	0.958998	0.0255414	1.29176e-06	0.723294	0.997328	-0.00998472
AT1G04813	#N/A	#N/A	#N/A	#N/A	#N/A	#N/A	#N/A	#N/A
AT1G04817	#N/A	#N/A	#N/A	#N/A	#N/A	#N/A	#N/A	#N/A
AT1G04820	0.0108424	0.243201	0.96113	0.0234088	0.21498	-0.18684	0.981022	-0.0382464
AT1G04823	#N/A	#N/A	#N/A	#N/A	#N/A	#N/A	#N/A	#N/A
AT1G04827	#N/A	#N/A	#N/A	#N/A	#N/A	#N/A	#N/A	#N/A
AT1G04830	0.833039	-0.0330329	0.918767	0.0547819	0.47578	-0.10489	0.993408	-0.0312698
AT1G04833	#N/A	#N/A	#N/A	#N/A	#N/A	#N/A	#N/A	#N/A
AT1G04837	#N/A	#N/A	#N/A	#N/A	#N/A	#N/A	#N/A	#N/A
AT1G04840	0.00107167	0.813779	0.953198	-0.0726103	1.5328e-07	0.990621	0.997328	0.0269076
AT1G04847	#N/A	#N/A	#N/A	#N/A	#N/A	#N/A	#N/A	#N/A
AT1G04850	0.617718	0.0739057	0.785561	-0.104031	0.559669	0.0982691	0.98926	-0.0238186
AT1G04853	#N/A	#N/A	#N/A	#N/A	#N/A	#N/A	#N/A	#N/A
AT1G04857	#N/A	#N/A	#N/A	#N/A	#N/A	#N/A	#N/A	#N/A
AT1G04860	0.000481891	0.440893	0.882244	-0.0742757	0.0213182	0.381572	0.970907	0.0680153
AT1G04863	#N/A	#N/A	#N/A	#N/A	#N/A	#N/A	#N/A	#N/A
AT1G04867	#N/A	#N/A	#N/A	#N/A	#N/A	#N/A	#N/A	#N/A
AT1G04870	1.40625e-11	0.635576	0.906564	-0.0532253	6.10376e-07	0.678294	0.997328	0.014133
AT1G04873	#N/A	#N/A	#N/A	#N/A	#N/A	#N/A	#N/A	#N/A
AT1G04877	#N/A	#N/A	#N/A	#N/A	#N/A	#N/A	#N/A	#N/A
AT1G04880	0.844098	-0.105068	0.963034	-0.12756	0.957976	-0.0269214	0.970907	-0.430045
AT1G04883	#N/A	#N/A	#N/A	#N/A	#N/A	#N/A	#N/A	#N/A
AT1G04887	#N/A	#N/A	#N/A	#N/A	#N/A	#N/A	#N/A	#N/A
AT1G04890	#N/A	#N/A	#N/A	#N/A	#N/A	#N/A	#N/A	#N/A
AT1G04893	#N/A	#N/A	#N/A	#N/A	#N/A	#N/A	#N/A	#N/A
AT1G04895	#N/A	#N/A	#N/A	#N/A	#N/A	#N/A	#N/A	#N/A
AT1G04897	#N/A	#N/A	#N/A	#N/A	#N/A	#N/A	#N/A	#N/A
AT1G04900	1.63796e-10	0.785942	0.940495	0.0418249	1.65203e-12	0.940108	0.993206	-0.0340889
AT1G04903	#N/A	#N/A	#N/A	#N/A	#N/A	#N/A	#N/A	#N/A
AT1G04907	#N/A	#N/A	#N/A	#N/A	#N/A	#N/A	#N/A	#N/A
AT1G04910	1.87111e-06	0.474071	0.997174	-0.00122239	0.000586704	0.432282	0.997328	0.0102902
AT1G04913	#N/A	#N/A	#N/A	#N/A	#N/A	#N/A	#N/A	#N/A
AT1G04917	#N/A	#N/A	#N/A	#N/A	#N/A	#N/A	#N/A	#N/A
AT1G04920	1.22346e-08	0.904421	0.996185	-0.00480505	0.00056715	0.702643	0.917128	0.208156
AT1G04923	#N/A	#N/A	#N/A	#N/A	#N/A	#N/A	#N/A	#N/A
AT1G04927	#N/A	#N/A	#N/A	#N/A	#N/A	#N/A	#N/A	#N/A
AT1G04930	0.0001371	0.665233	0.843207	0.153843	0.0206859	0.417839	0.996926	0.0421636
AT1G04933	#N/A	#N/A	#N/A	#N/A	#N/A	#N/A	#N/A	#N/A
AT1G04937	#N/A	#N/A	#N/A	#N/A	#N/A	#N/A	#N/A	#N/A
AT1G04940	0.0124529	-0.301417	0.996185	0.00480193	0.00221764	-0.455291	0.976153	-0.0550413
AT1G04943	#N/A	#N/A	#N/A	#N/A	#N/A	#N/A	#N/A	#N/A
AT1G04945	0	1.19879	0.882244	-0.0829142	1.41806e-13	1.07906	0.982241	-0.0443325
AT1G04947	#N/A	#N/A	#N/A	#N/A	#N/A	#N/A	#N/A	#N/A
AT1G04950	0.0923888	0.186687	0.944326	0.0378204	0.0176248	0.325961	0.992757	0.0245722
AT1G04953	#N/A	#N/A	#N/A	#N/A	#N/A	#N/A	#N/A	#N/A
AT1G04957	#N/A	#N/A	#N/A	#N/A	#N/A	#N/A	#N/A	#N/A
AT1G04960	0.135533	0.169418	0.939458	-0.0413165	0.612069	0.0827289	0.993697	0.0220602
AT1G04963	#N/A	#N/A	#N/A	#N/A	#N/A	#N/A	#N/A	#N/A
AT1G04967	#N/A	#N/A	#N/A	#N/A	#N/A	#N/A	#N/A	#N/A
AT1G04970	0.781261	-0.0331001	0.996185	0.0080657	0.421616	0.10179	0.986293	-0.0388686
AT1G04973	#N/A	#N/A	#N/A	#N/A	#N/A	#N/A	#N/A	#N/A
AT1G04977	#N/A	#N/A	#N/A	#N/A	#N/A	#N/A	#N/A	#N/A
AT1G04980	0.0103061	-0.408667	2.88892e-13	-0.832384	6.24584e-06	-0.726938	0.997328	-0.00491244
AT1G04983	#N/A	#N/A	#N/A	#N/A	#N/A	#N/A	#N/A	#N/A
AT1G04985	2.53258e-08	0.539402	0.99433	-0.0106289	1.25738e-07	0.689399	0.970907	0.0460445
AT1G04987	#N/A	#N/A	#N/A	#N/A	#N/A	#N/A	#N/A	#N/A
AT1G04990	1.55397e-11	-0.900998	0.270322	-0.234466	0.623541	0.0720301	0.997328	-0.00476626
AT1G04997	#N/A	#N/A	#N/A	#N/A	#N/A	#N/A	#N/A	#N/A
AT1G05000	5.02108e-08	-1.46137	0.479088	-0.339778	0.00737945	-0.720602	0.981394	-0.082289
AT1G05003	#N/A	#N/A	#N/A	#N/A	#N/A	#N/A	#N/A	#N/A
AT1G05005	#N/A	#N/A	#N/A	#N/A	0.620792	1.41316	#N/A	#N/A
AT1G05007	#N/A	#N/A	#N/A	#N/A	#N/A	#N/A	#N/A	#N/A
AT1G05010	0	-1.82003	0.0310795	-0.441363	4.90487e-05	-0.640124	0.970907	0.0899668
AT1G05013	#N/A	#N/A	#N/A	#N/A	#N/A	#N/A	#N/A	#N/A
AT1G05017	#N/A	#N/A	#N/A	#N/A	#N/A	#N/A	#N/A	#N/A
AT1G05020	0.0226874	-0.786689	0.312319	-0.552804	0.636149	-0.178518	0.970907	-0.227913
AT1G05023	#N/A	#N/A	#N/A	#N/A	#N/A	#N/A	#N/A	#N/A
AT1G05027	#N/A	#N/A	#N/A	#N/A	#N/A	#N/A	#N/A	#N/A
AT1G05030	0.161293	-0.1795	0.882244	0.0817289	0.768059	0.0440812	0.795207	-0.142663
AT1G05033	#N/A	#N/A	#N/A	#N/A	#N/A	#N/A	#N/A	#N/A
AT1G05035	0.00113821	-2.22124	0.814297	-0.698894	0.000449176	-2.30679	0.970907	0.338829
AT1G05037	#N/A	#N/A	#N/A	#N/A	#N/A	#N/A	#N/A	#N/A
AT1G05040	0.805698	0.374492	0.882244	-1.56176	0.382752	-1.03051	0.978957	0.768686
AT1G05043	#N/A	#N/A	#N/A	#N/A	#N/A	#N/A	#N/A	#N/A
AT1G05047	#N/A	#N/A	#N/A	#N/A	#N/A	#N/A	#N/A	#N/A
AT1G05053	#N/A	#N/A	#N/A	#N/A	#N/A	#N/A	#N/A	#N/A
AT1G05055	8.73613e-08	0.612812	0.925096	-0.0491962	0.00134342	0.42172	0.970907	0.112864
AT1G05057	#N/A	#N/A	#N/A	#N/A	#N/A	#N/A	#N/A	#N/A
AT1G05060	0.102735	0.217235	0.935572	-0.0548336	0.00783863	0.36526	0.97452	0.0526622
AT1G05063	#N/A	#N/A	#N/A	#N/A	#N/A	#N/A	#N/A	#N/A
AT1G05065	0.000366717	-1.09013	0.102287	0.701858	7.3518e-06	-1.10426	0.981022	0.100491
AT1G05067	#N/A	#N/A	#N/A	#N/A	#N/A	#N/A	#N/A	#N/A
AT1G05070	5.98957e-05	0.517199	0.986373	-0.0156295	0.0182041	0.348272	0.970907	0.108413
AT1G05073	#N/A	#N/A	#N/A	#N/A	#N/A	#N/A	#N/A	#N/A
AT1G05077	#N/A	#N/A	#N/A	#N/A	#N/A	#N/A	#N/A	#N/A
AT1G05080	0.609011	1.45473	#N/A	#N/A	#N/A	#N/A	#N/A	#N/A
AT1G05083	#N/A	#N/A	#N/A	#N/A	#N/A	#N/A	#N/A	#N/A
AT1G05085	#N/A	#N/A	0.814297	-2.29715	#N/A	#N/A	#N/A	#N/A
AT1G05087	0.0462532	0.599605	0.882244	0.171082	0.739623	0.154318	0.981022	-0.0877138
AT1G05090	0.59637	0.0699152	0.977937	-0.0244922	0.00480236	-0.457691	0.63857	-0.229526
AT1G05093	#N/A	#N/A	#N/A	#N/A	#N/A	#N/A	#N/A	#N/A
AT1G05097	#N/A	#N/A	#N/A	#N/A	#N/A	#N/A	#N/A	#N/A
AT1G05100	0.914695	0.0594618	0.921147	-0.162159	0.988396	-0.00717408	0.978957	0.18416
AT1G05103	#N/A	#N/A	#N/A	#N/A	#N/A	#N/A	#N/A	#N/A
AT1G05107	#N/A	#N/A	#N/A	#N/A	#N/A	#N/A	#N/A	#N/A
AT1G05113	#N/A	#N/A	#N/A	#N/A	#N/A	#N/A	#N/A	#N/A
AT1G05117	#N/A	#N/A	#N/A	#N/A	#N/A	#N/A	#N/A	#N/A
AT1G05120	0	1.05083	0.952586	-0.0314661	2.38763e-11	0.894098	0.979556	0.0338377
AT1G05123	#N/A	#N/A	#N/A	#N/A	#N/A	#N/A	#N/A	#N/A
AT1G05127	#N/A	#N/A	#N/A	#N/A	#N/A	#N/A	#N/A	#N/A
AT1G05133	#N/A	#N/A	#N/A	#N/A	#N/A	#N/A	#N/A	#N/A
AT1G05136	#N/A	#N/A	#N/A	#N/A	#N/A	#N/A	#N/A	#N/A
AT1G05137	#N/A	#N/A	#N/A	#N/A	#N/A	#N/A	#N/A	#N/A
AT1G05140	0.514028	0.0725436	0.786085	0.103909	0.641488	-0.072138	0.997328	-0.00548339
AT1G05143	#N/A	#N/A	#N/A	#N/A	#N/A	#N/A	#N/A	#N/A
AT1G05147	#N/A	#N/A	#N/A	#N/A	#N/A	#N/A	#N/A	#N/A
AT1G05150	0.000331776	-0.356753	0.73064	-0.121448	0.0709001	-0.275462	0.936782	-0.100294
AT1G05153	#N/A	#N/A	#N/A	#N/A	#N/A	#N/A	#N/A	#N/A
AT1G05157	#N/A	#N/A	#N/A	#N/A	#N/A	#N/A	#N/A	#N/A
AT1G05160	0.545037	-0.0954224	0.959504	0.0297847	0.665252	-0.0763819	0.837666	-0.188575
AT1G05163	#N/A	#N/A	#N/A	#N/A	#N/A	#N/A	#N/A	#N/A
AT1G05167	#N/A	#N/A	#N/A	#N/A	#N/A	#N/A	#N/A	#N/A
AT1G05170	0.00285542	0.373156	0.6886	-0.137045	4.91101e-08	0.715061	0.978957	-0.0362041
AT1G05173	#N/A	#N/A	#N/A	#N/A	#N/A	#N/A	#N/A	#N/A
AT1G05177	#N/A	#N/A	#N/A	#N/A	#N/A	#N/A	#N/A	#N/A
AT1G05180	3.75978e-05	0.401752	0.422222	-0.182694	9.84566e-07	0.653986	0.993408	-0.0215954
AT1G05183	#N/A	#N/A	#N/A	#N/A	#N/A	#N/A	#N/A	#N/A
AT1G05187	#N/A	#N/A	#N/A	#N/A	#N/A	#N/A	#N/A	#N/A
AT1G05190	0.833084	-0.0233619	0.835273	0.0974118	0.00254492	-0.453219	0.960657	-0.122265
AT1G05193	#N/A	#N/A	#N/A	#N/A	#N/A	#N/A	#N/A	#N/A
AT1G05197	#N/A	#N/A	#N/A	#N/A	#N/A	#N/A	#N/A	#N/A
AT1G05200	3.09799e-12	-0.65575	0.399504	0.18043	0.0315035	-0.333184	0.981022	0.0285679
AT1G05203	#N/A	#N/A	#N/A	#N/A	#N/A	#N/A	#N/A	#N/A
AT1G05205	0.566467	-0.0944471	0.891058	0.0646053	0.457804	-0.129409	0.970907	-0.109244
AT1G05207	#N/A	#N/A	#N/A	#N/A	#N/A	#N/A	#N/A	#N/A
AT1G05210	0.0458894	-0.35852	0.888525	-0.0949491	0.0513225	-0.342634	0.970907	-0.0841635
AT1G05213	#N/A	#N/A	#N/A	#N/A	#N/A	#N/A	#N/A	#N/A
AT1G05217	#N/A	#N/A	#N/A	#N/A	#N/A	#N/A	#N/A	#N/A
AT1G05220	0.888848	0.141412	0.901364	-0.392398	0.609052	0.437795	0.993408	-0.260162
AT1G05223	#N/A	#N/A	#N/A	#N/A	#N/A	#N/A	#N/A	#N/A
AT1G05227	#N/A	#N/A	#N/A	#N/A	#N/A	#N/A	#N/A	#N/A
AT1G05230	0	-1.00529	0.716999	-0.130989	0.000371854	-0.654085	0.98926	-0.0271536
AT1G05233	#N/A	#N/A	#N/A	#N/A	#N/A	#N/A	#N/A	#N/A
AT1G05237	#N/A	#N/A	#N/A	#N/A	#N/A	#N/A	#N/A	#N/A
AT1G05240	0.0100516	1.6929	0.9674	-0.148106	0.00373657	4.10994	0.993408	-0.197966
AT1G05243	#N/A	#N/A	#N/A	#N/A	#N/A	#N/A	#N/A	#N/A
AT1G05247	#N/A	#N/A	#N/A	#N/A	#N/A	#N/A	#N/A	#N/A
AT1G05250	0	5.11401	#N/A	#N/A	0	4.95485	0.970472	1.9081
AT1G05253	#N/A	#N/A	#N/A	#N/A	#N/A	#N/A	#N/A	#N/A
AT1G05257	#N/A	#N/A	#N/A	#N/A	#N/A	#N/A	#N/A	#N/A
AT1G05260	1.41974e-07	1.35103	0.915875	0.184528	4.71165e-06	1.23384	0.963852	0.378478
AT1G05263	#N/A	#N/A	#N/A	#N/A	#N/A	#N/A	#N/A	#N/A
AT1G05267	#N/A	#N/A	#N/A	#N/A	#N/A	#N/A	#N/A	#N/A
AT1G05270	1.19969e-06	0.472837	0.996185	0.00920545	0.0123364	0.315551	0.970907	-0.0629533
AT1G05273	#N/A	#N/A	#N/A	#N/A	#N/A	#N/A	#N/A	#N/A
AT1G05277	#N/A	#N/A	#N/A	#N/A	#N/A	#N/A	#N/A	#N/A
AT1G05280	0.184686	3.34585	#N/A	#N/A	0.620792	1.4132	#N/A	#N/A
AT1G05283	#N/A	#N/A	#N/A	#N/A	#N/A	#N/A	#N/A	#N/A
AT1G05287	#N/A	#N/A	#N/A	#N/A	#N/A	#N/A	#N/A	#N/A
AT1G05290	#N/A	#N/A	#N/A	#N/A	#N/A	#N/A	#N/A	#N/A
AT1G05291	#N/A	#N/A	#N/A	#N/A	#N/A	#N/A	#N/A	#N/A
AT1G05293	#N/A	#N/A	#N/A	#N/A	#N/A	#N/A	#N/A	#N/A
AT1G05297	#N/A	#N/A	#N/A	#N/A	#N/A	#N/A	#N/A	#N/A
AT1G05300	0	-2.17993	0.94622	-0.0485459	0	-1.79961	0.997328	0.0160396
AT1G05303	#N/A	#N/A	#N/A	#N/A	#N/A	#N/A	#N/A	#N/A
AT1G05307	#N/A	#N/A	#N/A	#N/A	#N/A	#N/A	#N/A	#N/A
AT1G05310	9.3326e-10	-1.26739	0.882244	0.167371	5.18866e-12	-1.68853	0.978957	0.0801999
AT1G05313	#N/A	#N/A	#N/A	#N/A	#N/A	#N/A	#N/A	#N/A
AT1G05317	#N/A	#N/A	#N/A	#N/A	#N/A	#N/A	#N/A	#N/A
AT1G05320	0	-1.89507	0.882244	0.0680169	0	-1.70766	0.997328	0.0114271
AT1G05323	#N/A	#N/A	#N/A	#N/A	#N/A	#N/A	#N/A	#N/A
AT1G05327	#N/A	#N/A	#N/A	#N/A	#N/A	#N/A	#N/A	#N/A
AT1G05330	0.486267	-0.735221	0.520557	-1.36092	0.931347	-0.12393	0.970907	0.429181
AT1G05333	#N/A	#N/A	#N/A	#N/A	#N/A	#N/A	#N/A	#N/A
AT1G05337	#N/A	#N/A	#N/A	#N/A	#N/A	#N/A	#N/A	#N/A
AT1G05340	1.83073e-05	-1.17655	0.275913	-0.58748	0.000239794	-1.24223	0.997328	-0.0126497
AT1G05343	#N/A	#N/A	#N/A	#N/A	#N/A	#N/A	#N/A	#N/A
AT1G05347	#N/A	#N/A	#N/A	#N/A	#N/A	#N/A	#N/A	#N/A
AT1G05350	0.0988247	0.176975	0.568263	-0.159773	0.0629567	0.26787	0.997328	-0.0159607
AT1G05353	#N/A	#N/A	#N/A	#N/A	#N/A	#N/A	#N/A	#N/A
AT1G05357	#N/A	#N/A	#N/A	#N/A	#N/A	#N/A	#N/A	#N/A
AT1G05360	6.85885e-12	0.703525	0.903821	0.0610143	1.93997e-08	0.773538	0.997328	-0.0191914
AT1G05363	#N/A	#N/A	#N/A	#N/A	#N/A	#N/A	#N/A	#N/A
AT1G05367	#N/A	#N/A	#N/A	#N/A	#N/A	#N/A	#N/A	#N/A
AT1G05370	1.8149e-08	-1.45918	0.996185	-0.0149096	3.35892e-12	-2.25288	0.970907	-0.149719
AT1G05373	#N/A	#N/A	#N/A	#N/A	#N/A	#N/A	#N/A	#N/A
AT1G05377	#N/A	#N/A	#N/A	#N/A	#N/A	#N/A	#N/A	#N/A
AT1G05380	2.07381e-07	0.650729	0.966636	0.0223858	7.64784e-05	0.730492	0.997328	0.00281271
AT1G05383	#N/A	#N/A	#N/A	#N/A	#N/A	#N/A	#N/A	#N/A
AT1G05385	0.0185743	-0.342189	0.310278	0.213659	4.80793e-06	-0.72956	0.997328	-0.0132833
AT1G05387	#N/A	#N/A	#N/A	#N/A	#N/A	#N/A	#N/A	#N/A
AT1G05390	#N/A	#N/A	#N/A	#N/A	#N/A	#N/A	#N/A	#N/A
AT1G05397	#N/A	#N/A	#N/A	#N/A	#N/A	#N/A	#N/A	#N/A
AT1G05400	0.299641	0.405929	0.738885	0.523124	0.53468	0.278677	0.978957	-0.191939
AT1G05407	#N/A	#N/A	#N/A	#N/A	#N/A	#N/A	#N/A	#N/A
AT1G05410	2.48769e-06	0.495604	0.994044	0.012122	0.0150959	0.323352	0.98926	-0.0390911
AT1G05413	#N/A	#N/A	#N/A	#N/A	#N/A	#N/A	#N/A	#N/A
AT1G05417	#N/A	#N/A	#N/A	#N/A	#N/A	#N/A	#N/A	#N/A
AT1G05420	0.130356	0.460661	0.921147	0.154983	0.328213	-0.289809	0.640665	0.50085
AT1G05423	#N/A	#N/A	#N/A	#N/A	#N/A	#N/A	#N/A	#N/A
AT1G05427	#N/A	#N/A	#N/A	#N/A	#N/A	#N/A	#N/A	#N/A
AT1G05430	0.00712466	0.275234	0.996185	-0.00595045	0.0235035	0.30787	0.981394	-0.0294227
AT1G05433	#N/A	#N/A	#N/A	#N/A	#N/A	#N/A	#N/A	#N/A
AT1G05440	0.635609	-0.115622	0.380881	-0.363115	0.0262351	-0.435394	0.997328	0.0108006
AT1G05443	#N/A	#N/A	#N/A	#N/A	#N/A	#N/A	#N/A	#N/A
AT1G05447	#N/A	#N/A	#N/A	#N/A	#N/A	#N/A	#N/A	#N/A
AT1G05450	0.334061	-1.20115	0.882244	-0.697508	0.361326	-2.48911	0.970472	-1.84365
AT1G05453	#N/A	#N/A	#N/A	#N/A	#N/A	#N/A	#N/A	#N/A
AT1G05460	1.44486e-11	0.677481	0.843207	0.095449	2.30799e-11	0.934658	0.997328	0.00392151
AT1G05463	#N/A	#N/A	#N/A	#N/A	#N/A	#N/A	#N/A	#N/A
AT1G05467	#N/A	#N/A	#N/A	#N/A	#N/A	#N/A	#N/A	#N/A
AT1G05470	1.46378e-11	-0.984359	0.84931	0.0941051	2.17603e-10	-1.03144	0.996984	0.0183179
AT1G05473	#N/A	#N/A	#N/A	#N/A	#N/A	#N/A	#N/A	#N/A
AT1G05477	#N/A	#N/A	#N/A	#N/A	#N/A	#N/A	#N/A	#N/A
AT1G05483	#N/A	#N/A	#N/A	#N/A	#N/A	#N/A	#N/A	#N/A
AT1G05487	#N/A	#N/A	#N/A	#N/A	#N/A	#N/A	#N/A	#N/A
AT1G05490	0.600794	-0.208285	0.993514	-0.0407197	0.478119	0.249696	0.970907	0.175815
AT1G05493	#N/A	#N/A	#N/A	#N/A	#N/A	#N/A	#N/A	#N/A
AT1G05497	#N/A	#N/A	#N/A	#N/A	#N/A	#N/A	#N/A	#N/A
AT1G05500	0.80639	-0.0281027	0.953198	0.0288725	0.37266	0.133239	0.970907	-0.0502325
AT1G05503	#N/A	#N/A	#N/A	#N/A	#N/A	#N/A	#N/A	#N/A
AT1G05507	#N/A	#N/A	#N/A	#N/A	#N/A	#N/A	#N/A	#N/A
AT1G05510	0.609011	1.45473	0.882244	-1.56176	#N/A	#N/A	#N/A	#N/A
AT1G05517	#N/A	#N/A	#N/A	#N/A	#N/A	#N/A	#N/A	#N/A
AT1G05520	8.34532e-08	0.510591	0.720297	-0.123617	1.12303e-05	0.667581	0.917656	0.101617
AT1G05523	#N/A	#N/A	#N/A	#N/A	#N/A	#N/A	#N/A	#N/A
AT1G05527	#N/A	#N/A	#N/A	#N/A	#N/A	#N/A	#N/A	#N/A
AT1G05530	0	6.38853	0.951964	-0.213415	0	3.81452	0.943338	-1.26679
AT1G05533	#N/A	#N/A	#N/A	#N/A	#N/A	#N/A	#N/A	#N/A
AT1G05537	#N/A	#N/A	#N/A	#N/A	#N/A	#N/A	#N/A	#N/A
AT1G05540	0.670527	0.0866992	0.188668	0.429184	0.000755585	-0.677526	0.997328	0.0263748
AT1G05543	#N/A	#N/A	#N/A	#N/A	#N/A	#N/A	#N/A	#N/A
AT1G05547	#N/A	#N/A	#N/A	#N/A	#N/A	#N/A	#N/A	#N/A
AT1G05550	0.0324812	1.02203	0.829668	0.418206	0.158442	0.704801	0.993408	0.128127
AT1G05553	#N/A	#N/A	#N/A	#N/A	#N/A	#N/A	#N/A	#N/A
AT1G05557	#N/A	#N/A	#N/A	#N/A	#N/A	#N/A	#N/A	#N/A
AT1G05560	9.83152e-07	0.48151	0.00201146	0.397943	9.4386e-06	0.617949	0.738569	0.187793
AT1G05562	#N/A	#N/A	#N/A	#N/A	#N/A	#N/A	#N/A	#N/A
AT1G05563	#N/A	#N/A	#N/A	#N/A	#N/A	#N/A	#N/A	#N/A
AT1G05567	#N/A	#N/A	#N/A	#N/A	#N/A	#N/A	#N/A	#N/A
AT1G05570	0.0222047	-0.420741	0.0396964	-0.417878	0.627314	-0.134001	0.997328	-0.0110628
AT1G05575	3.6526e-05	-1.52889	0.882244	-0.21549	0.000243831	-1.2471	0.494269	-0.645729
AT1G05577	0	5.75521	0.955103	0.243874	0	5.16669	0.970907	1.10222
AT1G05580	0	8.89328	#N/A	#N/A	4.20047e-09	12.4067	0.970907	2.35124
AT1G05583	#N/A	#N/A	#N/A	#N/A	#N/A	#N/A	#N/A	#N/A
AT1G05587	#N/A	#N/A	#N/A	#N/A	#N/A	#N/A	#N/A	#N/A
AT1G05590	4.94568e-10	0.613126	0.861208	0.0877569	3.06718e-08	0.55855	0.978957	-0.0427114
AT1G05593	#N/A	#N/A	#N/A	#N/A	#N/A	#N/A	#N/A	#N/A
AT1G05597	#N/A	#N/A	#N/A	#N/A	#N/A	#N/A	#N/A	#N/A
AT1G05600	0.0326629	0.34857	0.731851	0.190762	0.772755	0.0537282	0.970907	-0.103447
AT1G05603	#N/A	#N/A	#N/A	#N/A	#N/A	#N/A	#N/A	#N/A
AT1G05607	#N/A	#N/A	#N/A	#N/A	#N/A	#N/A	#N/A	#N/A
AT1G05610	0.0140439	-1.04432	0.882244	-0.206675	0.0123529	-1.02062	0.996041	0.0681199
AT1G05613	#N/A	#N/A	#N/A	#N/A	#N/A	#N/A	#N/A	#N/A
AT1G05615	#N/A	#N/A	#N/A	#N/A	#N/A	#N/A	#N/A	#N/A
AT1G05617	#N/A	#N/A	#N/A	#N/A	#N/A	#N/A	#N/A	#N/A
AT1G05620	0.211106	-0.211064	0.947364	-0.0396578	0.000747765	-0.459002	0.993408	0.0342931
AT1G05623	#N/A	#N/A	#N/A	#N/A	#N/A	#N/A	#N/A	#N/A
AT1G05630	0.859434	0.0289527	0.0851403	-0.26934	0.143166	0.268919	0.832627	-0.168133
AT1G05633	#N/A	#N/A	#N/A	#N/A	#N/A	#N/A	#N/A	#N/A
AT1G05640	2.27025e-08	0.983397	0.846315	0.151449	1.50597e-07	0.911421	0.70688	-0.310505
AT1G05643	#N/A	#N/A	#N/A	#N/A	#N/A	#N/A	#N/A	#N/A
AT1G05647	#N/A	#N/A	#N/A	#N/A	#N/A	#N/A	#N/A	#N/A
AT1G05650	#N/A	#N/A	0.882244	-1.56176	0.945309	-0.143315	#N/A	#N/A
AT1G05653	#N/A	#N/A	#N/A	#N/A	#N/A	#N/A	#N/A	#N/A
AT1G05657	#N/A	#N/A	#N/A	#N/A	#N/A	#N/A	#N/A	#N/A
AT1G05660	#N/A	#N/A	#N/A	#N/A	#N/A	#N/A	#N/A	#N/A
AT1G05663	#N/A	#N/A	#N/A	#N/A	#N/A	#N/A	#N/A	#N/A
AT1G05667	#N/A	#N/A	#N/A	#N/A	#N/A	#N/A	#N/A	#N/A
AT1G05670	8.61466e-10	0.846013	0.906716	0.0627512	1.57621e-05	0.694343	0.835691	-0.194122
AT1G05673	#N/A	#N/A	#N/A	#N/A	#N/A	#N/A	#N/A	#N/A
AT1G05675	1.1659e-11	-1.17827	0.109931	-0.414884	0.00565152	0.618862	0.337602	-0.791829
AT1G05680	0	5.73492	0.996185	-0.0191342	0	7.39355	0.970907	0.422737
AT1G05683	#N/A	#N/A	#N/A	#N/A	#N/A	#N/A	#N/A	#N/A
AT1G05687	#N/A	#N/A	#N/A	#N/A	#N/A	#N/A	#N/A	#N/A
AT1G05690	0.00937159	-0.446318	0.919506	-0.0871797	0.860572	-0.0432825	0.995385	0.0455972
AT1G05693	#N/A	#N/A	#N/A	#N/A	#N/A	#N/A	#N/A	#N/A
AT1G05697	#N/A	#N/A	#N/A	#N/A	#N/A	#N/A	#N/A	#N/A
AT1G05700	0.0696995	-1.54105	0.710443	0.998318	0.392952	-0.638245	0.970907	-0.552489
AT1G05703	#N/A	#N/A	#N/A	#N/A	#N/A	#N/A	#N/A	#N/A
AT1G05707	#N/A	#N/A	#N/A	#N/A	#N/A	#N/A	#N/A	#N/A
AT1G05710	0	-1.38279	0.985119	-0.017185	1.10791e-11	-1.23702	0.885248	-0.188131
AT1G05713	#N/A	#N/A	#N/A	#N/A	#N/A	#N/A	#N/A	#N/A
AT1G05717	#N/A	#N/A	#N/A	#N/A	#N/A	#N/A	#N/A	#N/A
AT1G05720	0.402374	0.112255	0.417118	-0.197031	0.0708221	0.249999	0.997328	0.0125819
AT1G05723	#N/A	#N/A	#N/A	#N/A	#N/A	#N/A	#N/A	#N/A
AT1G05727	#N/A	#N/A	#N/A	#N/A	#N/A	#N/A	#N/A	#N/A
AT1G05730	0	1.86155	0.60811	-0.389659	1.93238e-14	1.65285	0.970907	-0.184533
AT1G05733	#N/A	#N/A	#N/A	#N/A	#N/A	#N/A	#N/A	#N/A
AT1G05737	#N/A	#N/A	#N/A	#N/A	#N/A	#N/A	#N/A	#N/A
AT1G05740	0.22479	3.04399	0.738885	-2.78189	0.216082	1.97837	0.997328	0.0312378
AT1G05747	#N/A	#N/A	#N/A	#N/A	#N/A	#N/A	#N/A	#N/A
AT1G05750	0.000408981	0.549081	0.996185	0.0050811	0.000126915	0.585328	0.970907	-0.114994
AT1G05753	#N/A	#N/A	#N/A	#N/A	#N/A	#N/A	#N/A	#N/A
AT1G05757	#N/A	#N/A	#N/A	#N/A	#N/A	#N/A	#N/A	#N/A
AT1G05760	0.696669	-0.110822	0.996185	0.0093811	0.00249456	-0.682181	0.993408	0.0492414
AT1G05763	#N/A	#N/A	#N/A	#N/A	#N/A	#N/A	#N/A	#N/A
AT1G05767	#N/A	#N/A	#N/A	#N/A	#N/A	#N/A	#N/A	#N/A
AT1G05770	0.450996	-0.290072	0.872858	0.279888	9.8286e-05	-1.4839	0.970907	-0.297782
AT1G05773	#N/A	#N/A	#N/A	#N/A	#N/A	#N/A	#N/A	#N/A
AT1G05777	#N/A	#N/A	#N/A	#N/A	#N/A	#N/A	#N/A	#N/A
AT1G05780	0.490544	0.155497	0.951311	0.0574982	0.920139	0.0249598	0.993408	-0.0488174
AT1G05783	0.940169	0.0595822	0.975588	0.0941544	0.549041	0.42016	0.997328	0.108504
AT1G05785	0	1.48445	0.59722	-0.232586	0	1.35366	0.996926	-0.0323077
AT1G05787	#N/A	#N/A	#N/A	#N/A	#N/A	#N/A	#N/A	#N/A
AT1G05790	0.854566	-0.0274876	0.882244	-0.0492305	0.0900027	0.265895	0.997328	0.018192
AT1G05793	#N/A	#N/A	#N/A	#N/A	#N/A	#N/A	#N/A	#N/A
AT1G05797	#N/A	#N/A	#N/A	#N/A	#N/A	#N/A	#N/A	#N/A
AT1G05800	0.609011	1.45473	0.814297	-2.29715	#N/A	#N/A	#N/A	#N/A
AT1G05803	#N/A	#N/A	#N/A	#N/A	#N/A	#N/A	#N/A	#N/A
AT1G05805	0	-1.74836	0.814297	-0.100047	0	-1.11463	0.940779	0.0980212
AT1G05807	#N/A	#N/A	#N/A	#N/A	#N/A	#N/A	#N/A	#N/A
AT1G05810	2.09951e-09	-1.04626	0.882244	-0.102378	5.65599e-14	-1.2976	0.970907	-0.156129
AT1G05813	#N/A	#N/A	#N/A	#N/A	#N/A	#N/A	#N/A	#N/A
AT1G05817	#N/A	#N/A	#N/A	#N/A	#N/A	#N/A	#N/A	#N/A
AT1G05820	1.70817e-08	1.06746	0.882244	0.124539	2.23959e-11	1.28923	0.970907	-0.146081
AT1G05823	#N/A	#N/A	#N/A	#N/A	#N/A	#N/A	#N/A	#N/A
AT1G05827	#N/A	#N/A	#N/A	#N/A	#N/A	#N/A	#N/A	#N/A
AT1G05830	0.26897	0.163296	0.876294	0.0795288	0.392436	0.1451	0.939605	-0.0997
AT1G05833	#N/A	#N/A	#N/A	#N/A	#N/A	#N/A	#N/A	#N/A
AT1G05835	0	-1.30612	0.974144	-0.0220961	4.64684e-11	-1.4362	0.960657	0.151317
AT1G05837	#N/A	#N/A	#N/A	#N/A	#N/A	#N/A	#N/A	#N/A
AT1G05840	0.40485	-0.102907	0.996185	-0.0100351	0.898074	0.0220719	0.997328	-0.0119272
AT1G05843	#N/A	#N/A	#N/A	#N/A	#N/A	#N/A	#N/A	#N/A
AT1G05847	#N/A	#N/A	#N/A	#N/A	#N/A	#N/A	#N/A	#N/A
AT1G05850	0.00142726	0.298744	0.882244	0.0660926	0.579052	0.08936	0.970907	0.0678663
AT1G05853	#N/A	#N/A	#N/A	#N/A	#N/A	#N/A	#N/A	#N/A
AT1G05857	#N/A	#N/A	#N/A	#N/A	#N/A	#N/A	#N/A	#N/A
AT1G05860	0.726511	-0.0564705	0.888755	0.0655024	0.649525	-0.0684538	0.997328	0.00633876
AT1G05863	#N/A	#N/A	#N/A	#N/A	#N/A	#N/A	#N/A	#N/A
AT1G05867	#N/A	#N/A	#N/A	#N/A	#N/A	#N/A	#N/A	#N/A
AT1G05870	0.000322713	-0.502706	0.945632	0.0373128	7.24975e-06	-0.69763	0.997328	-0.0232655
AT1G05873	#N/A	#N/A	#N/A	#N/A	#N/A	#N/A	#N/A	#N/A
AT1G05880	0	5.18032	0.901967	-0.222343	0	4.55719	0.970907	0.232525
AT1G05887	#N/A	#N/A	#N/A	#N/A	#N/A	#N/A	#N/A	#N/A
AT1G05890	0	1.39842	0.904532	0.0539308	1.52332e-05	0.608398	0.970907	-0.0680685
AT1G05893	#N/A	#N/A	#N/A	#N/A	#N/A	#N/A	#N/A	#N/A
AT1G05894	0	2.62234	0.657083	0.528888	0	2.49177	0.970907	-0.221835
AT1G05897	#N/A	#N/A	#N/A	#N/A	#N/A	#N/A	#N/A	#N/A
AT1G05900	0	1.71562	0.94391	0.0389136	0	1.36837	0.997328	0.0233919
AT1G05903	#N/A	#N/A	#N/A	#N/A	#N/A	#N/A	#N/A	#N/A
AT1G05907	#N/A	#N/A	#N/A	#N/A	#N/A	#N/A	#N/A	#N/A
AT1G05910	1.98744e-07	0.592081	0.951338	-0.0306576	5.18179e-06	0.75637	0.997029	-0.0155588
AT1G05913	#N/A	#N/A	#N/A	#N/A	#N/A	#N/A	#N/A	#N/A
AT1G05917	#N/A	#N/A	#N/A	#N/A	#N/A	#N/A	#N/A	#N/A
AT1G05920	#N/A	#N/A	#N/A	#N/A	#N/A	#N/A	0.970907	1.61377
AT1G05927	#N/A	#N/A	#N/A	#N/A	#N/A	#N/A	#N/A	#N/A
AT1G05930	#N/A	#N/A	#N/A	#N/A	#N/A	#N/A	#N/A	#N/A
AT1G05933	#N/A	#N/A	#N/A	#N/A	#N/A	#N/A	#N/A	#N/A
AT1G05937	#N/A	#N/A	#N/A	#N/A	#N/A	#N/A	#N/A	#N/A
AT1G05940	0.00853125	0.264998	0.957331	-0.0265444	0.00241896	0.406127	0.939605	0.0994265
AT1G05943	#N/A	#N/A	#N/A	#N/A	#N/A	#N/A	#N/A	#N/A
AT1G05947	#N/A	#N/A	#N/A	#N/A	#N/A	#N/A	#N/A	#N/A
AT1G05950	5.47891e-10	-1.08004	0.967907	0.0340419	1.71796e-08	-0.992067	0.970907	-0.110985
AT1G05953	#N/A	#N/A	#N/A	#N/A	#N/A	#N/A	#N/A	#N/A
AT1G05957	#N/A	#N/A	#N/A	#N/A	#N/A	#N/A	#N/A	#N/A
AT1G05960	0.124981	0.184844	0.947731	-0.0326336	0.658877	0.0736858	0.976	-0.0390625
AT1G05963	#N/A	#N/A	#N/A	#N/A	#N/A	#N/A	#N/A	#N/A
AT1G05967	#N/A	#N/A	#N/A	#N/A	#N/A	#N/A	#N/A	#N/A
AT1G05970	0.96954	0.00818324	0.996185	-0.0160767	0.0280186	-0.460783	0.970907	-0.103356
AT1G05973	#N/A	#N/A	#N/A	#N/A	#N/A	#N/A	#N/A	#N/A
AT1G05977	#N/A	#N/A	#N/A	#N/A	#N/A	#N/A	#N/A	#N/A
AT1G05980	#N/A	#N/A	#N/A	#N/A	#N/A	#N/A	#N/A	#N/A
AT1G05983	#N/A	#N/A	#N/A	#N/A	#N/A	#N/A	#N/A	#N/A
AT1G05987	#N/A	#N/A	#N/A	#N/A	#N/A	#N/A	#N/A	#N/A
AT1G05990	0.114541	3.78188	0.882244	1.60825	0.303359	2.64392	#N/A	#N/A
AT1G05993	#N/A	#N/A	#N/A	#N/A	#N/A	#N/A	#N/A	#N/A
AT1G05997	#N/A	#N/A	#N/A	#N/A	#N/A	#N/A	#N/A	#N/A
AT1G06000	4.00253e-14	-0.944791	0.666241	-0.130927	0.00015065	-0.546615	0.0126148	0.25351
AT1G06002	#N/A	#N/A	#N/A	#N/A	#N/A	#N/A	#N/A	#N/A
AT1G06003	#N/A	#N/A	#N/A	#N/A	#N/A	#N/A	#N/A	#N/A
AT1G06007	#N/A	#N/A	#N/A	#N/A	#N/A	#N/A	#N/A	#N/A
AT1G06010	0.828794	0.0452901	0.869182	0.110344	0.506532	0.126171	0.993408	-0.0387146
AT1G06013	#N/A	#N/A	#N/A	#N/A	#N/A	#N/A	#N/A	#N/A
AT1G06017	#N/A	#N/A	#N/A	#N/A	#N/A	#N/A	#N/A	#N/A
AT1G06020	0	3.80439	0.996185	-0.0204065	0	3.27102	0.970907	0.374604
AT1G06023	#N/A	#N/A	#N/A	#N/A	#N/A	#N/A	#N/A	#N/A
AT1G06027	#N/A	#N/A	#N/A	#N/A	#N/A	#N/A	#N/A	#N/A
AT1G06030	0.18724	2.00317	0.748441	1.90816	0.99768	-0.00340452	0.970472	-1.84127
AT1G06033	#N/A	#N/A	#N/A	#N/A	#N/A	#N/A	#N/A	#N/A
AT1G06037	#N/A	#N/A	#N/A	#N/A	#N/A	#N/A	#N/A	#N/A
AT1G06040	1.52241e-07	-0.481438	0.869572	0.0767665	0.0141566	-0.339158	0.970907	0.106403
AT1G06043	#N/A	#N/A	#N/A	#N/A	#N/A	#N/A	#N/A	#N/A
AT1G06045	#N/A	#N/A	#N/A	#N/A	#N/A	#N/A	#N/A	#N/A
AT1G06047	#N/A	#N/A	#N/A	#N/A	#N/A	#N/A	#N/A	#N/A
AT1G06050	0.016437	-0.376459	0.929625	-0.0575863	0.475677	-0.132829	0.991566	-0.0445009
AT1G06053	#N/A	#N/A	#N/A	#N/A	#N/A	#N/A	#N/A	#N/A
AT1G06057	#N/A	#N/A	#N/A	#N/A	#N/A	#N/A	#N/A	#N/A
AT1G06060	0.0848174	0.193492	0.925096	-0.0486959	0.221798	0.177492	0.970907	-0.0658893
AT1G06063	#N/A	#N/A	#N/A	#N/A	#N/A	#N/A	#N/A	#N/A
AT1G06067	#N/A	#N/A	#N/A	#N/A	#N/A	#N/A	#N/A	#N/A
AT1G06070	0.88982	-0.0179164	0.996185	-0.00232765	0.0136939	0.330844	0.982241	-0.0315614
AT1G06073	#N/A	#N/A	#N/A	#N/A	#N/A	#N/A	#N/A	#N/A
AT1G06080	6.4662e-10	-2.07875	0.933733	-0.127952	0.00642616	-0.833575	0.993408	-0.0747033
AT1G06083	#N/A	#N/A	#N/A	#N/A	#N/A	#N/A	#N/A	#N/A
AT1G06087	#N/A	#N/A	#N/A	#N/A	#N/A	#N/A	#N/A	#N/A
AT1G06090	0.0423267	-0.766269	0.704341	0.478044	5.35915e-08	-1.97753	0.997328	0.0155353
AT1G06093	#N/A	#N/A	#N/A	#N/A	#N/A	#N/A	#N/A	#N/A
AT1G06097	#N/A	#N/A	#N/A	#N/A	#N/A	#N/A	#N/A	#N/A
AT1G06100	0.34432	-0.284663	0.175915	-0.680795	0.0538234	-0.437485	0.970472	-0.244697
AT1G06103	#N/A	#N/A	#N/A	#N/A	#N/A	#N/A	#N/A	#N/A
AT1G06110	0.26568	-0.145557	0.954961	-0.029581	0.942503	0.0114544	0.970907	-0.114802
AT1G06113	#N/A	#N/A	#N/A	#N/A	#N/A	#N/A	#N/A	#N/A
AT1G06117	#N/A	#N/A	#N/A	#N/A	#N/A	#N/A	#N/A	#N/A
AT1G06120	0.364255	-2.45014	0.882244	1.60823	#N/A	#N/A	#N/A	#N/A
AT1G06123	#N/A	#N/A	#N/A	#N/A	#N/A	#N/A	#N/A	#N/A
AT1G06127	#N/A	#N/A	#N/A	#N/A	#N/A	#N/A	#N/A	#N/A
AT1G06130	0.799935	-0.0302237	0.94949	-0.0329049	0.0116063	0.357344	0.970907	0.0501109
AT1G06133	#N/A	#N/A	#N/A	#N/A	#N/A	#N/A	#N/A	#N/A
AT1G06135	0.609011	1.45472	0.996185	0.0373333	0.945309	-0.143306	0.997328	0.0321828
AT1G06137	0.104626	-4.07674	0.373309	-1.54726	0.534937	-0.776546	0.902522	-1.73287
AT1G06140	3.03638e-05	1.00139	0.96656	0.0670336	2.2769e-05	1.0588	0.713932	-0.451641
AT1G06143	1.22639e-07	0.836759	0.949919	-0.0537711	1.495e-08	0.860776	0.978957	0.0760146
AT1G06147	#N/A	#N/A	#N/A	#N/A	#N/A	#N/A	#N/A	#N/A
AT1G06148	0.0133914	-2.15941	0.975775	0.114822	0.247803	-1.17761	0.970907	0.487898
AT1G06150	0	-0.809672	0.871604	0.0800682	0.000246123	-0.587852	0.997328	0.0131272
AT1G06153	#N/A	#N/A	#N/A	#N/A	#N/A	#N/A	#N/A	#N/A
AT1G06157	#N/A	#N/A	#N/A	#N/A	#N/A	#N/A	#N/A	#N/A
AT1G06160	0	-4.44505	0.825543	-0.187394	0	-3.56857	0.970907	0.227689
AT1G06163	#N/A	#N/A	#N/A	#N/A	#N/A	#N/A	#N/A	#N/A
AT1G06170	0.000960346	-1.57358	0.831485	0.409433	0.0020681	-1.49443	0.970907	0.385768
AT1G06173	#N/A	#N/A	#N/A	#N/A	#N/A	#N/A	#N/A	#N/A
AT1G06177	#N/A	#N/A	#N/A	#N/A	#N/A	#N/A	#N/A	#N/A
AT1G06180	0	-1.47835	0.925096	-0.0571702	5.86811e-07	-0.935233	0.970907	0.108332
AT1G06187	#N/A	#N/A	#N/A	#N/A	#N/A	#N/A	#N/A	#N/A
AT1G06190	0.0135693	-0.266163	0.771015	0.106111	0.00124686	-0.446022	0.970907	-0.0654686
AT1G06197	#N/A	#N/A	#N/A	#N/A	#N/A	#N/A	#N/A	#N/A
AT1G06200	0.0254348	0.230533	0.970404	0.021268	0.0575928	0.312021	0.970907	0.0631792
AT1G06203	#N/A	#N/A	#N/A	#N/A	#N/A	#N/A	#N/A	#N/A
AT1G06207	#N/A	#N/A	#N/A	#N/A	#N/A	#N/A	#N/A	#N/A
AT1G06210	2.5638e-10	0.61409	0.882244	-0.0693579	2.21816e-06	0.597516	0.978957	-0.0352171
AT1G06213	#N/A	#N/A	#N/A	#N/A	#N/A	#N/A	#N/A	#N/A
AT1G06217	#N/A	#N/A	#N/A	#N/A	#N/A	#N/A	#N/A	#N/A
AT1G06220	5.91426e-10	0.570471	0.814297	-0.0970092	0.000416778	0.57877	0.993408	0.0284431
AT1G06225	#N/A	#N/A	#N/A	#N/A	#N/A	#N/A	#N/A	#N/A
AT1G06227	#N/A	#N/A	#N/A	#N/A	#N/A	#N/A	#N/A	#N/A
AT1G06230	0.135339	0.2228	0.947364	0.0322752	0.0241313	0.375336	0.997328	0.00342734
AT1G06233	#N/A	#N/A	#N/A	#N/A	#N/A	#N/A	#N/A	#N/A
AT1G06237	#N/A	#N/A	#N/A	#N/A	#N/A	#N/A	#N/A	#N/A
AT1G06240	0.0940761	-0.190844	0.861366	0.0917222	0.414659	-0.122811	0.950889	0.145517
AT1G06243	#N/A	#N/A	#N/A	#N/A	#N/A	#N/A	#N/A	#N/A
AT1G06247	#N/A	#N/A	#N/A	#N/A	#N/A	#N/A	#N/A	#N/A
AT1G06250	0	2.48419	0.938715	-0.0971756	0	2.08873	0.978957	-0.122725
AT1G06253	#N/A	#N/A	#N/A	#N/A	#N/A	#N/A	#N/A	#N/A
AT1G06257	#N/A	#N/A	#N/A	#N/A	#N/A	#N/A	#N/A	#N/A
AT1G06260	1.17417e-05	1.11279	0.679607	0.371778	0.0425587	0.586979	0.997328	0.0318105
AT1G06263	#N/A	#N/A	#N/A	#N/A	#N/A	#N/A	#N/A	#N/A
AT1G06265	#N/A	#N/A	#N/A	#N/A	#N/A	#N/A	#N/A	#N/A
AT1G06267	#N/A	#N/A	#N/A	#N/A	#N/A	#N/A	#N/A	#N/A
AT1G06270	0	1.35367	0.814297	0.18101	2.24713e-14	1.20538	0.91557	-0.208965
AT1G06273	#N/A	#N/A	#N/A	#N/A	#N/A	#N/A	#N/A	#N/A
AT1G06277	#N/A	#N/A	#N/A	#N/A	#N/A	#N/A	#N/A	#N/A
AT1G06280	#N/A	#N/A	#N/A	#N/A	#N/A	#N/A	#N/A	#N/A
AT1G06283	#N/A	#N/A	#N/A	#N/A	#N/A	#N/A	#N/A	#N/A
AT1G06287	#N/A	#N/A	#N/A	#N/A	#N/A	#N/A	#N/A	#N/A
AT1G06290	3.10275e-08	-0.522093	0.780497	-0.105473	0.0644877	-0.264876	0.970907	-0.0714084
AT1G06293	#N/A	#N/A	#N/A	#N/A	#N/A	#N/A	#N/A	#N/A
AT1G06297	#N/A	#N/A	#N/A	#N/A	#N/A	#N/A	#N/A	#N/A
AT1G06303	#N/A	#N/A	#N/A	#N/A	#N/A	#N/A	#N/A	#N/A
AT1G06307	#N/A	#N/A	#N/A	#N/A	#N/A	#N/A	#N/A	#N/A
AT1G06310	0.883135	-0.105572	0.882244	0.503646	0.620792	0.368095	0.997029	-0.131659
AT1G06313	#N/A	#N/A	#N/A	#N/A	#N/A	#N/A	#N/A	#N/A
AT1G06317	#N/A	#N/A	#N/A	#N/A	#N/A	#N/A	#N/A	#N/A
AT1G06320	0.73461	0.622283	0.738885	-2.78189	0.620792	1.41317	0.970907	-1.1905
AT1G06323	#N/A	#N/A	#N/A	#N/A	#N/A	#N/A	#N/A	#N/A
AT1G06327	#N/A	#N/A	#N/A	#N/A	#N/A	#N/A	#N/A	#N/A
AT1G06330	#N/A	#N/A	0.882244	1.60825	#N/A	#N/A	#N/A	#N/A
AT1G06333	#N/A	#N/A	#N/A	#N/A	#N/A	#N/A	#N/A	#N/A
AT1G06337	#N/A	#N/A	#N/A	#N/A	#N/A	#N/A	#N/A	#N/A
AT1G06340	0.257068	-2.93418	0.996185	0.0447111	0.14718	-3.62192	0.97204	0.684898
AT1G06343	#N/A	#N/A	#N/A	#N/A	#N/A	#N/A	#N/A	#N/A
AT1G06347	#N/A	#N/A	#N/A	#N/A	#N/A	#N/A	#N/A	#N/A
AT1G06350	2.50309e-07	-1.76935	0.147534	-0.616734	4.1041e-11	-2.24613	0.824304	0.453243
AT1G06353	#N/A	#N/A	#N/A	#N/A	#N/A	#N/A	#N/A	#N/A
AT1G06357	#N/A	#N/A	#N/A	#N/A	#N/A	#N/A	#N/A	#N/A
AT1G06360	0	-2.27883	0.934416	-0.0408509	0	-2.49531	0.573176	0.204498
AT1G06363	#N/A	#N/A	#N/A	#N/A	#N/A	#N/A	#N/A	#N/A
AT1G06373	#N/A	#N/A	#N/A	#N/A	#N/A	#N/A	#N/A	#N/A
AT1G06377	#N/A	#N/A	#N/A	#N/A	#N/A	#N/A	#N/A	#N/A
AT1G06380	2.69001e-08	0.594703	0.788445	0.122803	1.40813e-08	0.694163	0.994081	-0.0303292
AT1G06383	#N/A	#N/A	#N/A	#N/A	#N/A	#N/A	#N/A	#N/A
AT1G06387	#N/A	#N/A	#N/A	#N/A	#N/A	#N/A	#N/A	#N/A
AT1G06390	0.364689	-0.098735	0.672571	-0.131227	0.893272	0.0232132	0.950889	-0.0923319
AT1G06393	#N/A	#N/A	#N/A	#N/A	#N/A	#N/A	#N/A	#N/A
AT1G06397	#N/A	#N/A	#N/A	#N/A	#N/A	#N/A	#N/A	#N/A
AT1G06400	1.25046e-07	-0.518309	0.868278	-0.0816947	2.33364e-05	-0.592773	0.997328	-0.00912455
AT1G06403	#N/A	#N/A	#N/A	#N/A	#N/A	#N/A	#N/A	#N/A
AT1G06407	#N/A	#N/A	#N/A	#N/A	#N/A	#N/A	#N/A	#N/A
AT1G06410	0.586569	-0.0778116	0.914757	-0.0487167	0.826322	-0.0379516	0.993408	0.0274182
AT1G06413	#N/A	#N/A	#N/A	#N/A	#N/A	#N/A	#N/A	#N/A
AT1G06417	#N/A	#N/A	#N/A	#N/A	#N/A	#N/A	#N/A	#N/A
AT1G06420	6.25633e-09	-1.79307	0.427172	0.469947	1.34792e-09	-1.77395	0.970907	-0.208599
AT1G06423	#N/A	#N/A	#N/A	#N/A	#N/A	#N/A	#N/A	#N/A
AT1G06427	#N/A	#N/A	#N/A	#N/A	#N/A	#N/A	#N/A	#N/A
AT1G06430	0.0928513	0.184354	0.217507	-0.214473	0.00147231	0.47037	0.970907	0.103857
AT1G06433	#N/A	#N/A	#N/A	#N/A	#N/A	#N/A	#N/A	#N/A
AT1G06437	#N/A	#N/A	#N/A	#N/A	#N/A	#N/A	#N/A	#N/A
AT1G06440	1.05224e-06	1.02548	0.882244	-0.18444	1.77981e-10	1.15952	0.997328	-0.0310369
AT1G06443	#N/A	#N/A	#N/A	#N/A	#N/A	#N/A	#N/A	#N/A
AT1G06447	#N/A	#N/A	#N/A	#N/A	#N/A	#N/A	#N/A	#N/A
AT1G06450	1.40822e-07	0.823718	0.996185	0.00283744	5.40369e-09	0.903828	0.997328	0.00493561
AT1G06453	#N/A	#N/A	#N/A	#N/A	#N/A	#N/A	#N/A	#N/A
AT1G06457	#N/A	#N/A	#N/A	#N/A	#N/A	#N/A	#N/A	#N/A
AT1G06460	4.73224e-10	-0.769568	0.74725	0.112921	1.62051e-09	-0.838374	0.970907	0.0970146
AT1G06463	#N/A	#N/A	#N/A	#N/A	#N/A	#N/A	#N/A	#N/A
AT1G06467	#N/A	#N/A	#N/A	#N/A	#N/A	#N/A	#N/A	#N/A
AT1G06470	5.03574e-10	0.605912	0.904816	0.0560851	0.00106782	0.415481	0.992682	-0.0224642
AT1G06473	#N/A	#N/A	#N/A	#N/A	#N/A	#N/A	#N/A	#N/A
AT1G06475	#N/A	#N/A	#N/A	#N/A	#N/A	#N/A	#N/A	#N/A
AT1G06480	#N/A	#N/A	#N/A	#N/A	#N/A	#N/A	#N/A	#N/A
AT1G06483	#N/A	#N/A	#N/A	#N/A	#N/A	#N/A	#N/A	#N/A
AT1G06487	#N/A	#N/A	#N/A	#N/A	#N/A	#N/A	#N/A	#N/A
AT1G06490	0.134367	-0.274667	0.888525	0.0757516	0.190409	-0.333205	0.997328	0.0225198
AT1G06493	#N/A	#N/A	#N/A	#N/A	#N/A	#N/A	#N/A	#N/A
AT1G06497	#N/A	#N/A	#N/A	#N/A	#N/A	#N/A	#N/A	#N/A
AT1G06500	0.409673	0.124429	0.882244	0.0980647	0.34672	0.149796	0.970907	-0.0990184
AT1G06507	#N/A	#N/A	#N/A	#N/A	#N/A	#N/A	#N/A	#N/A
AT1G06510	0.787106	0.0318292	0.996185	0.00190125	0.129065	-0.208641	0.859311	-0.161627
AT1G06513	#N/A	#N/A	#N/A	#N/A	#N/A	#N/A	#N/A	#N/A
AT1G06515	0.496143	-0.116799	0.996185	-0.00730335	0.061564	-0.289914	0.970907	-0.0806288
AT1G06517	#N/A	#N/A	#N/A	#N/A	#N/A	#N/A	#N/A	#N/A
AT1G06520	2.02605e-07	-1.5237	0.882244	-0.15948	9.64054e-08	-1.50893	0.670066	-0.475964
AT1G06527	#N/A	#N/A	#N/A	#N/A	#N/A	#N/A	#N/A	#N/A
AT1G06530	0.397471	0.109487	0.935572	0.0397097	0.472471	0.111899	0.970907	0.0443459
AT1G06533	#N/A	#N/A	#N/A	#N/A	#N/A	#N/A	#N/A	#N/A
AT1G06537	#N/A	#N/A	#N/A	#N/A	#N/A	#N/A	#N/A	#N/A
AT1G06540	0.21286	0.447975	0.354404	0.551161	0.346331	-0.438539	0.948279	-0.517379
AT1G06543	#N/A	#N/A	#N/A	#N/A	#N/A	#N/A	#N/A	#N/A
AT1G06547	#N/A	#N/A	#N/A	#N/A	#N/A	#N/A	#N/A	#N/A
AT1G06550	7.55936e-05	-0.482636	0.882244	0.0772905	2.20107e-08	-0.684868	0.970472	-0.0902355
AT1G06553	#N/A	#N/A	#N/A	#N/A	#N/A	#N/A	#N/A	#N/A
AT1G06557	#N/A	#N/A	#N/A	#N/A	#N/A	#N/A	#N/A	#N/A
AT1G06560	0.152126	0.179079	0.960387	-0.0276866	0.653046	0.0711601	0.990332	0.0365639
AT1G06567	#N/A	#N/A	#N/A	#N/A	#N/A	#N/A	#N/A	#N/A
AT1G06570	1.70176e-09	-0.586162	0.577477	-0.152656	0.101742	0.197094	0.975903	0.0592443
AT1G06573	#N/A	#N/A	#N/A	#N/A	#N/A	#N/A	#N/A	#N/A
AT1G06577	#N/A	#N/A	#N/A	#N/A	#N/A	#N/A	#N/A	#N/A
AT1G06580	8.93826e-12	1.35053	0.686005	0.340425	1.26801e-05	0.827753	0.970907	-0.192897
AT1G06583	#N/A	#N/A	#N/A	#N/A	#N/A	#N/A	#N/A	#N/A
AT1G06587	#N/A	#N/A	#N/A	#N/A	#N/A	#N/A	#N/A	#N/A
AT1G06590	0.00140434	0.458651	0.909026	0.06991	0.000370988	0.556646	0.997328	-0.00465883
AT1G06593	#N/A	#N/A	#N/A	#N/A	#N/A	#N/A	#N/A	#N/A
AT1G06603	#N/A	#N/A	#N/A	#N/A	#N/A	#N/A	#N/A	#N/A
AT1G06607	#N/A	#N/A	#N/A	#N/A	#N/A	#N/A	#N/A	#N/A
AT1G06610	#N/A	#N/A	#N/A	#N/A	#N/A	#N/A	#N/A	#N/A
AT1G06613	#N/A	#N/A	#N/A	#N/A	#N/A	#N/A	#N/A	#N/A
AT1G06617	#N/A	#N/A	#N/A	#N/A	#N/A	#N/A	#N/A	#N/A
AT1G06620	0.439045	-0.193835	0.00135872	-0.963577	0.170165	-0.327345	0.0807273	0.629189
AT1G06627	#N/A	#N/A	#N/A	#N/A	#N/A	#N/A	#N/A	#N/A
AT1G06630	0.414214	0.103486	0.868263	-0.0938709	0.620792	0.0819886	0.687228	-0.17706
AT1G06633	#N/A	#N/A	#N/A	#N/A	#N/A	#N/A	#N/A	#N/A
AT1G06637	#N/A	#N/A	#N/A	#N/A	#N/A	#N/A	#N/A	#N/A
AT1G06640	0.515974	0.10391	0.720542	-0.195128	0.143172	-0.217091	0.964858	0.126313
AT1G06645	0	-1.71775	0.936781	-0.0424138	0	-1.33012	0.990332	-0.0379514
AT1G06650	3.0851e-06	-0.441263	0.679607	-0.12827	0.290735	-0.165439	0.999755	0.000132086
AT1G06657	#N/A	#N/A	#N/A	#N/A	#N/A	#N/A	#N/A	#N/A
AT1G06660	0.158163	0.277419	0.939458	0.0706292	0.516686	-0.126662	0.998341	-0.00192406
AT1G06663	#N/A	#N/A	#N/A	#N/A	#N/A	#N/A	#N/A	#N/A
AT1G06667	#N/A	#N/A	#N/A	#N/A	#N/A	#N/A	#N/A	#N/A
AT1G06670	9.14959e-05	0.48506	0.917265	0.0484564	0.0260632	0.43797	0.978957	0.0452579
AT1G06673	#N/A	#N/A	#N/A	#N/A	#N/A	#N/A	#N/A	#N/A
AT1G06677	#N/A	#N/A	#N/A	#N/A	#N/A	#N/A	#N/A	#N/A
AT1G06680	0.000834957	-0.310709	0.787083	0.100132	4.63024e-05	-0.601014	0.997328	0.00928532
AT1G06683	#N/A	#N/A	#N/A	#N/A	#N/A	#N/A	#N/A	#N/A
AT1G06687	#N/A	#N/A	#N/A	#N/A	#N/A	#N/A	#N/A	#N/A
AT1G06690	0.442596	0.0838691	0.844176	0.0854525	0.910818	0.0197435	0.892684	0.148996
AT1G06693	#N/A	#N/A	#N/A	#N/A	#N/A	#N/A	#N/A	#N/A
AT1G06697	#N/A	#N/A	#N/A	#N/A	#N/A	#N/A	#N/A	#N/A
AT1G06700	7.95419e-12	-0.653015	0.893171	0.0568182	1.04889e-06	-0.606431	0.979586	-0.0299695
AT1G06703	#N/A	#N/A	#N/A	#N/A	#N/A	#N/A	#N/A	#N/A
AT1G06707	#N/A	#N/A	#N/A	#N/A	#N/A	#N/A	#N/A	#N/A
AT1G06710	1.11257e-07	0.84898	0.930639	0.0495814	6.73573e-05	0.682735	0.970472	-0.145735
AT1G06713	#N/A	#N/A	#N/A	#N/A	#N/A	#N/A	#N/A	#N/A
AT1G06717	#N/A	#N/A	#N/A	#N/A	#N/A	#N/A	#N/A	#N/A
AT1G06720	1.99902e-08	0.799069	0.973753	0.0188642	3.09315e-06	0.764633	0.970907	0.0780429
AT1G06723	#N/A	#N/A	#N/A	#N/A	#N/A	#N/A	#N/A	#N/A
AT1G06727	#N/A	#N/A	#N/A	#N/A	#N/A	#N/A	#N/A	#N/A
AT1G06730	0.834719	0.0259861	0.98494	0.0156987	0.111781	0.199064	0.978957	0.0470251
AT1G06733	#N/A	#N/A	#N/A	#N/A	#N/A	#N/A	#N/A	#N/A
AT1G06737	#N/A	#N/A	#N/A	#N/A	#N/A	#N/A	#N/A	#N/A
AT1G06740	0.0355388	0.390028	0.982196	-0.0284908	0.183475	0.280048	0.997328	0.0156574
AT1G06743	#N/A	#N/A	#N/A	#N/A	#N/A	#N/A	#N/A	#N/A
AT1G06747	#N/A	#N/A	#N/A	#N/A	#N/A	#N/A	#N/A	#N/A
AT1G06750	0.0688196	1.1335	0.935572	-0.272059	0.20959	0.993492	0.972973	0.401812
AT1G06753	#N/A	#N/A	#N/A	#N/A	#N/A	#N/A	#N/A	#N/A
AT1G06757	#N/A	#N/A	#N/A	#N/A	#N/A	#N/A	#N/A	#N/A
AT1G06760	0.0970619	-0.195547	0.996655	-0.00135225	0.559235	-0.0950698	0.978957	-0.0327624
AT1G06763	#N/A	#N/A	#N/A	#N/A	#N/A	#N/A	#N/A	#N/A
AT1G06770	0.09665	0.23053	0.940401	-0.0427845	0.223142	0.200982	0.978957	-0.0685192
AT1G06773	#N/A	#N/A	#N/A	#N/A	#N/A	#N/A	#N/A	#N/A
AT1G06777	#N/A	#N/A	#N/A	#N/A	#N/A	#N/A	#N/A	#N/A
AT1G06780	0	0.969079	0.882244	-0.0730335	8.85702e-09	0.818291	0.978957	0.0489941
AT1G06783	#N/A	#N/A	#N/A	#N/A	#N/A	#N/A	#N/A	#N/A
AT1G06787	#N/A	#N/A	#N/A	#N/A	#N/A	#N/A	#N/A	#N/A
AT1G06790	0	1.17181	0.998724	0.000716207	5.07801e-08	0.792512	0.970907	-0.0953181
AT1G06797	#N/A	#N/A	#N/A	#N/A	#N/A	#N/A	#N/A	#N/A
AT1G06800	0	-1.51712	0.882244	-0.08616	2.30965e-15	-1.52866	0.970472	0.156477
AT1G06810	0.0305349	3.05844	0.996185	0.0343344	0.0673995	1.66375	0.978957	-0.70525
AT1G06817	#N/A	#N/A	#N/A	#N/A	#N/A	#N/A	#N/A	#N/A
AT1G06820	0.82609	0.0256536	0.996185	0.00477774	0.752105	-0.0527432	0.599739	-0.143892
AT1G06823	#N/A	#N/A	#N/A	#N/A	#N/A	#N/A	#N/A	#N/A
AT1G06827	#N/A	#N/A	#N/A	#N/A	#N/A	#N/A	#N/A	#N/A
AT1G06830	0	-1.43839	0.788445	0.148072	0	-2.35688	0.978706	0.0800824
AT1G06833	#N/A	#N/A	#N/A	#N/A	#N/A	#N/A	#N/A	#N/A
AT1G06837	#N/A	#N/A	#N/A	#N/A	#N/A	#N/A	#N/A	#N/A
AT1G06840	1.32081e-11	-0.908512	0.621539	0.160127	0.0206299	-0.412056	0.970907	-0.12498
AT1G06850	0	-1.46274	0.756412	0.150594	0	-1.44162	0.970907	-0.117881
AT1G06853	#N/A	#N/A	#N/A	#N/A	#N/A	#N/A	#N/A	#N/A
AT1G06857	#N/A	#N/A	#N/A	#N/A	#N/A	#N/A	#N/A	#N/A
AT1G06860	#N/A	#N/A	#N/A	#N/A	#N/A	#N/A	#N/A	#N/A
AT1G06863	#N/A	#N/A	#N/A	#N/A	#N/A	#N/A	#N/A	#N/A
AT1G06867	#N/A	#N/A	#N/A	#N/A	#N/A	#N/A	#N/A	#N/A
AT1G06870	0.128146	0.172414	0.886829	-0.0648666	0.224303	0.169611	0.970907	0.091413
AT1G06873	#N/A	#N/A	#N/A	#N/A	#N/A	#N/A	#N/A	#N/A
AT1G06877	#N/A	#N/A	#N/A	#N/A	#N/A	#N/A	#N/A	#N/A
AT1G06880	#N/A	#N/A	#N/A	#N/A	#N/A	#N/A	#N/A	#N/A
AT1G06883	#N/A	#N/A	#N/A	#N/A	#N/A	#N/A	#N/A	#N/A
AT1G06890	0.0511296	0.201452	0.766371	-0.112919	0.332292	0.142828	0.970907	0.0633642
AT1G06897	#N/A	#N/A	#N/A	#N/A	#N/A	#N/A	#N/A	#N/A
AT1G06900	3.96265e-08	0.612613	0.814297	0.0977571	8.83989e-05	0.58856	0.991566	0.0314603
AT1G06907	#N/A	#N/A	#N/A	#N/A	#N/A	#N/A	#N/A	#N/A
AT1G06910	0.692883	0.0751797	0.996185	0.0035984	0.96026	0.00976299	0.997328	0.0294241
AT1G06913	#N/A	#N/A	#N/A	#N/A	#N/A	#N/A	#N/A	#N/A
AT1G06917	#N/A	#N/A	#N/A	#N/A	#N/A	#N/A	#N/A	#N/A
AT1G06920	0.00845817	5.89842	0.925096	-0.704183	0.00220159	4.11838	0.970907	-1.55614
AT1G06923	0.609011	1.45468	#N/A	#N/A	#N/A	#N/A	#N/A	#N/A
AT1G06925	0.032686	4.92008	0.882244	1.60825	0.0186548	3.23907	#N/A	#N/A
AT1G06927	#N/A	#N/A	#N/A	#N/A	#N/A	#N/A	#N/A	#N/A
AT1G06930	#N/A	#N/A	#N/A	#N/A	0.620792	1.41317	0.970907	-1.55614
AT1G06933	#N/A	#N/A	#N/A	#N/A	#N/A	#N/A	#N/A	#N/A
AT1G06937	#N/A	#N/A	#N/A	#N/A	#N/A	#N/A	#N/A	#N/A
AT1G06943	#N/A	#N/A	#N/A	#N/A	#N/A	#N/A	#N/A	#N/A
AT1G06947	#N/A	#N/A	#N/A	#N/A	#N/A	#N/A	#N/A	#N/A
AT1G06950	0.609011	0.0540778	0.990239	-0.0119082	0.508747	-0.110519	0.964858	-0.120437
AT1G06953	#N/A	#N/A	#N/A	#N/A	#N/A	#N/A	#N/A	#N/A
AT1G06957	#N/A	#N/A	#N/A	#N/A	#N/A	#N/A	#N/A	#N/A
AT1G06960	0.0420672	0.273403	0.828198	0.0992011	0.315137	0.157625	0.741068	0.151196
AT1G06963	#N/A	#N/A	#N/A	#N/A	#N/A	#N/A	#N/A	#N/A
AT1G06967	#N/A	#N/A	#N/A	#N/A	#N/A	#N/A	#N/A	#N/A
AT1G06970	1.62429e-13	4.96208	0.939458	-0.30335	2.92087e-09	5.7981	0.970472	-1.24723
AT1G06973	#N/A	#N/A	#N/A	#N/A	#N/A	#N/A	#N/A	#N/A
AT1G06977	#N/A	#N/A	#N/A	#N/A	#N/A	#N/A	#N/A	#N/A
AT1G06980	1.86987e-05	-2.26938	0.515254	0.575448	9.13757e-12	-4.09922	0.996041	-0.061275
AT1G06983	#N/A	#N/A	#N/A	#N/A	#N/A	#N/A	#N/A	#N/A
AT1G06987	#N/A	#N/A	#N/A	#N/A	#N/A	#N/A	#N/A	#N/A
AT1G06990	#N/A	#N/A	#N/A	#N/A	#N/A	#N/A	#N/A	#N/A
AT1G06993	#N/A	#N/A	#N/A	#N/A	#N/A	#N/A	#N/A	#N/A
AT1G06997	#N/A	#N/A	#N/A	#N/A	#N/A	#N/A	#N/A	#N/A
AT1G07000	0.000335913	-0.650545	0.00359508	-0.484646	0.284928	-0.175707	0.977091	-0.0606515
AT1G07003	#N/A	#N/A	#N/A	#N/A	#N/A	#N/A	#N/A	#N/A
AT1G07007	#N/A	#N/A	#N/A	#N/A	#N/A	#N/A	#N/A	#N/A
AT1G07010	0.644726	0.0658488	0.946854	-0.0323253	0.003924	0.392355	0.917578	0.0999935
AT1G07013	#N/A	#N/A	#N/A	#N/A	#N/A	#N/A	#N/A	#N/A
AT1G07017	#N/A	#N/A	#N/A	#N/A	#N/A	#N/A	#N/A	#N/A
AT1G07020	0.974939	-0.00483169	0.518433	-0.185995	0.275895	0.185608	0.990087	-0.0381767
AT1G07023	#N/A	#N/A	#N/A	#N/A	#N/A	#N/A	#N/A	#N/A
AT1G07025	0.297925	2.68089	#N/A	#N/A	0.620792	1.41317	#N/A	#N/A
AT1G07027	#N/A	#N/A	#N/A	#N/A	#N/A	#N/A	#N/A	#N/A
AT1G07030	7.57104e-08	0.534192	0.882244	0.0655875	9.12844e-11	0.76451	0.993408	0.0229216
AT1G07040	0.00715757	-0.340056	0.614563	-0.160238	0.142138	-0.172433	0.970907	-0.104075
AT1G07050	8.46328e-11	-2.54834	0.944326	0.101297	0	-2.5639	0.996926	0.0341884
AT1G07051	#N/A	#N/A	#N/A	#N/A	#N/A	#N/A	#N/A	#N/A
AT1G07060	0.913978	0.101282	0.934361	0.313623	0.934964	0.0693499	0.970907	-0.421172
AT1G07070	0.0686984	0.225671	0.882244	0.0786138	0.48799	-0.107345	0.981022	-0.0430288
AT1G07080	0.002073	-0.301556	0.814297	-0.094655	0.0172201	-0.347364	0.940779	0.0940555
AT1G07090	0.789795	0.044855	0.893171	0.079995	0.0140783	0.36077	0.997328	0.0197595
AT1G07100	#N/A	#N/A	#N/A	#N/A	#N/A	#N/A	#N/A	#N/A
AT1G07110	0.00190894	-0.29551	0.882244	0.058986	0.000203085	-0.509118	0.970907	0.0597024
AT1G07117	#N/A	#N/A	#N/A	#N/A	#N/A	#N/A	#N/A	#N/A
AT1G07119	#N/A	#N/A	#N/A	#N/A	#N/A	#N/A	#N/A	#N/A
AT1G07120	0.856242	0.0734046	0.860417	0.281637	0.748649	-0.139861	0.98926	0.102712
AT1G07123	#N/A	#N/A	#N/A	#N/A	#N/A	#N/A	#N/A	#N/A
AT1G07127	#N/A	#N/A	#N/A	#N/A	#N/A	#N/A	#N/A	#N/A
AT1G07128	#N/A	#N/A	#N/A	#N/A	#N/A	#N/A	#N/A	#N/A
AT1G07130	0	1.88077	0.827319	0.171368	3.89416e-11	1.18877	0.970907	-0.201293
AT1G07133	#N/A	#N/A	#N/A	#N/A	#N/A	#N/A	#N/A	#N/A
AT1G07135	0.432501	0.146154	0.438245	-0.304987	6.72436e-10	-0.987186	0.978957	-0.062846
AT1G07140	0.0804749	0.174105	0.92745	0.0410944	0.748865	0.0510263	0.996761	-0.0223316
AT1G07143	#N/A	#N/A	#N/A	#N/A	#N/A	#N/A	#N/A	#N/A
AT1G07147	#N/A	#N/A	#N/A	#N/A	#N/A	#N/A	#N/A	#N/A
AT1G07150	0.63739	-0.138636	0.925096	-0.103618	0.19322	-0.416602	0.993408	0.06717
AT1G07157	#N/A	#N/A	#N/A	#N/A	#N/A	#N/A	#N/A	#N/A
AT1G07160	0.833319	-0.104699	0.311958	-0.976493	0.430345	0.618837	0.771421	-1.38741
AT1G07163	#N/A	#N/A	#N/A	#N/A	#N/A	#N/A	#N/A	#N/A
AT1G07167	#N/A	#N/A	#N/A	#N/A	#N/A	#N/A	#N/A	#N/A
AT1G07170	0.838477	-0.043151	0.882244	0.0874682	0.0962213	-0.303117	0.970907	-0.102671
AT1G07173	#N/A	#N/A	#N/A	#N/A	#N/A	#N/A	#N/A	#N/A
AT1G07175	6.2187e-05	-3.56674	0.814297	0.56941	0.0059594	-1.83396	0.970907	-0.478108
AT1G07177	#N/A	#N/A	#N/A	#N/A	#N/A	#N/A	#N/A	#N/A
AT1G07180	0.546282	-0.0971831	0.679533	0.127426	0.563026	0.0896245	0.431574	0.157532
AT1G07183	#N/A	#N/A	#N/A	#N/A	#N/A	#N/A	#N/A	#N/A
AT1G07187	#N/A	#N/A	#N/A	#N/A	#N/A	#N/A	#N/A	#N/A
AT1G07190	#N/A	#N/A	#N/A	#N/A	#N/A	#N/A	#N/A	#N/A
AT1G07193	#N/A	#N/A	#N/A	#N/A	#N/A	#N/A	#N/A	#N/A
AT1G07197	#N/A	#N/A	#N/A	#N/A	#N/A	#N/A	#N/A	#N/A
AT1G07200	0	-1.064	0.882244	-0.0764376	3.50708e-05	-0.553943	0.232096	-0.203342
AT1G07203	#N/A	#N/A	#N/A	#N/A	#N/A	#N/A	#N/A	#N/A
AT1G07210	3.28609e-06	0.449603	0.998837	-0.000552278	1.33676e-05	0.579706	0.939605	-0.099492
AT1G07220	2.84252e-05	0.592192	0.783364	-0.115738	1.62441e-11	0.879168	0.997328	0.0134806
AT1G07230	1.39774e-09	0.585232	0.16499	-0.244037	0.0349309	0.278596	0.978957	-0.0342994
AT1G07233	#N/A	#N/A	#N/A	#N/A	#N/A	#N/A	#N/A	#N/A
AT1G07237	#N/A	#N/A	#N/A	#N/A	#N/A	#N/A	#N/A	#N/A
AT1G07240	0.000872379	0.456143	0.959504	0.0279848	7.3648e-08	-0.753466	0.847357	-0.17076
AT1G07247	#N/A	#N/A	#N/A	#N/A	#N/A	#N/A	#N/A	#N/A
AT1G07250	0	1.62416	0.876294	0.0797147	0	1.1987	0.924572	0.144244
AT1G07253	#N/A	#N/A	#N/A	#N/A	#N/A	#N/A	#N/A	#N/A
AT1G07257	#N/A	#N/A	#N/A	#N/A	#N/A	#N/A	#N/A	#N/A
AT1G07260	0	2.73017	0.992606	-0.0262055	0	2.29347	0.970907	-0.20297
AT1G07263	#N/A	#N/A	#N/A	#N/A	#N/A	#N/A	#N/A	#N/A
AT1G07267	#N/A	#N/A	#N/A	#N/A	#N/A	#N/A	#N/A	#N/A
AT1G07270	0.010049	0.593863	0.781814	-0.260812	0.000344627	0.71246	0.978957	0.10986
AT1G07273	#N/A	#N/A	#N/A	#N/A	#N/A	#N/A	#N/A	#N/A
AT1G07277	#N/A	#N/A	#N/A	#N/A	#N/A	#N/A	#N/A	#N/A
AT1G07280	0	-1.8239	0.992805	-0.0109107	1.18066e-15	-1.15758	0.979586	0.0414258
AT1G07287	#N/A	#N/A	#N/A	#N/A	#N/A	#N/A	#N/A	#N/A
AT1G07290	0.952963	-0.0185577	0.766371	-0.293496	0.100986	-0.509902	0.997328	0.0220953
AT1G07293	#N/A	#N/A	#N/A	#N/A	#N/A	#N/A	#N/A	#N/A
AT1G07297	#N/A	#N/A	#N/A	#N/A	#N/A	#N/A	#N/A	#N/A
AT1G07300	0.000952716	-0.603549	0.106633	0.328772	0.00337289	-0.581564	0.970907	-0.133366
AT1G07303	#N/A	#N/A	#N/A	#N/A	#N/A	#N/A	#N/A	#N/A
AT1G07310	0.774615	0.0335401	0.808111	-0.105967	0.971733	0.00560587	0.977091	0.0570366
AT1G07313	#N/A	#N/A	#N/A	#N/A	#N/A	#N/A	#N/A	#N/A
AT1G07317	#N/A	#N/A	#N/A	#N/A	#N/A	#N/A	#N/A	#N/A
AT1G07320	0.219183	0.14625	0.786085	0.100825	0.361326	-0.153136	0.970907	-0.0676916
AT1G07323	#N/A	#N/A	#N/A	#N/A	#N/A	#N/A	#N/A	#N/A
AT1G07327	#N/A	#N/A	#N/A	#N/A	#N/A	#N/A	#N/A	#N/A
AT1G07330	0	5.10935	0.323287	1.15049	0	4.20157	0.917462	0.990228
AT1G07333	#N/A	#N/A	#N/A	#N/A	#N/A	#N/A	#N/A	#N/A
AT1G07337	#N/A	#N/A	#N/A	#N/A	#N/A	#N/A	#N/A	#N/A
AT1G07340	#N/A	#N/A	0.882244	-1.56176	0.620792	1.41316	#N/A	#N/A
AT1G07343	#N/A	#N/A	#N/A	#N/A	#N/A	#N/A	#N/A	#N/A
AT1G07347	#N/A	#N/A	#N/A	#N/A	#N/A	#N/A	#N/A	#N/A
AT1G07350	0.938282	-0.010322	0.814297	0.100553	0.291652	0.151527	0.206685	0.220657
AT1G07353	#N/A	#N/A	#N/A	#N/A	#N/A	#N/A	#N/A	#N/A
AT1G07360	0.25643	0.120717	0.866451	-0.0802997	0.0399114	0.297768	0.958135	0.0898668
AT1G07367	#N/A	#N/A	#N/A	#N/A	#N/A	#N/A	#N/A	#N/A
AT1G07370	0.44241	0.0898061	0.149402	0.259997	0.0370474	0.301083	0.970907	-0.0681289
AT1G07373	#N/A	#N/A	#N/A	#N/A	#N/A	#N/A	#N/A	#N/A
AT1G07380	1.71592e-05	-0.669412	0.968757	-0.0319341	0.0147487	-0.398657	0.978957	-0.0643443
AT1G07383	#N/A	#N/A	#N/A	#N/A	#N/A	#N/A	#N/A	#N/A
AT1G07390	0.0440822	-0.381638	0.970637	-0.0360508	0.00220105	0.59527	0.981022	0.0778366
AT1G07393	#N/A	#N/A	#N/A	#N/A	#N/A	#N/A	#N/A	#N/A
AT1G07397	#N/A	#N/A	#N/A	#N/A	#N/A	#N/A	#N/A	#N/A
AT1G07400	0.935706	0.0330738	0.91017	0.159829	0.760294	-0.115143	0.993408	-0.107024
AT1G07407	#N/A	#N/A	#N/A	#N/A	#N/A	#N/A	#N/A	#N/A
AT1G07410	0.210009	0.354935	0.861419	-0.215329	0.0148438	0.629174	0.978118	0.134709
AT1G07413	#N/A	#N/A	#N/A	#N/A	#N/A	#N/A	#N/A	#N/A
AT1G07417	#N/A	#N/A	#N/A	#N/A	#N/A	#N/A	#N/A	#N/A
AT1G07420	0.0233026	-0.323167	0.992613	0.0125968	0.0103774	-0.338951	0.0740661	0.231069
AT1G07423	#N/A	#N/A	#N/A	#N/A	#N/A	#N/A	#N/A	#N/A
AT1G07430	0	4.38483	0.996185	-0.0246357	0	3.98536	0.997328	-0.0402428
AT1G07433	#N/A	#N/A	#N/A	#N/A	#N/A	#N/A	#N/A	#N/A
AT1G07437	#N/A	#N/A	#N/A	#N/A	#N/A	#N/A	#N/A	#N/A
AT1G07440	6.02744e-08	-0.84202	0.0558242	0.297808	1.23871e-10	-1.00893	0.978957	-0.0509998
AT1G07443	#N/A	#N/A	#N/A	#N/A	#N/A	#N/A	#N/A	#N/A
AT1G07447	#N/A	#N/A	#N/A	#N/A	#N/A	#N/A	#N/A	#N/A
AT1G07450	0.00861243	-0.671674	0.58177	0.272484	0.0941476	-0.386312	0.970472	0.248467
AT1G07453	#N/A	#N/A	#N/A	#N/A	#N/A	#N/A	#N/A	#N/A
AT1G07457	#N/A	#N/A	#N/A	#N/A	#N/A	#N/A	#N/A	#N/A
AT1G07460	#N/A	#N/A	#N/A	#N/A	#N/A	#N/A	#N/A	#N/A
AT1G07463	#N/A	#N/A	#N/A	#N/A	#N/A	#N/A	#N/A	#N/A
AT1G07467	#N/A	#N/A	#N/A	#N/A	#N/A	#N/A	#N/A	#N/A
AT1G07470	0.0132769	0.256965	0.647702	-0.14372	0.89318	-0.0218884	0.970907	0.0669777
AT1G07473	0.386068	0.825839	0.683744	1.25962	0.53581	0.769214	0.970907	-1.19049
AT1G07476	#N/A	#N/A	0.921147	0.769735	#N/A	#N/A	#N/A	#N/A
AT1G07477	#N/A	#N/A	#N/A	#N/A	#N/A	#N/A	#N/A	#N/A
AT1G07480	0.554829	-0.0697127	0.702231	-0.0953501	0.620792	-0.0686985	0.997328	-0.0158656
AT1G07483	#N/A	#N/A	#N/A	#N/A	#N/A	#N/A	#N/A	#N/A
AT1G07485	0.0719565	-0.871716	0.882244	0.315838	0.0801844	-0.962035	0.997328	-0.0482458
AT1G07487	#N/A	#N/A	#N/A	#N/A	#N/A	#N/A	#N/A	#N/A
AT1G07490	4.32231e-08	-1.77492	0.654325	0.353128	1.12185e-07	-1.89327	0.290631	0.731986
AT1G07493	#N/A	#N/A	#N/A	#N/A	#N/A	#N/A	#N/A	#N/A
AT1G07497	#N/A	#N/A	#N/A	#N/A	#N/A	#N/A	#N/A	#N/A
AT1G07500	#N/A	#N/A	#N/A	#N/A	#N/A	#N/A	#N/A	#N/A
AT1G07503	#N/A	#N/A	#N/A	#N/A	#N/A	#N/A	#N/A	#N/A
AT1G07507	#N/A	#N/A	#N/A	#N/A	#N/A	#N/A	#N/A	#N/A
AT1G07510	0.000232161	0.358139	0.866093	-0.0812012	1.77842e-05	0.592673	0.997328	-0.00863481
AT1G07513	#N/A	#N/A	#N/A	#N/A	#N/A	#N/A	#N/A	#N/A
AT1G07517	#N/A	#N/A	#N/A	#N/A	#N/A	#N/A	#N/A	#N/A
AT1G07520	0.00181257	1.9264	0.939458	0.362542	0.000260178	2.88631	0.984332	-0.408784
AT1G07523	#N/A	#N/A	#N/A	#N/A	#N/A	#N/A	#N/A	#N/A
AT1G07527	#N/A	#N/A	#N/A	#N/A	#N/A	#N/A	#N/A	#N/A
AT1G07530	0.751049	0.0368675	0.925096	-0.0459874	0.314244	0.143453	0.997328	-0.00468472
AT1G07533	#N/A	#N/A	#N/A	#N/A	#N/A	#N/A	#N/A	#N/A
AT1G07537	#N/A	#N/A	#N/A	#N/A	#N/A	#N/A	#N/A	#N/A
AT1G07540	0.235232	3.05366	0.814297	2.34679	0.34138	-1.26448	#N/A	#N/A
AT1G07543	#N/A	#N/A	#N/A	#N/A	#N/A	#N/A	#N/A	#N/A
AT1G07547	#N/A	#N/A	#N/A	#N/A	#N/A	#N/A	#N/A	#N/A
AT1G07550	#N/A	#N/A	#N/A	#N/A	#N/A	#N/A	#N/A	#N/A
AT1G07553	#N/A	#N/A	#N/A	#N/A	#N/A	#N/A	#N/A	#N/A
AT1G07557	#N/A	#N/A	#N/A	#N/A	#N/A	#N/A	#N/A	#N/A
AT1G07560	0.619839	0.737901	0.814297	2.34682	0.428905	-1.35749	0.970907	-1.55614
AT1G07563	#N/A	#N/A	#N/A	#N/A	#N/A	#N/A	#N/A	#N/A
AT1G07567	#N/A	#N/A	#N/A	#N/A	#N/A	#N/A	#N/A	#N/A
AT1G07570	4.04527e-05	-0.556955	0.88907	-0.0628399	0.375345	-0.136984	0.997328	0.0153148
AT1G07573	#N/A	#N/A	#N/A	#N/A	#N/A	#N/A	#N/A	#N/A
AT1G07577	#N/A	#N/A	#N/A	#N/A	#N/A	#N/A	#N/A	#N/A
AT1G07580	#N/A	#N/A	#N/A	#N/A	#N/A	#N/A	#N/A	#N/A
AT1G07583	#N/A	#N/A	#N/A	#N/A	#N/A	#N/A	#N/A	#N/A
AT1G07587	#N/A	#N/A	#N/A	#N/A	#N/A	#N/A	#N/A	#N/A
AT1G07590	0.0306584	-0.272809	0.913545	-0.068325	0.0108877	-0.423299	0.970907	-0.105703
AT1G07593	#N/A	#N/A	#N/A	#N/A	#N/A	#N/A	#N/A	#N/A
AT1G07597	#N/A	#N/A	#N/A	#N/A	#N/A	#N/A	#N/A	#N/A
AT1G07600	#N/A	#N/A	#N/A	#N/A	#N/A	#N/A	#N/A	#N/A
AT1G07603	#N/A	#N/A	#N/A	#N/A	#N/A	#N/A	#N/A	#N/A
AT1G07607	#N/A	#N/A	#N/A	#N/A	#N/A	#N/A	#N/A	#N/A
AT1G07610	3.89085e-10	-0.944664	0.627846	0.21113	3.86979e-14	-1.81902	0.970907	-0.0951342
AT1G07615	1.08381e-11	0.862261	0.98896	0.0158158	3.48464e-13	1.05446	0.978957	-0.0614778
AT1G07617	#N/A	#N/A	#N/A	#N/A	#N/A	#N/A	#N/A	#N/A
AT1G07620	0.436121	0.234946	1.57402e-05	-0.695303	6.72903e-05	0.786958	0.970907	-0.167516
AT1G07623	#N/A	#N/A	#N/A	#N/A	#N/A	#N/A	#N/A	#N/A
AT1G07627	#N/A	#N/A	#N/A	#N/A	#N/A	#N/A	#N/A	#N/A
AT1G07630	0.000287922	0.474766	0.265704	-0.221363	3.56015e-10	0.773765	0.978957	0.0541209
AT1G07637	#N/A	#N/A	#N/A	#N/A	#N/A	#N/A	#N/A	#N/A
AT1G07640	0	-0.99833	0.778678	0.109598	5.56183e-14	-1.01157	0.970907	0.110509
AT1G07645	0.952963	-0.117374	#N/A	#N/A	0.748649	0.599538	#N/A	#N/A
AT1G07647	#N/A	#N/A	#N/A	#N/A	#N/A	#N/A	#N/A	#N/A
AT1G07650	0	-1.85809	0.148057	-0.234899	8.77753e-13	-1.12776	0.970907	-0.0662588
AT1G07653	#N/A	#N/A	#N/A	#N/A	#N/A	#N/A	#N/A	#N/A
AT1G07657	#N/A	#N/A	#N/A	#N/A	#N/A	#N/A	#N/A	#N/A
AT1G07660	9.99181e-06	-0.567883	0.952987	-0.0340228	6.04422e-06	-0.676333	0.970907	-0.087865
AT1G07663	#N/A	#N/A	#N/A	#N/A	#N/A	#N/A	#N/A	#N/A
AT1G07667	#N/A	#N/A	#N/A	#N/A	#N/A	#N/A	#N/A	#N/A
AT1G07670	0	1.16107	0.558439	-0.154314	0	1.32697	0.948279	0.0919655
AT1G07673	#N/A	#N/A	#N/A	#N/A	#N/A	#N/A	#N/A	#N/A
AT1G07680	0.174926	3.33391	#N/A	#N/A	#N/A	#N/A	0.970907	1.61379
AT1G07683	#N/A	#N/A	#N/A	#N/A	#N/A	#N/A	#N/A	#N/A
AT1G07690	#N/A	#N/A	#N/A	#N/A	#N/A	#N/A	#N/A	#N/A
AT1G07693	#N/A	#N/A	#N/A	#N/A	#N/A	#N/A	#N/A	#N/A
AT1G07697	#N/A	#N/A	#N/A	#N/A	#N/A	#N/A	#N/A	#N/A
AT1G07700	0.739415	0.0369373	0.96656	-0.0217908	0.00886829	0.371617	0.960657	0.129397
AT1G07702	#N/A	#N/A	#N/A	#N/A	#N/A	#N/A	#N/A	#N/A
AT1G07703	#N/A	#N/A	#N/A	#N/A	#N/A	#N/A	#N/A	#N/A
AT1G07705	0.000463392	-0.350223	0.844176	-0.0890292	0.184456	-0.194617	0.997328	-0.0127379
AT1G07707	#N/A	#N/A	#N/A	#N/A	#N/A	#N/A	#N/A	#N/A
AT1G07710	0	2.15131	0.637627	0.420587	3.41368e-15	1.82186	0.997328	0.027198
AT1G07717	#N/A	#N/A	#N/A	#N/A	#N/A	#N/A	#N/A	#N/A
AT1G07720	0	-2.32385	0.447796	-0.175662	0	-1.66821	0.970907	0.0787431
AT1G07723	#N/A	#N/A	#N/A	#N/A	#N/A	#N/A	#N/A	#N/A
AT1G07725	0.751049	0.0524836	0.996139	-0.011591	0.210409	-0.203599	0.943463	-0.165627
AT1G07728	#N/A	#N/A	#N/A	#N/A	#N/A	#N/A	#N/A	#N/A
AT1G07730	#N/A	#N/A	#N/A	#N/A	0.549041	-1.75794	0.964858	-3.1474
AT1G07733	#N/A	#N/A	#N/A	#N/A	#N/A	#N/A	#N/A	#N/A
AT1G07737	#N/A	#N/A	#N/A	#N/A	#N/A	#N/A	#N/A	#N/A
AT1G07740	0.0215784	0.391804	0.882244	-0.114193	0.00128359	0.515888	0.970907	0.0910012
AT1G07743	#N/A	#N/A	#N/A	#N/A	#N/A	#N/A	#N/A	#N/A
AT1G07745	0.646894	0.0909054	0.814297	0.150374	0.628943	0.0926372	0.992641	-0.041548
AT1G07747	#N/A	#N/A	#N/A	#N/A	#N/A	#N/A	#N/A	#N/A
AT1G07750	2.31607e-08	-0.592716	0.882244	0.0774747	2.21e-07	-0.723956	0.978957	0.0506186
AT1G07753	#N/A	#N/A	#N/A	#N/A	#N/A	#N/A	#N/A	#N/A
AT1G07757	#N/A	#N/A	#N/A	#N/A	#N/A	#N/A	#N/A	#N/A
AT1G07760	#N/A	#N/A	#N/A	#N/A	#N/A	#N/A	#N/A	#N/A
AT1G07763	#N/A	#N/A	#N/A	#N/A	#N/A	#N/A	#N/A	#N/A
AT1G07767	#N/A	#N/A	#N/A	#N/A	#N/A	#N/A	#N/A	#N/A
AT1G07770	0.116012	0.156741	0.814859	0.0892614	0.611065	-0.0961933	0.970907	-0.0907572
AT1G07773	#N/A	#N/A	#N/A	#N/A	#N/A	#N/A	#N/A	#N/A
AT1G07777	#N/A	#N/A	#N/A	#N/A	#N/A	#N/A	#N/A	#N/A
AT1G07780	0.00206664	0.356261	0.0203027	0.334605	0.00715708	0.333716	0.970907	0.0684189
AT1G07783	#N/A	#N/A	#N/A	#N/A	#N/A	#N/A	#N/A	#N/A
AT1G07787	#N/A	#N/A	#N/A	#N/A	#N/A	#N/A	#N/A	#N/A
AT1G07790	3.68182e-08	-0.617702	0.882244	-0.0705929	9.99147e-06	-0.575791	0.996984	0.0155437
AT1G07793	#N/A	#N/A	#N/A	#N/A	#N/A	#N/A	#N/A	#N/A
AT1G07795	0.0194712	2.69906	#N/A	#N/A	0.0968363	3.92774	0.970907	1.61378
AT1G07803	#N/A	#N/A	#N/A	#N/A	#N/A	#N/A	#N/A	#N/A
AT1G07807	#N/A	#N/A	#N/A	#N/A	#N/A	#N/A	#N/A	#N/A
AT1G07810	0.0051491	0.314812	0.874865	-0.0963314	0.00428698	0.433812	0.997328	0.0209592
AT1G07813	#N/A	#N/A	#N/A	#N/A	#N/A	#N/A	#N/A	#N/A
AT1G07820	4.16003e-05	-0.499611	0.842564	0.0860105	0.000314397	-0.540828	0.845649	-0.15739
AT1G07823	#N/A	#N/A	#N/A	#N/A	#N/A	#N/A	#N/A	#N/A
AT1G07827	#N/A	#N/A	#N/A	#N/A	#N/A	#N/A	#N/A	#N/A
AT1G07830	0.0127102	0.355801	0.958097	-0.0298033	0.0143995	0.370312	0.997328	-0.0225766
AT1G07833	#N/A	#N/A	#N/A	#N/A	#N/A	#N/A	#N/A	#N/A
AT1G07837	#N/A	#N/A	#N/A	#N/A	#N/A	#N/A	#N/A	#N/A
AT1G07840	1.53162e-12	0.686689	0.94391	0.0368246	1.91612e-06	0.596891	0.970907	0.10106
AT1G07843	#N/A	#N/A	#N/A	#N/A	#N/A	#N/A	#N/A	#N/A
AT1G07847	#N/A	#N/A	#N/A	#N/A	#N/A	#N/A	#N/A	#N/A
AT1G07850	0.560022	0.629153	0.837915	1.17892	0.198926	1.63999	0.970907	1.61697
AT1G07853	#N/A	#N/A	#N/A	#N/A	#N/A	#N/A	#N/A	#N/A
AT1G07857	#N/A	#N/A	#N/A	#N/A	#N/A	#N/A	#N/A	#N/A
AT1G07860	0.219063	3.26487	#N/A	#N/A	#N/A	#N/A	#N/A	#N/A
AT1G07863	#N/A	#N/A	#N/A	#N/A	#N/A	#N/A	#N/A	#N/A
AT1G07870	0.43674	-0.126083	0.805599	-0.145278	0.849635	0.0378514	0.978957	-0.0558798
AT1G07873	#N/A	#N/A	#N/A	#N/A	#N/A	#N/A	#N/A	#N/A
AT1G07877	#N/A	#N/A	#N/A	#N/A	#N/A	#N/A	#N/A	#N/A
AT1G07880	0.000161153	-0.670089	0.98494	0.0234312	9.47821e-09	-0.993473	0.970907	-0.138228
AT1G07883	#N/A	#N/A	#N/A	#N/A	#N/A	#N/A	#N/A	#N/A
AT1G07885	0.260909	1.11493	0.882244	-0.851217	0.934964	-0.126666	0.970907	1.41119
AT1G07887	#N/A	#N/A	#N/A	#N/A	#N/A	#N/A	#N/A	#N/A
AT1G07890	6.49103e-09	-0.745555	0.7314	-0.114237	1.68288e-12	-1.07042	0.970907	0.135388
AT1G07893	#N/A	#N/A	#N/A	#N/A	#N/A	#N/A	#N/A	#N/A
AT1G07897	#N/A	#N/A	#N/A	#N/A	#N/A	#N/A	#N/A	#N/A
AT1G07900	0.684401	-0.122808	0.195139	-0.532936	0.00875579	0.671082	0.970907	0.25098
AT1G07901	0.335085	0.957099	0.928779	-0.349499	0.662446	-0.393889	0.997328	-0.173329
AT1G07902	0.0344585	1.24192	0.685323	-1.12372	0.00105624	2.01901	0.97829	-0.341007
AT1G07903	#N/A	#N/A	#N/A	#N/A	#N/A	#N/A	#N/A	#N/A
AT1G07907	#N/A	#N/A	#N/A	#N/A	#N/A	#N/A	#N/A	#N/A
AT1G07910	0.00366571	0.33087	0.792805	0.110635	7.04024e-05	0.646175	0.978957	-0.0351027
AT1G07913	#N/A	#N/A	#N/A	#N/A	#N/A	#N/A	#N/A	#N/A
AT1G07917	#N/A	#N/A	#N/A	#N/A	#N/A	#N/A	#N/A	#N/A
AT1G07920	0.00687591	0.25548	0.967808	0.0205678	0.0651166	0.267203	0.970472	0.115286
AT1G07923	#N/A	#N/A	#N/A	#N/A	#N/A	#N/A	#N/A	#N/A
AT1G07927	#N/A	#N/A	#N/A	#N/A	#N/A	#N/A	#N/A	#N/A
AT1G07930	0.000451938	0.326299	0.9674	-0.0207622	0.00340645	0.404456	0.970472	0.115714
AT1G07933	#N/A	#N/A	#N/A	#N/A	#N/A	#N/A	#N/A	#N/A
AT1G07937	#N/A	#N/A	#N/A	#N/A	#N/A	#N/A	#N/A	#N/A
AT1G07940	0.00621153	0.258849	0.949017	-0.0304074	0.0239719	0.319704	0.960657	0.122455
AT1G07943	#N/A	#N/A	#N/A	#N/A	#N/A	#N/A	#N/A	#N/A
AT1G07947	#N/A	#N/A	#N/A	#N/A	#N/A	#N/A	#N/A	#N/A
AT1G07950	0	1.23887	0.995001	-0.012997	4.80301e-12	1.00567	0.6008	-0.248994
AT1G07957	#N/A	#N/A	#N/A	#N/A	#N/A	#N/A	#N/A	#N/A
AT1G07960	0.00137028	0.333856	0.952429	-0.0321163	0.0179139	0.337177	0.981022	-0.0328383
AT1G07963	#N/A	#N/A	#N/A	#N/A	#N/A	#N/A	#N/A	#N/A
AT1G07967	#N/A	#N/A	#N/A	#N/A	#N/A	#N/A	#N/A	#N/A
AT1G07970	3.17217e-06	0.573243	0.973433	-0.0215674	3.4925e-07	0.616936	0.997328	-0.016861
AT1G07973	#N/A	#N/A	#N/A	#N/A	#N/A	#N/A	#N/A	#N/A
AT1G07977	#N/A	#N/A	#N/A	#N/A	#N/A	#N/A	#N/A	#N/A
AT1G07980	0.0640068	0.27671	0.998933	-0.0005901	0.1638	0.217109	0.978454	-0.0636422
AT1G07983	#N/A	#N/A	#N/A	#N/A	#N/A	#N/A	#N/A	#N/A
AT1G07985	0.00381274	1.77234	0.453559	1.13789	0.10835	0.781654	0.961347	0.866294
AT1G07987	#N/A	#N/A	#N/A	#N/A	#N/A	#N/A	#N/A	#N/A
AT1G07990	0.70798	0.0422129	0.995927	-0.00975984	0.549041	0.100693	0.997328	-0.0132328
AT1G07993	#N/A	#N/A	#N/A	#N/A	#N/A	#N/A	#N/A	#N/A
AT1G07997	#N/A	#N/A	#N/A	#N/A	#N/A	#N/A	#N/A	#N/A
AT1G08000	0.539072	0.0937634	0.99017	-0.0139833	0.915314	-0.0192293	0.970472	-0.136697
AT1G08003	#N/A	#N/A	#N/A	#N/A	#N/A	#N/A	#N/A	#N/A
AT1G08005	#N/A	#N/A	#N/A	#N/A	#N/A	#N/A	#N/A	#N/A
AT1G08007	#N/A	#N/A	#N/A	#N/A	#N/A	#N/A	#N/A	#N/A
AT1G08010	0.0903531	-0.227611	0.893232	0.0618869	0.0852188	-0.242297	0.978957	0.0488983
AT1G08013	#N/A	#N/A	#N/A	#N/A	#N/A	#N/A	#N/A	#N/A
AT1G08017	#N/A	#N/A	#N/A	#N/A	#N/A	#N/A	#N/A	#N/A
AT1G08023	#N/A	#N/A	#N/A	#N/A	#N/A	#N/A	#N/A	#N/A
AT1G08027	#N/A	#N/A	#N/A	#N/A	#N/A	#N/A	#N/A	#N/A
AT1G08030	0.230528	0.138472	0.648459	0.150949	0.329218	0.146591	0.683083	-0.157503
AT1G08033	#N/A	#N/A	#N/A	#N/A	#N/A	#N/A	#N/A	#N/A
AT1G08035	0.0427051	1.2553	0.882244	0.305183	0.38557	0.460001	0.819879	0.731775
AT1G08037	#N/A	#N/A	#N/A	#N/A	#N/A	#N/A	#N/A	#N/A
AT1G08040	0.380542	0.103389	0.996185	-0.00406719	0.484434	0.0925867	0.993408	0.031839
AT1G08043	#N/A	#N/A	#N/A	#N/A	#N/A	#N/A	#N/A	#N/A
AT1G08047	#N/A	#N/A	#N/A	#N/A	#N/A	#N/A	#N/A	#N/A
AT1G08050	0.059514	0.388195	0.00167757	-0.545873	0	1.21152	0.970907	0.108692
AT1G08057	#N/A	#N/A	#N/A	#N/A	#N/A	#N/A	#N/A	#N/A
AT1G08060	0.00157589	0.438721	0.872297	-0.0826833	0.00267329	0.590164	0.978957	0.034862
AT1G08063	#N/A	#N/A	#N/A	#N/A	#N/A	#N/A	#N/A	#N/A
AT1G08065	#N/A	#N/A	#N/A	#N/A	#N/A	#N/A	#N/A	#N/A
AT1G08070	7.57825e-10	1.28185	0.895449	0.149702	5.98556e-07	1.01008	0.978957	0.114411
AT1G08073	#N/A	#N/A	#N/A	#N/A	#N/A	#N/A	#N/A	#N/A
AT1G08077	#N/A	#N/A	#N/A	#N/A	#N/A	#N/A	#N/A	#N/A
AT1G08080	0.555797	-1.7154	0.836906	1.18499	0.361326	-2.48912	0.848447	-3.6707
AT1G08087	#N/A	#N/A	#N/A	#N/A	#N/A	#N/A	#N/A	#N/A
AT1G08090	2.50075e-11	-2.17591	0.996185	0.026377	1.81973e-10	-1.97653	0.824304	0.327916
AT1G08093	#N/A	#N/A	#N/A	#N/A	#N/A	#N/A	#N/A	#N/A
AT1G08097	#N/A	#N/A	#N/A	#N/A	#N/A	#N/A	#N/A	#N/A
AT1G08100	0.0273101	5.08534	#N/A	#N/A	0.102461	3.9345	#N/A	#N/A
AT1G08103	#N/A	#N/A	#N/A	#N/A	#N/A	#N/A	#N/A	#N/A
AT1G08107	#N/A	#N/A	#N/A	#N/A	#N/A	#N/A	#N/A	#N/A
AT1G08110	0.0201151	0.23162	0.957273	0.0264838	0.272386	0.174773	0.997328	-0.0140773
AT1G08113	#N/A	#N/A	#N/A	#N/A	#N/A	#N/A	#N/A	#N/A
AT1G08115	#N/A	#N/A	#N/A	#N/A	#N/A	#N/A	#N/A	#N/A
AT1G08117	#N/A	#N/A	#N/A	#N/A	#N/A	#N/A	#N/A	#N/A
AT1G08120	0.00016819	3.43331	0.814297	1.17319	0.00219482	2.59273	0.997328	0.0326237
AT1G08123	#N/A	#N/A	#N/A	#N/A	#N/A	#N/A	#N/A	#N/A
AT1G08125	0.0487794	0.216576	0.944326	-0.0376107	0.937141	-0.0130921	0.970907	-0.0499855
AT1G08127	#N/A	#N/A	#N/A	#N/A	#N/A	#N/A	#N/A	#N/A
AT1G08130	3.24241e-08	0.683737	0.996185	-0.00965794	1.37691e-07	0.825513	0.978706	0.0549829
AT1G08133	#N/A	#N/A	#N/A	#N/A	#N/A	#N/A	#N/A	#N/A
AT1G08135	#N/A	#N/A	#N/A	#N/A	#N/A	#N/A	#N/A	#N/A
AT1G08137	#N/A	#N/A	#N/A	#N/A	#N/A	#N/A	#N/A	#N/A
AT1G08140	0.136283	2.2098	#N/A	#N/A	0.116139	3.74682	#N/A	#N/A
AT1G08143	#N/A	#N/A	#N/A	#N/A	#N/A	#N/A	#N/A	#N/A
AT1G08147	#N/A	#N/A	#N/A	#N/A	#N/A	#N/A	#N/A	#N/A
AT1G08150	#N/A	#N/A	#N/A	#N/A	0.620792	1.41316	#N/A	#N/A
AT1G08153	#N/A	#N/A	#N/A	#N/A	#N/A	#N/A	#N/A	#N/A
AT1G08160	4.58912e-10	-1.00829	0.763004	0.134063	5.05353e-12	-1.12768	0.978957	0.0595864
AT1G08165	0.93877	-0.0302213	0.825086	0.338284	0.113708	-0.571312	0.970907	-0.244221
AT1G08170	0.486455	-0.612966	0.816199	0.825887	0.486815	0.668032	0.970907	0.925924
AT1G08173	#N/A	#N/A	#N/A	#N/A	#N/A	#N/A	#N/A	#N/A
AT1G08177	#N/A	#N/A	#N/A	#N/A	#N/A	#N/A	#N/A	#N/A
AT1G08180	2.08872e-13	-1.84764	0.882244	0.115745	3.56322e-10	-1.48035	0.892684	-0.318928
AT1G08183	#N/A	#N/A	#N/A	#N/A	#N/A	#N/A	#N/A	#N/A
AT1G08187	#N/A	#N/A	#N/A	#N/A	#N/A	#N/A	#N/A	#N/A
AT1G08190	0	1.31548	0.957273	0.0259907	0	1.47664	0.998679	-0.000880023
AT1G08193	#N/A	#N/A	#N/A	#N/A	#N/A	#N/A	#N/A	#N/A
AT1G08197	#N/A	#N/A	#N/A	#N/A	#N/A	#N/A	#N/A	#N/A
AT1G08200	0	0.750396	0.83761	0.0846735	0.00183041	0.430831	0.939032	0.133701
AT1G08207	#N/A	#N/A	#N/A	#N/A	#N/A	#N/A	#N/A	#N/A
AT1G08210	0	1.27988	0.996185	0.00268329	4.50688e-15	0.956274	0.902882	-0.165353
AT1G08213	#N/A	#N/A	#N/A	#N/A	#N/A	#N/A	#N/A	#N/A
AT1G08217	#N/A	#N/A	#N/A	#N/A	#N/A	#N/A	#N/A	#N/A
AT1G08220	4.07271e-06	0.68979	0.965239	0.0298304	2.02162e-08	0.841966	0.970907	0.091474
AT1G08223	#N/A	#N/A	#N/A	#N/A	#N/A	#N/A	#N/A	#N/A
AT1G08227	#N/A	#N/A	#N/A	#N/A	#N/A	#N/A	#N/A	#N/A
AT1G08230	0	-1.54594	0.934891	0.0518793	2.58514e-12	-1.43275	0.970472	-0.159851
AT1G08237	#N/A	#N/A	#N/A	#N/A	#N/A	#N/A	#N/A	#N/A
AT1G08240	#N/A	#N/A	#N/A	#N/A	#N/A	#N/A	#N/A	#N/A
AT1G08247	#N/A	#N/A	#N/A	#N/A	#N/A	#N/A	#N/A	#N/A
AT1G08250	9.51233e-13	-5.09162	0.445476	-0.907205	0.000120747	-8.80323	0.960614	1.18202
AT1G08253	#N/A	#N/A	#N/A	#N/A	#N/A	#N/A	#N/A	#N/A
AT1G08257	#N/A	#N/A	#N/A	#N/A	#N/A	#N/A	#N/A	#N/A
AT1G08260	0.00390668	0.412586	0.864833	0.0828131	0.000504694	0.665629	0.97452	-0.0587279
AT1G08263	#N/A	#N/A	#N/A	#N/A	#N/A	#N/A	#N/A	#N/A
AT1G08267	#N/A	#N/A	#N/A	#N/A	#N/A	#N/A	#N/A	#N/A
AT1G08270	0.00339737	0.838029	0.996185	-0.0294017	0.280948	0.322448	0.970907	0.24626
AT1G08273	#N/A	#N/A	#N/A	#N/A	#N/A	#N/A	#N/A	#N/A
AT1G08277	#N/A	#N/A	#N/A	#N/A	#N/A	#N/A	#N/A	#N/A
AT1G08280	0.155223	0.219415	0.882244	0.076731	0.840597	-0.0348582	0.970907	-0.0791095
AT1G08283	#N/A	#N/A	#N/A	#N/A	#N/A	#N/A	#N/A	#N/A
AT1G08290	1.99891e-06	-1.53473	0.864078	-0.206287	4.1765e-05	-1.39505	0.978957	0.11123
AT1G08293	#N/A	#N/A	#N/A	#N/A	#N/A	#N/A	#N/A	#N/A
AT1G08297	#N/A	#N/A	#N/A	#N/A	#N/A	#N/A	#N/A	#N/A
AT1G08300	3.73483e-08	0.960543	0.765696	0.199612	0.501085	0.153309	0.979586	-0.0768237
AT1G08307	#N/A	#N/A	#N/A	#N/A	#N/A	#N/A	#N/A	#N/A
AT1G08310	9.37361e-11	2.16806	0.246776	-0.826209	0.0442004	0.712196	0.970907	-0.351749
AT1G08313	#N/A	#N/A	#N/A	#N/A	#N/A	#N/A	#N/A	#N/A
AT1G08315	0.00178227	-0.533843	0.925096	0.0745957	0.0141114	-0.455915	0.984093	-0.0588298
AT1G08317	#N/A	#N/A	#N/A	#N/A	#N/A	#N/A	#N/A	#N/A
AT1G08320	0.200706	-0.801907	0.615718	-1.08393	0.888592	-0.117592	0.993408	-0.17361
AT1G08323	#N/A	#N/A	#N/A	#N/A	#N/A	#N/A	#N/A	#N/A
AT1G08327	#N/A	#N/A	#N/A	#N/A	#N/A	#N/A	#N/A	#N/A
AT1G08333	#N/A	#N/A	#N/A	#N/A	#N/A	#N/A	#N/A	#N/A
AT1G08340	0.000316239	-1.0294	0.893232	0.153231	0.0899399	-0.588148	0.981022	0.104588
AT1G08347	#N/A	#N/A	#N/A	#N/A	#N/A	#N/A	#N/A	#N/A
AT1G08350	0.00184044	0.355296	0.925096	0.0523624	0.0104095	0.364567	0.970907	-0.117109
AT1G08353	#N/A	#N/A	#N/A	#N/A	#N/A	#N/A	#N/A	#N/A
AT1G08357	#N/A	#N/A	#N/A	#N/A	#N/A	#N/A	#N/A	#N/A
AT1G08360	0.0277627	0.241161	0.999922	3.13109e-05	0.157628	0.215328	0.997328	-0.00796486
AT1G08363	#N/A	#N/A	#N/A	#N/A	#N/A	#N/A	#N/A	#N/A
AT1G08367	#N/A	#N/A	#N/A	#N/A	#N/A	#N/A	#N/A	#N/A
AT1G08370	0.00495328	0.284231	0.993892	0.0112054	0.00214589	0.432063	0.970907	0.0803404
AT1G08377	#N/A	#N/A	#N/A	#N/A	#N/A	#N/A	#N/A	#N/A
AT1G08380	7.86362e-06	-0.496358	0.533466	0.150196	7.6093e-07	-0.779062	0.981022	0.0378754
AT1G08383	#N/A	#N/A	#N/A	#N/A	#N/A	#N/A	#N/A	#N/A
AT1G08387	#N/A	#N/A	#N/A	#N/A	#N/A	#N/A	#N/A	#N/A
AT1G08390	0.00369107	-0.477911	0.643114	0.195404	0.120477	-0.305534	0.970907	-0.143731
AT1G08393	#N/A	#N/A	#N/A	#N/A	#N/A	#N/A	#N/A	#N/A
AT1G08397	#N/A	#N/A	#N/A	#N/A	#N/A	#N/A	#N/A	#N/A
AT1G08400	0.143999	0.239542	0.951779	-0.0380275	0.310512	0.177396	0.970907	0.115522
AT1G08403	#N/A	#N/A	#N/A	#N/A	#N/A	#N/A	#N/A	#N/A
AT1G08410	3.85072e-13	0.694519	0.925096	0.0460347	1.88224e-07	0.656266	0.994592	0.0187401
AT1G08413	#N/A	#N/A	#N/A	#N/A	#N/A	#N/A	#N/A	#N/A
AT1G08417	#N/A	#N/A	#N/A	#N/A	#N/A	#N/A	#N/A	#N/A
AT1G08420	0.0104515	0.333229	0.963034	-0.0233128	0.000979702	0.538825	0.997328	-0.00657358
AT1G08427	#N/A	#N/A	#N/A	#N/A	#N/A	#N/A	#N/A	#N/A
AT1G08430	0.546386	-0.76094	0.891058	0.400655	0.0140591	-2.7566	0.817206	1.1331
AT1G08433	#N/A	#N/A	#N/A	#N/A	#N/A	#N/A	#N/A	#N/A
AT1G08437	#N/A	#N/A	#N/A	#N/A	#N/A	#N/A	#N/A	#N/A
AT1G08440	0.00490909	-2.02053	0.885853	-0.31643	0.00779051	-1.88351	0.999815	-0.000493858
AT1G08443	#N/A	#N/A	#N/A	#N/A	#N/A	#N/A	#N/A	#N/A
AT1G08447	#N/A	#N/A	#N/A	#N/A	#N/A	#N/A	#N/A	#N/A
AT1G08450	0	-1.47109	5.66481e-05	-0.671726	2.72718e-06	-0.697365	0.970907	0.0842396
AT1G08453	#N/A	#N/A	#N/A	#N/A	#N/A	#N/A	#N/A	#N/A
AT1G08457	#N/A	#N/A	#N/A	#N/A	#N/A	#N/A	#N/A	#N/A
AT1G08460	0.00835274	-0.322972	0.484541	-0.177694	0.0502839	-0.25896	0.970907	-0.122153
AT1G08463	#N/A	#N/A	#N/A	#N/A	#N/A	#N/A	#N/A	#N/A
AT1G08465	9.23899e-11	-0.826019	0.843598	-0.0924317	2.80458e-11	-0.846337	0.970907	-0.0663404
AT1G08470	0.768342	0.0362494	0.935572	0.043877	0.286027	0.158393	0.990484	-0.0270386
AT1G08473	#N/A	#N/A	#N/A	#N/A	#N/A	#N/A	#N/A	#N/A
AT1G08477	#N/A	#N/A	#N/A	#N/A	#N/A	#N/A	#N/A	#N/A
AT1G08480	0.560287	-0.106348	0.766828	-0.112292	0.288057	-0.185676	0.985126	-0.027251
AT1G08483	#N/A	#N/A	#N/A	#N/A	#N/A	#N/A	#N/A	#N/A
AT1G08487	#N/A	#N/A	#N/A	#N/A	#N/A	#N/A	#N/A	#N/A
AT1G08490	0.285246	0.11455	0.823009	-0.0910425	0.524919	0.0968525	0.997328	0.00948515
AT1G08493	#N/A	#N/A	#N/A	#N/A	#N/A	#N/A	#N/A	#N/A
AT1G08497	#N/A	#N/A	#N/A	#N/A	#N/A	#N/A	#N/A	#N/A
AT1G08500	6.9341e-05	-1.86621	0.926328	-0.171954	2.13797e-07	-1.79188	0.993408	0.0748448
AT1G08503	#N/A	#N/A	#N/A	#N/A	#N/A	#N/A	#N/A	#N/A
AT1G08507	#N/A	#N/A	#N/A	#N/A	#N/A	#N/A	#N/A	#N/A
AT1G08510	3.56609e-08	-0.520784	0.861419	0.0813616	1.32256e-05	-0.590234	0.893738	0.146788
AT1G08513	#N/A	#N/A	#N/A	#N/A	#N/A	#N/A	#N/A	#N/A
AT1G08517	#N/A	#N/A	#N/A	#N/A	#N/A	#N/A	#N/A	#N/A
AT1G08520	0.0140655	-0.235433	0.935572	0.0381426	0.000192091	-0.515502	0.970907	-0.0859443
AT1G08523	#N/A	#N/A	#N/A	#N/A	#N/A	#N/A	#N/A	#N/A
AT1G08530	0.287303	0.126508	0.978182	-0.0183036	0.066245	0.254107	0.991198	-0.0356541
AT1G08533	#N/A	#N/A	#N/A	#N/A	#N/A	#N/A	#N/A	#N/A
AT1G08537	#N/A	#N/A	#N/A	#N/A	#N/A	#N/A	#N/A	#N/A
AT1G08540	0.000150151	-0.356039	0.398003	0.176259	0.000236364	-0.512658	0.978957	0.0505539
AT1G08543	#N/A	#N/A	#N/A	#N/A	#N/A	#N/A	#N/A	#N/A
AT1G08547	#N/A	#N/A	#N/A	#N/A	#N/A	#N/A	#N/A	#N/A
AT1G08550	4.80391e-10	-0.822922	0.625724	0.139493	4.0667e-10	-0.840516	0.997328	0.0108561
AT1G08553	#N/A	#N/A	#N/A	#N/A	#N/A	#N/A	#N/A	#N/A
AT1G08557	#N/A	#N/A	#N/A	#N/A	#N/A	#N/A	#N/A	#N/A
AT1G08560	0.963798	-0.00765399	0.850175	-0.0895573	0.00515213	-0.389508	0.913904	-0.14863
AT1G08563	#N/A	#N/A	#N/A	#N/A	#N/A	#N/A	#N/A	#N/A
AT1G08567	#N/A	#N/A	#N/A	#N/A	#N/A	#N/A	#N/A	#N/A
AT1G08570	1.26985e-14	-0.739694	0.562595	-0.153817	1.39023e-09	-0.691082	0.997328	-0.0056715
AT1G08573	#N/A	#N/A	#N/A	#N/A	#N/A	#N/A	#N/A	#N/A
AT1G08577	#N/A	#N/A	#N/A	#N/A	#N/A	#N/A	#N/A	#N/A
AT1G08580	2.07496e-06	0.560603	0.800001	0.102949	0.0453843	0.300013	0.978957	0.0458497
AT1G08583	#N/A	#N/A	#N/A	#N/A	#N/A	#N/A	#N/A	#N/A
AT1G08587	#N/A	#N/A	#N/A	#N/A	#N/A	#N/A	#N/A	#N/A
AT1G08590	0.00022422	0.591231	0.866451	0.131562	0.00322966	0.456605	0.970907	0.0846661
AT1G08592	#N/A	#N/A	#N/A	#N/A	#N/A	#N/A	#N/A	#N/A
AT1G08593	#N/A	#N/A	#N/A	#N/A	#N/A	#N/A	#N/A	#N/A
AT1G08600	0.00495509	0.356844	0.947961	-0.0326672	0.000666596	0.558834	0.970907	-0.045714
AT1G08603	#N/A	#N/A	#N/A	#N/A	#N/A	#N/A	#N/A	#N/A
AT1G08607	#N/A	#N/A	#N/A	#N/A	#N/A	#N/A	#N/A	#N/A
AT1G08610	3.39562e-14	0.967894	0.882244	0.0723769	4.36306e-05	0.55028	0.970907	-0.130869
AT1G08613	#N/A	#N/A	#N/A	#N/A	#N/A	#N/A	#N/A	#N/A
AT1G08620	2.75962e-09	0.573512	0.882244	0.0718439	0.000320718	0.590288	0.879735	0.114065
AT1G08623	#N/A	#N/A	#N/A	#N/A	#N/A	#N/A	#N/A	#N/A
AT1G08627	#N/A	#N/A	#N/A	#N/A	#N/A	#N/A	#N/A	#N/A
AT1G08630	9.33978e-05	1.16454	0.996185	0.00871039	0.679838	0.153301	0.970907	0.227713
AT1G08633	#N/A	#N/A	#N/A	#N/A	#N/A	#N/A	#N/A	#N/A
AT1G08637	#N/A	#N/A	#N/A	#N/A	#N/A	#N/A	#N/A	#N/A
AT1G08640	0.00121203	0.307258	0.808495	0.097672	0.630643	0.0770626	0.997328	-0.018864
AT1G08643	#N/A	#N/A	#N/A	#N/A	#N/A	#N/A	#N/A	#N/A
AT1G08645	#N/A	#N/A	#N/A	#N/A	0.466739	-1.33451	0.970907	-1.55615
AT1G08647	#N/A	#N/A	#N/A	#N/A	#N/A	#N/A	#N/A	#N/A
AT1G08650	0.0664202	-0.275354	0.000355744	-0.431007	0.94239	-0.0131653	0.89488	0.104259
AT1G08653	#N/A	#N/A	#N/A	#N/A	#N/A	#N/A	#N/A	#N/A
AT1G08657	#N/A	#N/A	#N/A	#N/A	#N/A	#N/A	#N/A	#N/A
AT1G08660	0.64255	0.0530427	0.974043	-0.0196437	0.0554746	-0.24586	0.978957	0.0343223
AT1G08663	#N/A	#N/A	#N/A	#N/A	#N/A	#N/A	#N/A	#N/A
AT1G08667	#N/A	#N/A	#N/A	#N/A	#N/A	#N/A	#N/A	#N/A
AT1G08670	#N/A	#N/A	#N/A	#N/A	0.549041	-1.75792	#N/A	#N/A
AT1G08673	#N/A	#N/A	#N/A	#N/A	#N/A	#N/A	#N/A	#N/A
AT1G08677	#N/A	#N/A	#N/A	#N/A	#N/A	#N/A	#N/A	#N/A
AT1G08680	5.10647e-06	-0.450747	0.772959	-0.110822	0.00350933	-0.415634	0.996041	-0.0172795
AT1G08683	#N/A	#N/A	#N/A	#N/A	#N/A	#N/A	#N/A	#N/A
AT1G08687	#N/A	#N/A	#N/A	#N/A	#N/A	#N/A	#N/A	#N/A
AT1G08695	#N/A	#N/A	#N/A	#N/A	#N/A	#N/A	#N/A	#N/A
AT1G08697	#N/A	#N/A	#N/A	#N/A	#N/A	#N/A	#N/A	#N/A
AT1G08700	0.555797	0.0691839	0.886561	0.0608877	0.0105623	0.304108	0.997328	0.0138027
AT1G08703	#N/A	#N/A	#N/A	#N/A	#N/A	#N/A	#N/A	#N/A
AT1G08707	#N/A	#N/A	#N/A	#N/A	#N/A	#N/A	#N/A	#N/A
AT1G08710	0.962824	0.00775161	0.51796	0.196848	0.520461	-0.109177	0.950889	-0.161121
AT1G08713	#N/A	#N/A	#N/A	#N/A	#N/A	#N/A	#N/A	#N/A
AT1G08717	#N/A	#N/A	#N/A	#N/A	#N/A	#N/A	#N/A	#N/A
AT1G08720	0.0506806	0.242669	0.717262	-0.130811	0.00828473	0.39021	0.970907	-0.0767175
AT1G08723	#N/A	#N/A	#N/A	#N/A	#N/A	#N/A	#N/A	#N/A
AT1G08727	#N/A	#N/A	#N/A	#N/A	#N/A	#N/A	#N/A	#N/A
AT1G08730	0.00232168	0.685693	0.882244	0.189286	0.0654592	0.43086	0.970907	-0.137398
AT1G08733	#N/A	#N/A	#N/A	#N/A	#N/A	#N/A	#N/A	#N/A
AT1G08737	#N/A	#N/A	#N/A	#N/A	#N/A	#N/A	#N/A	#N/A
AT1G08743	#N/A	#N/A	#N/A	#N/A	#N/A	#N/A	#N/A	#N/A
AT1G08747	#N/A	#N/A	#N/A	#N/A	#N/A	#N/A	#N/A	#N/A
AT1G08750	0.119839	0.244021	0.974868	-0.0220745	0.0369658	0.28872	0.99764	-0.00148463
AT1G08753	#N/A	#N/A	#N/A	#N/A	#N/A	#N/A	#N/A	#N/A
AT1G08757	#N/A	#N/A	#N/A	#N/A	#N/A	#N/A	#N/A	#N/A
AT1G08760	0	1.02672	0.968832	-0.0232415	0	1.20573	0.978957	0.0426957
AT1G08763	#N/A	#N/A	#N/A	#N/A	#N/A	#N/A	#N/A	#N/A
AT1G08765	#N/A	#N/A	#N/A	#N/A	#N/A	#N/A	#N/A	#N/A
AT1G08767	#N/A	#N/A	#N/A	#N/A	#N/A	#N/A	#N/A	#N/A
AT1G08770	0.0248329	0.252593	0.882244	-0.0833718	0.0462713	0.319653	0.997328	0.00437692
AT1G08773	#N/A	#N/A	#N/A	#N/A	#N/A	#N/A	#N/A	#N/A
AT1G08775	#N/A	#N/A	#N/A	#N/A	#N/A	#N/A	#N/A	#N/A
AT1G08777	#N/A	#N/A	#N/A	#N/A	#N/A	#N/A	#N/A	#N/A
AT1G08780	0.159216	0.191721	0.548514	-0.177062	0.787933	0.0507077	0.978957	-0.0537818
AT1G08785	#N/A	#N/A	#N/A	#N/A	#N/A	#N/A	#N/A	#N/A
AT1G08787	#N/A	#N/A	#N/A	#N/A	#N/A	#N/A	#N/A	#N/A
AT1G08790	0.609011	1.45472	#N/A	#N/A	#N/A	#N/A	#N/A	#N/A
AT1G08795	#N/A	#N/A	#N/A	#N/A	#N/A	#N/A	#N/A	#N/A
AT1G08797	#N/A	#N/A	#N/A	#N/A	#N/A	#N/A	#N/A	#N/A
AT1G08800	2.48656e-15	-1.2608	0.753473	-0.124102	2.82496e-05	-0.711912	0.751277	-0.150034
AT1G08803	#N/A	#N/A	#N/A	#N/A	#N/A	#N/A	#N/A	#N/A
AT1G08805	#N/A	#N/A	#N/A	#N/A	#N/A	#N/A	#N/A	#N/A
AT1G08807	#N/A	#N/A	#N/A	#N/A	#N/A	#N/A	#N/A	#N/A
AT1G08810	1.59593e-09	-0.82987	0.699819	0.135838	2.06522e-13	-0.94571	0.997328	-0.0134147
AT1G08815	#N/A	#N/A	#N/A	#N/A	#N/A	#N/A	#N/A	#N/A
AT1G08817	#N/A	#N/A	#N/A	#N/A	#N/A	#N/A	#N/A	#N/A
AT1G08820	0.388217	0.097463	0.625724	-0.146545	0.128298	0.228129	0.970472	0.0867588
AT1G08823	#N/A	#N/A	#N/A	#N/A	#N/A	#N/A	#N/A	#N/A
AT1G08825	#N/A	#N/A	#N/A	#N/A	#N/A	#N/A	#N/A	#N/A
AT1G08827	#N/A	#N/A	#N/A	#N/A	#N/A	#N/A	#N/A	#N/A
AT1G08830	0.693865	-0.0614374	0.996185	-0.00573862	0.127745	-0.248787	0.970907	0.0859431
AT1G08833	#N/A	#N/A	#N/A	#N/A	#N/A	#N/A	#N/A	#N/A
AT1G08835	#N/A	#N/A	#N/A	#N/A	#N/A	#N/A	#N/A	#N/A
AT1G08840	2.56537e-14	0.978999	0.587624	0.17024	3.17772e-10	1.08253	0.981022	0.0458385
AT1G08843	#N/A	#N/A	#N/A	#N/A	#N/A	#N/A	#N/A	#N/A
AT1G08845	0.012911	0.386843	0.947151	0.0530933	0.105001	0.275593	0.970907	-0.103579
AT1G08847	#N/A	#N/A	#N/A	#N/A	#N/A	#N/A	#N/A	#N/A
AT1G08853	#N/A	#N/A	#N/A	#N/A	#N/A	#N/A	#N/A	#N/A
AT1G08855	#N/A	#N/A	#N/A	#N/A	#N/A	#N/A	#N/A	#N/A
AT1G08857	#N/A	#N/A	#N/A	#N/A	#N/A	#N/A	#N/A	#N/A
AT1G08860	0.0896996	1.02229	0.916077	-0.328784	0.282787	-0.907006	0.970472	0.747114
AT1G08863	#N/A	#N/A	#N/A	#N/A	#N/A	#N/A	#N/A	#N/A
AT1G08865	#N/A	#N/A	#N/A	#N/A	#N/A	#N/A	#N/A	#N/A
AT1G08867	#N/A	#N/A	#N/A	#N/A	#N/A	#N/A	#N/A	#N/A
AT1G08870	#N/A	#N/A	#N/A	#N/A	#N/A	#N/A	#N/A	#N/A
AT1G08875	#N/A	#N/A	#N/A	#N/A	#N/A	#N/A	#N/A	#N/A
AT1G08877	#N/A	#N/A	#N/A	#N/A	#N/A	#N/A	#N/A	#N/A
AT1G08880	0.652863	0.0489918	0.941069	-0.0359725	0.94204	0.0140032	0.919092	-0.140999
AT1G08883	#N/A	#N/A	#N/A	#N/A	#N/A	#N/A	#N/A	#N/A
AT1G08885	#N/A	#N/A	#N/A	#N/A	#N/A	#N/A	#N/A	#N/A
AT1G08887	#N/A	#N/A	#N/A	#N/A	#N/A	#N/A	#N/A	#N/A
AT1G08890	9.11209e-08	-1.4957	0.996185	-0.016554	0	-1.85369	0.994081	-0.0415898
AT1G08893	#N/A	#N/A	#N/A	#N/A	#N/A	#N/A	#N/A	#N/A
AT1G08895	#N/A	#N/A	#N/A	#N/A	#N/A	#N/A	#N/A	#N/A
AT1G08897	#N/A	#N/A	#N/A	#N/A	#N/A	#N/A	#N/A	#N/A
AT1G08900	0	-1.73152	0.917239	0.051959	0	-1.72264	0.997328	-0.0157279
AT1G08903	#N/A	#N/A	#N/A	#N/A	#N/A	#N/A	#N/A	#N/A
AT1G08905	#N/A	#N/A	#N/A	#N/A	#N/A	#N/A	#N/A	#N/A
AT1G08907	#N/A	#N/A	#N/A	#N/A	#N/A	#N/A	#N/A	#N/A
AT1G08910	0.0461668	0.268227	0.880373	0.110672	0.0695213	0.302212	0.979909	-0.0315052
AT1G08913	#N/A	#N/A	#N/A	#N/A	#N/A	#N/A	#N/A	#N/A
AT1G08915	#N/A	#N/A	#N/A	#N/A	#N/A	#N/A	#N/A	#N/A
AT1G08917	#N/A	#N/A	#N/A	#N/A	#N/A	#N/A	#N/A	#N/A
AT1G08920	2.34943e-06	-0.67361	0.882244	0.0971808	1.17079e-13	-1.07313	0.970907	0.0964978
AT1G08923	#N/A	#N/A	#N/A	#N/A	#N/A	#N/A	#N/A	#N/A
AT1G08925	#N/A	#N/A	#N/A	#N/A	#N/A	#N/A	#N/A	#N/A
AT1G08927	#N/A	#N/A	#N/A	#N/A	#N/A	#N/A	#N/A	#N/A
AT1G08930	0	-1.67318	0.437176	-0.170468	0	-1.56383	0.970472	-0.154277
AT1G08933	#N/A	#N/A	#N/A	#N/A	#N/A	#N/A	#N/A	#N/A
AT1G08935	#N/A	#N/A	#N/A	#N/A	#N/A	#N/A	#N/A	#N/A
AT1G08937	#N/A	#N/A	#N/A	#N/A	#N/A	#N/A	#N/A	#N/A
AT1G08940	2.92424e-11	-1.58062	0.935894	-0.073394	1.48219e-05	-1.11035	0.917011	0.206867
AT1G08943	#N/A	#N/A	#N/A	#N/A	#N/A	#N/A	#N/A	#N/A
AT1G08945	#N/A	#N/A	#N/A	#N/A	#N/A	#N/A	#N/A	#N/A
AT1G08947	#N/A	#N/A	#N/A	#N/A	#N/A	#N/A	#N/A	#N/A
AT1G08950	#N/A	#N/A	#N/A	#N/A	#N/A	#N/A	#N/A	#N/A
AT1G08953	#N/A	#N/A	#N/A	#N/A	#N/A	#N/A	#N/A	#N/A
AT1G08955	#N/A	#N/A	#N/A	#N/A	#N/A	#N/A	#N/A	#N/A
AT1G08957	#N/A	#N/A	#N/A	#N/A	#N/A	#N/A	#N/A	#N/A
AT1G08960	6.35623e-06	0.576299	0.683675	0.147923	2.11385e-08	0.714104	0.996304	0.0269174
AT1G08963	#N/A	#N/A	#N/A	#N/A	#N/A	#N/A	#N/A	#N/A
AT1G08965	#N/A	#N/A	#N/A	#N/A	#N/A	#N/A	#N/A	#N/A
AT1G08967	#N/A	#N/A	#N/A	#N/A	#N/A	#N/A	#N/A	#N/A
AT1G08970	0.179915	0.143296	0.976928	-0.0173638	0.0809968	0.240347	0.997328	-0.00474025
AT1G08973	#N/A	#N/A	#N/A	#N/A	#N/A	#N/A	#N/A	#N/A
AT1G08975	#N/A	#N/A	#N/A	#N/A	#N/A	#N/A	#N/A	#N/A
AT1G08977	#N/A	#N/A	#N/A	#N/A	#N/A	#N/A	#N/A	#N/A
AT1G08980	0	-1.96595	0.905059	0.0552247	0	-2.04094	0.970907	-0.0823946
AT1G08983	#N/A	#N/A	#N/A	#N/A	#N/A	#N/A	#N/A	#N/A
AT1G08985	#N/A	#N/A	#N/A	#N/A	#N/A	#N/A	#N/A	#N/A
AT1G08987	#N/A	#N/A	#N/A	#N/A	#N/A	#N/A	#N/A	#N/A
AT1G08990	0.00505314	2.21565	0.320251	-2.39866	0.437177	0.703627	0.993408	0.27354
AT1G08993	#N/A	#N/A	#N/A	#N/A	#N/A	#N/A	#N/A	#N/A
AT1G08995	#N/A	#N/A	#N/A	#N/A	#N/A	#N/A	#N/A	#N/A
AT1G08997	#N/A	#N/A	#N/A	#N/A	#N/A	#N/A	#N/A	#N/A
AT1G09000	0	1.34606	0.553478	0.254519	8.74488e-12	1.09715	0.978957	0.0725878
AT1G09003	#N/A	#N/A	#N/A	#N/A	#N/A	#N/A	#N/A	#N/A
AT1G09005	#N/A	#N/A	#N/A	#N/A	#N/A	#N/A	#N/A	#N/A
AT1G09007	#N/A	#N/A	#N/A	#N/A	#N/A	#N/A	#N/A	#N/A
AT1G09010	2.99697e-08	-0.528719	0.892368	0.0567571	0.000152247	-0.573063	0.997328	-0.00847198
AT1G09013	#N/A	#N/A	#N/A	#N/A	#N/A	#N/A	#N/A	#N/A
AT1G09015	#N/A	#N/A	#N/A	#N/A	#N/A	#N/A	#N/A	#N/A
AT1G09017	#N/A	#N/A	#N/A	#N/A	#N/A	#N/A	#N/A	#N/A
AT1G09020	3.94856e-07	0.482281	0.928817	-0.0421632	4.43627e-05	0.582251	0.979586	0.0299447
AT1G09023	#N/A	#N/A	#N/A	#N/A	#N/A	#N/A	#N/A	#N/A
AT1G09025	#N/A	#N/A	#N/A	#N/A	#N/A	#N/A	#N/A	#N/A
AT1G09027	#N/A	#N/A	#N/A	#N/A	#N/A	#N/A	#N/A	#N/A
AT1G09030	#N/A	#N/A	#N/A	#N/A	#N/A	#N/A	#N/A	#N/A
AT1G09033	#N/A	#N/A	#N/A	#N/A	#N/A	#N/A	#N/A	#N/A
AT1G09035	#N/A	#N/A	#N/A	#N/A	#N/A	#N/A	#N/A	#N/A
AT1G09037	#N/A	#N/A	#N/A	#N/A	#N/A	#N/A	#N/A	#N/A
AT1G09040	0.00943713	0.469089	0.998837	-0.000893777	0.0550601	0.397126	0.983788	0.0606636
AT1G09043	#N/A	#N/A	#N/A	#N/A	#N/A	#N/A	#N/A	#N/A
AT1G09045	#N/A	#N/A	#N/A	#N/A	#N/A	#N/A	#N/A	#N/A
AT1G09047	#N/A	#N/A	#N/A	#N/A	#N/A	#N/A	#N/A	#N/A
AT1G09050	0.160433	0.250986	0.992591	0.0200259	0.13897	0.282528	0.997328	-0.00232317
AT1G09053	#N/A	#N/A	#N/A	#N/A	#N/A	#N/A	#N/A	#N/A
AT1G09055	#N/A	#N/A	#N/A	#N/A	#N/A	#N/A	#N/A	#N/A
AT1G09057	#N/A	#N/A	#N/A	#N/A	#N/A	#N/A	#N/A	#N/A
AT1G09060	0.71435	0.0412336	0.965239	-0.0230121	0.170027	0.208755	0.978957	-0.0329567
AT1G09063	#N/A	#N/A	#N/A	#N/A	#N/A	#N/A	#N/A	#N/A
AT1G09065	#N/A	#N/A	#N/A	#N/A	#N/A	#N/A	#N/A	#N/A
AT1G09067	#N/A	#N/A	#N/A	#N/A	#N/A	#N/A	#N/A	#N/A
AT1G09070	2.16892e-08	-0.712013	0.814297	-0.0962482	0.00141491	-0.471057	0.970907	0.0872302
AT1G09073	#N/A	#N/A	#N/A	#N/A	#N/A	#N/A	#N/A	#N/A
AT1G09075	#N/A	#N/A	#N/A	#N/A	#N/A	#N/A	#N/A	#N/A
AT1G09077	#N/A	#N/A	#N/A	#N/A	#N/A	#N/A	#N/A	#N/A
AT1G09080	1.94877e-08	-1.30578	0	-1.88653	0.000713754	-0.757866	0.970907	0.276368
AT1G09083	#N/A	#N/A	#N/A	#N/A	#N/A	#N/A	#N/A	#N/A				AT2G37770
AT1G09085	#N/A	#N/A	#N/A	#N/A	#N/A	#N/A	#N/A	#N/A				AT2G38390
AT1G09087	#N/A	#N/A	#N/A	#N/A	#N/A	#N/A	#N/A	#N/A				AT2G43570
AT1G09090	0.244021	1.4754	0.882244	0.883382	0.37616	1.45142	0.970907	-1.55726				AT2G44240
AT1G09093	#N/A	#N/A	#N/A	#N/A	#N/A	#N/A	#N/A	#N/A
AT1G09095	#N/A	#N/A	#N/A	#N/A	#N/A	#N/A	#N/A	#N/A
AT1G09097	#N/A	#N/A	#N/A	#N/A	#N/A	#N/A	#N/A	#N/A
AT1G09100	5.22424e-09	0.575076	0.468069	-0.181839	1.78621e-11	0.833071	0.978957	-0.049268
AT1G09103	#N/A	#N/A	#N/A	#N/A	#N/A	#N/A	#N/A	#N/A
AT1G09105	#N/A	#N/A	#N/A	#N/A	#N/A	#N/A	#N/A	#N/A
AT1G09107	#N/A	#N/A	#N/A	#N/A	#N/A	#N/A	#N/A	#N/A
AT1G09110	#N/A	#N/A	#N/A	#N/A	#N/A	#N/A	#N/A	#N/A
AT1G09113	#N/A	#N/A	#N/A	#N/A	#N/A	#N/A	#N/A	#N/A
AT1G09115	#N/A	#N/A	#N/A	#N/A	#N/A	#N/A	#N/A	#N/A
AT1G09117	#N/A	#N/A	#N/A	#N/A	#N/A	#N/A	#N/A	#N/A
AT1G09123	#N/A	#N/A	#N/A	#N/A	#N/A	#N/A	#N/A	#N/A
AT1G09125	#N/A	#N/A	#N/A	#N/A	#N/A	#N/A	#N/A	#N/A
AT1G09127	#N/A	#N/A	#N/A	#N/A	#N/A	#N/A	#N/A	#N/A
AT1G09130	0.32246	0.103453	0.975588	-0.0170455	0.83102	0.0344742	0.970907	0.062086
AT1G09133	#N/A	#N/A	#N/A	#N/A	#N/A	#N/A	#N/A	#N/A
AT1G09135	#N/A	#N/A	#N/A	#N/A	#N/A	#N/A	#N/A	#N/A
AT1G09137	#N/A	#N/A	#N/A	#N/A	#N/A	#N/A	#N/A	#N/A
AT1G09140	0.0995932	0.17206	0.738885	0.117155	0.0993734	0.215362	0.997328	-0.011851
AT1G09143	#N/A	#N/A	#N/A	#N/A	#N/A	#N/A	#N/A	#N/A
AT1G09145	#N/A	#N/A	#N/A	#N/A	#N/A	#N/A	#N/A	#N/A
AT1G09147	#N/A	#N/A	#N/A	#N/A	#N/A	#N/A	#N/A	#N/A
AT1G09150	0.000450987	0.346834	0.996185	-0.00239471	0.230931	0.174944	0.970907	-0.0674946
AT1G09153	#N/A	#N/A	#N/A	#N/A	#N/A	#N/A	#N/A	#N/A
AT1G09155	0.139942	-1.59416	0.892904	0.197805	0.00137698	-1.95386	0.993408	-0.129658
AT1G09157	0.322677	1.26879	0.916652	0.484694	0.927398	-0.123985	0.997029	-0.207983
AT1G09160	0.469518	0.0831252	0.764146	0.114697	0.359426	-0.132484	0.997328	-0.0125625
AT1G09163	#N/A	#N/A	#N/A	#N/A	#N/A	#N/A	#N/A	#N/A
AT1G09165	#N/A	#N/A	#N/A	#N/A	#N/A	#N/A	#N/A	#N/A
AT1G09167	#N/A	#N/A	#N/A	#N/A	#N/A	#N/A	#N/A	#N/A
AT1G09170	0.388765	-0.304026	0.402128	0.591975	0.0682422	-0.534244	0.997328	-0.0283338
AT1G09173	#N/A	#N/A	#N/A	#N/A	#N/A	#N/A	#N/A	#N/A
AT1G09176	1.6676e-15	6.5433	0.905059	-0.505769	2.01928e-07	6.57635	0.970472	2.83684
AT1G09177	#N/A	#N/A	#N/A	#N/A	#N/A	#N/A	#N/A	#N/A
AT1G09180	0	4.29086	0.553301	-0.453283	0	3.85792	0.970907	0.302108
AT1G09183	#N/A	#N/A	#N/A	#N/A	#N/A	#N/A	#N/A	#N/A
AT1G09185	#N/A	#N/A	#N/A	#N/A	#N/A	#N/A	#N/A	#N/A
AT1G09187	#N/A	#N/A	#N/A	#N/A	#N/A	#N/A	#N/A	#N/A
AT1G09190	3.18479e-09	1.03909	0.942634	-0.0688927	1.35887e-11	1.06148	0.970907	0.131503
AT1G09193	#N/A	#N/A	#N/A	#N/A	#N/A	#N/A	#N/A	#N/A
AT1G09195	0.474012	0.140746	0.949789	-0.0380265	0.682967	0.0757445	0.970907	-0.123919
AT1G09197	#N/A	#N/A	#N/A	#N/A	#N/A	#N/A	#N/A	#N/A
AT1G09200	0.000175378	-0.462394	0.422254	0.173134	0.0599952	-0.281515	0.972958	-0.0569988
AT1G09203	#N/A	#N/A	#N/A	#N/A	#N/A	#N/A	#N/A	#N/A
AT1G09205	#N/A	#N/A	#N/A	#N/A	#N/A	#N/A	#N/A	#N/A
AT1G09207	#N/A	#N/A	#N/A	#N/A	#N/A	#N/A	#N/A	#N/A
AT1G09210	5.3734e-07	-0.623072	4.21425e-06	-0.496692	1.32603e-06	-0.687319	0.970907	0.101032
AT1G09215	#N/A	#N/A	#N/A	#N/A	#N/A	#N/A	#N/A	#N/A
AT1G09217	#N/A	#N/A	#N/A	#N/A	#N/A	#N/A	#N/A	#N/A
AT1G09220	1.48728e-06	1.17189	0.996185	-0.0131874	8.69428e-11	1.42302	0.970907	-0.262549
AT1G09223	#N/A	#N/A	#N/A	#N/A	#N/A	#N/A	#N/A	#N/A
AT1G09225	#N/A	#N/A	#N/A	#N/A	#N/A	#N/A	#N/A	#N/A
AT1G09227	#N/A	#N/A	#N/A	#N/A	#N/A	#N/A	#N/A	#N/A
AT1G09230	0.0115045	0.272683	0.938335	0.0421795	0.420331	0.126742	0.978957	0.0572609
AT1G09233	#N/A	#N/A	#N/A	#N/A	#N/A	#N/A	#N/A	#N/A
AT1G09235	#N/A	#N/A	#N/A	#N/A	#N/A	#N/A	#N/A	#N/A
AT1G09237	#N/A	#N/A	#N/A	#N/A	#N/A	#N/A	#N/A	#N/A
AT1G09240	0	-2.78217	0.9813	0.0164822	0	-2.61082	0.823823	0.179577
AT1G09243	#N/A	#N/A	#N/A	#N/A	#N/A	#N/A	#N/A	#N/A
AT1G09245	#N/A	#N/A	#N/A	#N/A	#N/A	#N/A	#N/A	#N/A
AT1G09247	#N/A	#N/A	#N/A	#N/A	#N/A	#N/A	#N/A	#N/A
AT1G09250	0	-1.6098	0.935572	-0.0586641	0	-1.33673	0.892684	0.16982
AT1G09253	#N/A	#N/A	#N/A	#N/A	#N/A	#N/A	#N/A	#N/A
AT1G09255	#N/A	#N/A	#N/A	#N/A	#N/A	#N/A	#N/A	#N/A
AT1G09257	#N/A	#N/A	#N/A	#N/A	#N/A	#N/A	#N/A	#N/A
AT1G09260	#N/A	#N/A	#N/A	#N/A	#N/A	#N/A	#N/A	#N/A
AT1G09263	#N/A	#N/A	#N/A	#N/A	#N/A	#N/A	#N/A	#N/A
AT1G09265	#N/A	#N/A	#N/A	#N/A	#N/A	#N/A	#N/A	#N/A
AT1G09267	#N/A	#N/A	#N/A	#N/A	#N/A	#N/A	#N/A	#N/A
AT1G09270	0.0729953	0.184942	0.660733	-0.135713	0.377359	0.134552	0.458837	0.157071
AT1G09273	#N/A	#N/A	#N/A	#N/A	#N/A	#N/A	#N/A	#N/A
AT1G09277	#N/A	#N/A	#N/A	#N/A	#N/A	#N/A	#N/A	#N/A
AT1G09280	0.912332	0.0163019	0.949017	0.0355724	0.346894	-0.134502	0.997328	-0.0142662
AT1G09283	#N/A	#N/A	#N/A	#N/A	#N/A	#N/A	#N/A	#N/A
AT1G09287	#N/A	#N/A	#N/A	#N/A	#N/A	#N/A	#N/A	#N/A
AT1G09290	0.00164267	0.393677	0.716124	0.144633	2.26465e-06	0.624632	0.997328	-0.0151635
AT1G09293	#N/A	#N/A	#N/A	#N/A	#N/A	#N/A	#N/A	#N/A
AT1G09297	#N/A	#N/A	#N/A	#N/A	#N/A	#N/A	#N/A	#N/A
AT1G09300	0	1.03197	0.996296	0.00194283	0	1.50911	0.997328	-0.00295174
AT1G09303	#N/A	#N/A	#N/A	#N/A	#N/A	#N/A	#N/A	#N/A
AT1G09307	#N/A	#N/A	#N/A	#N/A	#N/A	#N/A	#N/A	#N/A
AT1G09310	2.9739e-09	-0.746458	0.355273	0.181632	6.09305e-09	-0.889872	0.996393	0.0223177
AT1G09313	#N/A	#N/A	#N/A	#N/A	#N/A	#N/A	#N/A	#N/A
AT1G09317	#N/A	#N/A	#N/A	#N/A	#N/A	#N/A	#N/A	#N/A
AT1G09320	0.00179672	0.491432	0.882244	0.0792674	0.0699396	0.26541	0.997328	-0.00661728
AT1G09323	#N/A	#N/A	#N/A	#N/A	#N/A	#N/A	#N/A	#N/A
AT1G09327	#N/A	#N/A	#N/A	#N/A	#N/A	#N/A	#N/A	#N/A
AT1G09330	5.04848e-06	0.446797	0.882244	-0.0783899	0.000699461	0.417709	0.999506	-0.000179903
AT1G09333	#N/A	#N/A	#N/A	#N/A	#N/A	#N/A	#N/A	#N/A
AT1G09337	#N/A	#N/A	#N/A	#N/A	#N/A	#N/A	#N/A	#N/A
AT1G09340	0.16011	-0.15981	0.952959	0.0359533	0.0483653	-0.288199	0.970907	0.0675949
AT1G09343	#N/A	#N/A	#N/A	#N/A	#N/A	#N/A	#N/A	#N/A
AT1G09350	0	2.17533	0.129381	0.63352	0.0302286	0.554917	0.628275	-0.611391
AT1G09353	#N/A	#N/A	#N/A	#N/A	#N/A	#N/A	#N/A	#N/A
AT1G09357	#N/A	#N/A	#N/A	#N/A	#N/A	#N/A	#N/A	#N/A
AT1G09360	0.952963	-0.117374	#N/A	#N/A	#N/A	#N/A	#N/A	#N/A
AT1G09363	#N/A	#N/A	#N/A	#N/A	#N/A	#N/A	#N/A	#N/A
AT1G09367	#N/A	#N/A	#N/A	#N/A	#N/A	#N/A	#N/A	#N/A
AT1G09370	0.0777429	-2.61443	0.923198	0.378749	0.549041	-0.654594	0.997328	0.0329397
AT1G09373	#N/A	#N/A	#N/A	#N/A	#N/A	#N/A	#N/A	#N/A
AT1G09377	#N/A	#N/A	#N/A	#N/A	#N/A	#N/A	#N/A	#N/A
AT1G09380	0.728107	0.334782	0.607056	2.14971	0.107124	2.37116	0.997328	0.0312234
AT1G09383	#N/A	#N/A	#N/A	#N/A	#N/A	#N/A	#N/A	#N/A
AT1G09387	#N/A	#N/A	#N/A	#N/A	#N/A	#N/A	#N/A	#N/A
AT1G09390	0	-2.12181	0.827119	0.0998135	0	-2.20016	0.970907	-0.107201
AT1G09393	#N/A	#N/A	#N/A	#N/A	#N/A	#N/A	#N/A	#N/A
AT1G09397	#N/A	#N/A	#N/A	#N/A	#N/A	#N/A	#N/A	#N/A
AT1G09400	0.0665423	0.912584	0.898488	-0.302355	0.764023	0.196522	0.978957	-0.346376
AT1G09407	#N/A	#N/A	#N/A	#N/A	#N/A	#N/A	#N/A	#N/A
AT1G09410	0.0196205	0.703101	0.682523	-0.485292	0.0033368	0.931778	0.985172	-0.100787
AT1G09415	1.18185e-12	-0.988485	0.628323	0.153703	2.11259e-13	-1.14294	0.894484	-0.164779
AT1G09417	#N/A	#N/A	#N/A	#N/A	#N/A	#N/A	#N/A	#N/A
AT1G09420	5.40473e-06	-0.599677	0.917116	-0.0562436	5.471e-06	-0.676257	0.722331	-0.209892
AT1G09421	#N/A	#N/A	#N/A	#N/A	#N/A	#N/A	#N/A	#N/A
AT1G09423	#N/A	#N/A	#N/A	#N/A	#N/A	#N/A	#N/A	#N/A
AT1G09427	#N/A	#N/A	#N/A	#N/A	#N/A	#N/A	#N/A	#N/A
AT1G09430	5.86447e-12	-0.640249	0.169645	-0.229041	0.00119499	-0.457508	0.970907	-0.0775649
AT1G09433	#N/A	#N/A	#N/A	#N/A	#N/A	#N/A	#N/A	#N/A
AT1G09437	#N/A	#N/A	#N/A	#N/A	#N/A	#N/A	#N/A	#N/A
AT1G09440	0	-1.54538	0.855189	0.113367	0	-1.51515	0.984384	0.0487371
AT1G09443	#N/A	#N/A	#N/A	#N/A	#N/A	#N/A	#N/A	#N/A
AT1G09447	#N/A	#N/A	#N/A	#N/A	#N/A	#N/A	#N/A	#N/A
AT1G09450	0.165105	-0.267953	0.980413	0.026586	0.0782141	-0.297916	0.970907	-0.117857
AT1G09453	#N/A	#N/A	#N/A	#N/A	#N/A	#N/A	#N/A	#N/A
AT1G09455	#N/A	#N/A	#N/A	#N/A	#N/A	#N/A	#N/A	#N/A
AT1G09457	#N/A	#N/A	#N/A	#N/A	#N/A	#N/A	#N/A	#N/A
AT1G09460	0.668251	0.103269	0.779261	0.209882	0.913825	-0.0273074	0.970472	-0.238809
AT1G09463	#N/A	#N/A	#N/A	#N/A	#N/A	#N/A	#N/A	#N/A
AT1G09465	#N/A	#N/A	#N/A	#N/A	#N/A	#N/A	#N/A	#N/A
AT1G09467	#N/A	#N/A	#N/A	#N/A	#N/A	#N/A	#N/A	#N/A
AT1G09470	4.55204e-07	-0.80261	0.882244	-0.076051	2.19311e-07	-0.872152	0.997328	-0.0131407
AT1G09475	#N/A	#N/A	#N/A	#N/A	#N/A	#N/A	#N/A	#N/A
AT1G09477	#N/A	#N/A	#N/A	#N/A	#N/A	#N/A	#N/A	#N/A
AT1G09480	0.459144	-0.229729	0.945925	-0.0944965	0.203143	-0.361236	0.970907	0.243897
AT1G09483	0.946161	-0.128395	0.864078	1.25586	0.361326	-2.48912	0.970472	2.83687
AT1G09485	#N/A	#N/A	#N/A	#N/A	#N/A	#N/A	#N/A	#N/A
AT1G09487	#N/A	#N/A	#N/A	#N/A	#N/A	#N/A	#N/A	#N/A
AT1G09490	0.00020866	-0.391851	0.882244	0.0648844	2.03182e-06	-0.667227	0.726685	0.144266
AT1G09493	#N/A	#N/A	#N/A	#N/A	#N/A	#N/A	#N/A	#N/A
AT1G09495	#N/A	#N/A	#N/A	#N/A	#N/A	#N/A	#N/A	#N/A
AT1G09497	#N/A	#N/A	#N/A	#N/A	#N/A	#N/A	#N/A	#N/A
AT1G09500	0.766176	-0.09173	0.803126	-0.228223	0.136799	-0.4982	0.0329517	0.770951
AT1G09503	#N/A	#N/A	#N/A	#N/A	#N/A	#N/A	#N/A	#N/A
AT1G09505	#N/A	#N/A	#N/A	#N/A	#N/A	#N/A	#N/A	#N/A
AT1G09507	#N/A	#N/A	#N/A	#N/A	#N/A	#N/A	#N/A	#N/A
AT1G09510	#N/A	#N/A	#N/A	#N/A	0.549041	-1.75792	0.970907	1.61379
AT1G09513	#N/A	#N/A	#N/A	#N/A	#N/A	#N/A	#N/A	#N/A
AT1G09515	#N/A	#N/A	#N/A	#N/A	#N/A	#N/A	#N/A	#N/A
AT1G09517	#N/A	#N/A	#N/A	#N/A	#N/A	#N/A	#N/A	#N/A
AT1G09520	0.27928	0.17239	0.953198	0.034153	0.181755	0.209513	0.738945	-0.225058
AT1G09523	#N/A	#N/A	#N/A	#N/A	#N/A	#N/A	#N/A	#N/A
AT1G09525	#N/A	#N/A	#N/A	#N/A	#N/A	#N/A	#N/A	#N/A
AT1G09527	#N/A	#N/A	#N/A	#N/A	#N/A	#N/A	#N/A	#N/A
AT1G09530	2.19299e-07	-0.816292	0.959504	0.0295983	0.0353622	-0.32209	0.990332	-0.0412263
AT1G09533	#N/A	#N/A	#N/A	#N/A	#N/A	#N/A	#N/A	#N/A
AT1G09535	#N/A	#N/A	#N/A	#N/A	#N/A	#N/A	#N/A	#N/A
AT1G09537	#N/A	#N/A	#N/A	#N/A	#N/A	#N/A	#N/A	#N/A
AT1G09540	0.061496	-1.87026	0.882244	0.354623	0.0588578	-2.06994	0.970472	-0.917858
AT1G09543	#N/A	#N/A	#N/A	#N/A	#N/A	#N/A	#N/A	#N/A
AT1G09545	#N/A	#N/A	#N/A	#N/A	#N/A	#N/A	#N/A	#N/A
AT1G09547	#N/A	#N/A	#N/A	#N/A	#N/A	#N/A	#N/A	#N/A
AT1G09550	0.555797	-1.71546	#N/A	#N/A	0.549041	-1.75792	#N/A	#N/A
AT1G09553	#N/A	#N/A	#N/A	#N/A	#N/A	#N/A	#N/A	#N/A
AT1G09555	#N/A	#N/A	#N/A	#N/A	#N/A	#N/A	#N/A	#N/A
AT1G09557	#N/A	#N/A	#N/A	#N/A	#N/A	#N/A	#N/A	#N/A
AT1G09560	0.00228315	-0.5383	7.21066e-07	-0.545237	0.388054	-0.145069	0.970907	0.0882572
AT1G09563	#N/A	#N/A	#N/A	#N/A	#N/A	#N/A	#N/A	#N/A
AT1G09565	#N/A	#N/A	#N/A	#N/A	#N/A	#N/A	#N/A	#N/A
AT1G09567	#N/A	#N/A	#N/A	#N/A	#N/A	#N/A	#N/A	#N/A
AT1G09570	7.56439e-09	-0.661279	0.738885	0.116299	0.0129749	-0.375925	0.970907	-0.0910293
[truncated: 31,063 more rows]

## Sheet: iTPS 4h DEGs
	DEGs
	iTPS 4h fold change ≥ 2
ID	fdr	Log2FC
AT1G01030	0	-2.29004
AT1G01070	0	-2.84925
AT1G01110	3.39354e-08	-1.5607
AT1G01120	0	-2.83497
AT1G01130	0.000907749	-1.41124
AT1G01140	0	-2.83525
AT1G01200	3.59763e-08	-2.24697
AT1G01240	0	-2.25768
AT1G01280	0.00325064	6.5713
AT1G01300	0	2.04055
AT1G01305	0.00318651	6.56288
AT1G01355	7.88227e-09	4.99839
AT1G01390	0	2.94822
AT1G01430	0	-1.10034
AT1G01453	3.03257e-06	4.68885
AT1G01480	0	5.88264
AT1G01490	0	-1.14711
AT1G01520	7.49377e-08	1.12415
AT1G01570	0	2.96705
AT1G01580	3.93031e-06	-1.17618
AT1G01590	0.000906257	-2.30089
AT1G01630	0	-1.05736
AT1G01680	1.04751e-06	1.29889
AT1G01695	5.37519e-08	1.8163
AT1G01810	0.00023496	1.09592
AT1G01880	0	4.23488
AT1G01900	0	6.25066
AT1G01930	0	2.79906
AT1G01940	0	1.55521
AT1G01950	0	1.61596
AT1G01980	0.030814	3.05848
AT1G02000	0	3.2848
AT1G02010	0	1.90396
AT1G02070	0	4.25405
AT1G02205	2.05439e-09	-1.2357
AT1G02220	1.6676e-15	-1.76528
AT1G02230	3.06476e-06	-2.02121
AT1G02250	5.92005e-05	2.55708
AT1G02300	0	-1.78924
AT1G02310	0.00915063	1.71238
AT1G02340	5.16515e-05	-2.42729
AT1G02360	0	-2.85669
AT1G02380	6.92403e-05	-1.19234
AT1G02390	4.03006e-05	-1.23835
AT1G02400	0.000144867	-1.08117
AT1G02405	0.00577183	-1.85135
AT1G02420	3.29075e-15	1.23506
AT1G02460	1.54079e-13	-2.09984
AT1G02490	0.00991694	2.21499
AT1G02520	2.59632e-05	1.64192
AT1G02530	0.000136049	1.72643
AT1G02610	0	-4.50533
AT1G02630	0.00308232	-1.24642
AT1G02640	0	1.81344
AT1G02650	0	4.83618
AT1G02670	4.75228e-07	1.0862
AT1G02700	4.52319e-06	-1.95363
AT1G02705	0	-3.48407
AT1G02800	7.53332e-14	-1.60559
AT1G02860	8.45758e-16	-1.4732
AT1G02900	1.83872e-10	-2.3452
AT1G02920	0	-2.00186
AT1G02930	0	-1.99291
AT1G03020	8.30244e-07	-2.55545
AT1G03120	0	4.07605
AT1G03180	0	1.863
AT1G03210	5.68828e-15	-1.01223
AT1G03220	0	-1.44164
AT1G03230	0	1.43156
AT1G03390	1.51725e-05	4.47169
AT1G03445	4.8791e-05	2.36091
AT1G03457	1.67251e-10	-1.15922
AT1G03560	0	2.15184
AT1G03610	0	-1.07605
AT1G03620	1.86899e-09	-1.73731
AT1G03670	0.00835565	2.85486
AT1G03730	9.27851e-13	1.05862
AT1G03770	0	1.78349
AT1G03790	0.000951122	7.28185
AT1G03820	0	-2.09316
AT1G03840	7.26678e-15	-3.69862
AT1G03850	3.06286e-08	-1.33145
AT1G03870	0	-2.41574
AT1G03880	0.0452768	4.74261
AT1G03920	2.08834e-05	-1.24741
AT1G03980	1.09238e-05	1.41313
AT1G03990	0	1.98359
AT1G04090	1.90909e-09	1.55151
AT1G04220	0	-1.65445
AT1G04280	0	-1.26741
AT1G04330	0.00112549	-1.83621
AT1G04340	0	1.0808
AT1G04360	5.83009e-07	-1.85658
AT1G04370	3.77812e-10	3.68472
AT1G04380	0.00126408	1.3959
AT1G04390	0	1.52907
AT1G04445	0.00236981	2.81325
AT1G04490	0.000714943	-1.20908
AT1G04500	0.00106793	-2.52948
AT1G04520	0	-1.20792
AT1G04530	0	-1.13816
AT1G04570	0	2.50433
AT1G04580	4.24411e-09	4.12786
AT1G04700	8.2905e-08	1.02404
AT1G04778	0.0294183	-1.69845
AT1G04945	0	1.19879
AT1G05000	5.02108e-08	-1.46137
AT1G05010	0	-1.82003
AT1G05035	0.00113821	-2.22124
AT1G05065	0.000366717	-1.09013
AT1G05120	0	1.05083
AT1G05230	0	-1.00529
AT1G05240	0.0100516	1.6929
AT1G05250	0	5.11401
AT1G05260	1.41974e-07	1.35103
AT1G05300	0	-2.17993
AT1G05310	9.3326e-10	-1.26739
AT1G05320	0	-1.89507
AT1G05340	1.83073e-05	-1.17655
AT1G05370	1.8149e-08	-1.45918
AT1G05530	0	6.38853
AT1G05550	0.0324812	1.02203
AT1G05575	3.6526e-05	-1.52889
AT1G05577	0	5.75521
AT1G05580	0	8.89328
AT1G05610	0.0140439	-1.04432
AT1G05675	1.1659e-11	-1.17827
AT1G05680	0	5.73492
AT1G05710	0	-1.38279
AT1G05730	0	1.86155
AT1G05785	0	1.48445
AT1G05805	0	-1.74836
AT1G05810	2.09951e-09	-1.04626
AT1G05820	1.70817e-08	1.06746
AT1G05835	0	-1.30612
AT1G05880	0	5.18032
AT1G05890	0	1.39842
AT1G05894	0	2.62234
AT1G05900	0	1.71562
AT1G05950	5.47891e-10	-1.08004
AT1G06020	0	3.80439
AT1G06080	6.4662e-10	-2.07875
AT1G06140	3.03638e-05	1.00139
AT1G06148	0.0133914	-2.15941
AT1G06160	0	-4.44505
AT1G06170	0.000960346	-1.57358
AT1G06180	0	-1.47835
AT1G06250	0	2.48419
AT1G06260	1.17417e-05	1.11279
AT1G06270	0	1.35367
AT1G06350	2.50309e-07	-1.76935
AT1G06360	0	-2.27883
AT1G06420	6.25633e-09	-1.79307
AT1G06440	1.05224e-06	1.02548
AT1G06520	2.02605e-07	-1.5237
AT1G06580	8.93826e-12	1.35053
AT1G06645	0	-1.71775
AT1G06790	0	1.17181
AT1G06800	0	-1.51712
AT1G06810	0.0305349	3.05844
AT1G06830	0	-1.43839
AT1G06850	0	-1.46274
AT1G06920	0.00845817	5.89842
AT1G06925	0.032686	4.92008
AT1G06970	1.62429e-13	4.96208
AT1G06980	1.86987e-05	-2.26938
AT1G07050	8.46328e-11	-2.54834
AT1G07130	0	1.88077
AT1G07175	6.2187e-05	-3.56674
AT1G07200	0	-1.064
AT1G07250	0	1.62416
AT1G07260	0	2.73017
AT1G07280	0	-1.8239
AT1G07330	0	5.10935
AT1G07430	0	4.38483
AT1G07490	4.32231e-08	-1.77492
AT1G07520	0.00181257	1.9264
AT1G07650	0	-1.85809
AT1G07670	0	1.16107
AT1G07710	0	2.15131
AT1G07720	0	-2.32385
AT1G07795	0.0194712	2.69906
AT1G07902	0.0344585	1.24192
AT1G07950	0	1.23887
AT1G07985	0.00381274	1.77234
AT1G08035	0.0427051	1.2553
AT1G08070	7.57825e-10	1.28185
AT1G08090	2.50075e-11	-2.17591
AT1G08100	0.0273101	5.08534
AT1G08120	0.00016819	3.43331
AT1G08160	4.58912e-10	-1.00829
AT1G08180	2.08872e-13	-1.84764
AT1G08190	0	1.31548
AT1G08210	0	1.27988
AT1G08230	0	-1.54594
AT1G08250	9.51233e-13	-5.09162
AT1G08290	1.99891e-06	-1.53473
AT1G08310	9.37361e-11	2.16806
AT1G08340	0.000316239	-1.0294
AT1G08440	0.00490909	-2.02053
AT1G08450	0	-1.47109
AT1G08500	6.9341e-05	-1.86621
AT1G08630	9.33978e-05	1.16454
AT1G08760	0	1.02672
AT1G08800	2.48656e-15	-1.2608
AT1G08890	9.11209e-08	-1.4957
AT1G08900	0	-1.73152
AT1G08930	0	-1.67318
AT1G08940	2.92424e-11	-1.58062
AT1G08980	0	-1.96595
AT1G08990	0.00505314	2.21565
AT1G09000	0	1.34606
AT1G09080	1.94877e-08	-1.30578
AT1G09176	1.6676e-15	6.5433
AT1G09180	0	4.29086
AT1G09190	3.18479e-09	1.03909
AT1G09220	1.48728e-06	1.17189
AT1G09240	0	-2.78217
AT1G09250	0	-1.6098
AT1G09300	0	1.03197
AT1G09350	0	2.17533
AT1G09390	0	-2.12181
AT1G09440	0	-1.54538
AT1G09575	4.53229e-06	-1.01195
AT1G09650	5.8476e-07	1.43228
AT1G09680	1.10361e-07	1.19164
AT1G09750	0	-1.67651
AT1G09890	1.01859e-09	-1.48658
AT1G09930	4.96715e-14	2.38722
AT1G10000	0	2.87836
AT1G10010	8.93348e-10	6.03785
AT1G10060	0	-1.14131
AT1G10140	1.03457e-08	-1.37714
AT1G10150	7.12558e-11	-1.52596
AT1G10200	0	-1.58499
AT1G10270	0	1.22697
AT1G10300	0.00305629	1.84127
AT1G10455	0.0249038	3.16162
AT1G10470	0	-1.29951
AT1G10480	0.000408529	-2.5498
AT1G10550	1.80698e-05	-2.69345
AT1G10560	0	3.24073
AT1G10580	0	2.25517
AT1G10585	0	3.65713
AT1G10586	9.68439e-11	5.51243
AT1G10640	0	-1.86518
AT1G10650	0	1.13937
AT1G10657	0	-1.13337
AT1G10680	2.118e-10	7.89338
AT1G10690	0	-2.58211
AT1G10800	0.0199554	-1.12179
AT1G10810	0	3.00543
AT1G10990	0	-2.59465
AT1G11000	1.70136e-07	-1.03749
AT1G11080	1.98658e-09	-1.35966
AT1G11112	1.78065e-05	-1.27694
AT1G11160	7.81741e-08	-1.15095
AT1G11260	0	-1.46
AT1G11280	0	1.15675
AT1G11330	0	-1.36396
AT1G11350	0	-1.19832
AT1G11530	0	-1.23026
AT1G11545	0	-1.79696
AT1G11580	0	-1.20224
AT1G11600	0	-1.84817
AT1G11670	0	4.07992
AT1G11700	0	-2.69338
AT1G11740	3.91049e-07	-1.82656
AT1G11755	0	1.28592
AT1G11765	0.0320469	5.05925
AT1G11770	6.81011e-06	5.78025
AT1G11915	1.31211e-05	-1.80762
AT1G11990	0.000248396	1.17874
AT1G12010	7.03314e-10	-2.53701
AT1G12030	0.000559128	1.17973
AT1G12040	0.000111149	8.40879
AT1G12064	4.56726e-06	5.85519
AT1G12070	3.84276e-06	2.35351
AT1G12090	0	-2.85482
AT1G12110	0	-2.57409
AT1G12130	0	7.50784
AT1G12140	0	1.70415
AT1G12150	0	2.72921
AT1G12200	0	-2.1538
AT1G12240	0	-2.39445
AT1G12260	9.45254e-06	-1.1639
AT1G12320	0	-1.73008
AT1G12380	0	-1.46512
AT1G12420	0	-1.53788
AT1G12440	0	-1.15092
AT1G12500	0	-1.37829
AT1G12560	0	8.05966
AT1G12570	0	3.52177
AT1G12610	5.67702e-13	8.85814
AT1G12620	0	1.51528
AT1G12630	0	4.50606
AT1G12700	1.86244e-11	1.06302
AT1G12710	7.19808e-08	-1.05429
AT1G12780	0	-1.94914
AT1G12805	8.16402e-05	-3.07525
AT1G12845	1.71601e-12	-1.09574
AT1G12890	1.42432e-14	4.32108
AT1G12940	0	2.74271
AT1G12950	0	6.43422
AT1G12990	0	-1.11645
AT1G13040	6.34944e-11	1.10471
AT1G13050	0	1.24374
AT1G13080	0	-2.60535
AT1G13100	0	-1.65188
AT1G13110	0	-2.06969
AT1G13130	0.00167687	-1.86754
AT1G13150	4.09566e-15	1.65306
AT1G13210	8.45758e-16	-1.37018
AT1G13230	0.0192555	-1.83695
AT1G13245	0	-2.10873
AT1G13250	0	-2.1094
AT1G13260	0	-2.31279
AT1G13280	0	-1.48239
AT1G13300	0.000410661	-2.8159
AT1G13310	0.000490811	1.60654
AT1G13360	0	-1.76464
AT1G13370	0.0122885	-1.68989
AT1G13390	0	-1.13086
AT1G13400	2.01496e-05	-2.00926
AT1G13410	5.57055e-08	1.09101
AT1G13550	0.000277777	1.35117
AT1G13600	5.26341e-06	-1.29108
AT1G13609	2.36317e-06	-1.94921
AT1G13630	0	1.59723
AT1G13635	0.0169052	-5.55433
AT1G13650	0	-2.59836
AT1G13670	0.000472112	-1.56176
AT1G13700	0	-2.78179
AT1G13740	0	-2.08189
AT1G13780	0	2.37219
AT1G13800	8.06529e-11	1.13594
AT1G13810	0	1.28768
AT1G13830	0.00241674	-1.14113
AT1G13860	0	1.05776
AT1G13930	0	-1.84575
AT1G13940	0	-1.34405
AT1G14060	0	1.1563
AT1G14140	0	1.51337
AT1G14190	0.000141414	-1.04776
AT1G14200	0	-2.01037
AT1G14230	0	1.34171
AT1G14280	0	-1.62726
AT1G14340	1.6676e-15	-1.29547
AT1G14350	0	-1.48796
AT1G14370	0	-1.35796
AT1G14390	5.53203e-07	1.75008
AT1G14420	6.19385e-05	1.90589
AT1G14440	0	-1.67141
AT1G14470	9.47262e-05	1.08828
AT1G14540	9.8241e-06	-1.68281
AT1G14600	1.6676e-15	-1.88907
AT1G14630	0	-1.89834
AT1G14680	1.00374e-06	1.0929
AT1G14687	1.53396e-12	-2.64177
AT1G14700	0	-2.47828
AT1G14720	0	-1.20002
AT1G14730	2.50841e-07	-1.58525
AT1G14780	0	2.46285
AT1G14870	0	-2.34403
AT1G14880	9.78707e-11	-1.40601
AT1G14890	0	-2.04864
AT1G14900	0	-1.42131
AT1G14920	0	-2.00973
AT1G15000	0	-2.09601
AT1G15010	0.0006185	1.04591
AT1G15040	0	3.13818
AT1G15050	0.000136552	2.80935
AT1G15125	0	-4.80111
AT1G15150	0	4.14474
AT1G15220	0	1.8144
AT1G15250	0	1.31768
AT1G15260	0	-1.88644
AT1G15290	0	-1.18621
AT1G15310	0.000384185	1.0338
AT1G15320	0.000480554	2.78944
AT1G15330	0.0137118	5.60375
AT1G15410	0	-1.4072
AT1G15415	0.00196084	1.39222
AT1G15420	0	1.03085
AT1G15480	0	1.01944
AT1G15530	2.77973e-12	-1.04294
AT1G15550	0	-3.07727
AT1G15580	1.06011e-08	1.52303
AT1G15630	0.00156835	-3.0727
AT1G15670	0	-2.53218
AT1G15710	0	1.44246
AT1G15740	0	-1.81938
AT1G15750	0	-1.14221
AT1G15760	1.05556e-07	-1.61984
AT1G15770	0.0376769	2.42723
AT1G15800	2.33489e-14	-2.03354
AT1G15870	0	1.4484
AT1G15900	4.78862e-11	2.38969
AT1G15960	0	-2.12464
AT1G15990	0.00158662	1.1774
AT1G16022	0.0119351	-1.59617
AT1G16070	7.02376e-07	-1.09854
AT1G16090	0	1.54685
AT1G16130	9.79268e-05	-1.18015
AT1G16160	0.00545238	2.39553
AT1G16310	0	-2.63555
AT1G16360	5.86166e-13	3.30884
AT1G16370	9.7224e-05	1.40125
AT1G16380	0.0143363	5.54844
AT1G16390	2.58921e-08	-1.30536
AT1G16410	0	-1.28941
AT1G16440	7.18428e-12	3.52227
AT1G16480	9.61113e-12	1.15324
AT1G16510	8.45758e-16	1.44867
AT1G16530	8.19239e-08	-1.58717
AT1G16640	5.51349e-13	-2.08748
AT1G16750	2.26275e-11	-1.02022
AT1G16770	0.000122696	1.97327
AT1G16790	0	-1.9732
AT1G16800	0	1.48732
AT1G16830	6.47314e-15	1.39337
AT1G16850	1.43641e-12	1.66061
AT1G17030	0	3.43002
AT1G17060	5.40853e-14	-2.27629
AT1G17140	0	-2.09678
AT1G17147	3.29075e-15	-1.94342
AT1G17170	1.53754e-06	1.45685
AT1G17180	2.13868e-06	2.62965
AT1G17190	1.08015e-07	-1.19827
AT1G17235	0.0386665	1.06936
AT1G17240	6.18087e-12	1.54024
AT1G17270	1.67918e-12	1.06469
AT1G17340	0	1.2675
AT1G17345	0.00119492	-1.91034
AT1G17400	0.00296067	-4.01823
AT1G17430	0	-1.50361
AT1G17460	0	1.6947
AT1G17540	2.19626e-05	5.42316
AT1G17615	0.000183388	2.2089
AT1G17620	0	-1.56329
AT1G17630	2.06508e-10	1.10984
AT1G17665	0	4.48293
AT1G17700	8.45758e-16	-2.57415
AT1G17745	0	-1.7614
AT1G17750	1.24347e-09	1.12877
AT1G17840	1.50032e-14	-1.00802
AT1G17970	0	-1.7529
AT1G18000	0	-1.63763
AT1G18010	0	3.20532
AT1G18020	0	-2.45291
AT1G18100	0.00145074	2.91813
AT1G18140	0.000438006	-1.2419
AT1G18210	0	-1.41154
AT1G18320	1.65696e-09	1.39855
AT1G18330	0	-1.17141
AT1G18350	0.00766129	-1.92682
AT1G18400	1.38397e-07	-1.28864
AT1G18570	0	-1.97197
AT1G18590	0	-1.78565
AT1G18620	0	-2.1812
AT1G18650	0	-1.27778
AT1G18690	0	1.40018
AT1G18710	0	-2.84005
AT1G18740	0	-1.78479
AT1G18810	0	-3.48109
AT1G18830	0.0257023	-1.13987
AT1G18835	0.00128513	-4.30741
AT1G18870	4.2992e-14	-2.64525
AT1G18880	0	-3.61332
AT1G18960	2.93161e-06	5.94094
AT1G18990	7.99199e-07	2.79525
AT1G19000	0	-1.01646
AT1G19070	0.0286472	-1.85656
AT1G19160	0.0408448	1.31877
AT1G19230	0	3.28714
AT1G19250	0.000445939	1.20016
AT1G19290	0	1.13056
AT1G19300	5.34845e-10	-1.04325
AT1G19320	8.45758e-16	5.91327
AT1G19330	0	-2.41118
AT1G19350	0	-1.57825
AT1G19380	2.01402e-12	-1.85751
AT1G19394	0.0176606	1.98753
AT1G19396	5.01825e-07	1.2172
AT1G19450	0	-1.13413
AT1G19470	0.045591	4.63047
AT1G19510	3.7512e-08	-2.1348
AT1G19530	1.03796e-14	-3.05075
AT1G19540	0	3.30292
AT1G19565	0.000201252	8.10001
AT1G19610	0.000277777	-1.38738
AT1G19620	0.0357478	1.67335
AT1G19630	1.57435e-06	-1.28821
AT1G19640	1.44458e-12	1.34312
AT1G19660	0	-1.26116
AT1G19770	0	-1.60541
AT1G19780	2.63647e-05	-1.72365
AT1G19790	0.0171085	-1.0422
AT1G19830	5.9968e-05	-1.58402
AT1G19835	0	-2.12975
AT1G19940	0	-2.20861
AT1G19960	6.43988e-14	-1.15923
AT1G20010	0	-2.37378
AT1G20030	0	2.38563
AT1G20070	0	-3.32906
AT1G20080	0.0147757	-1.4389
AT1G20160	0	-2.37299
AT1G20190	0	-3.70701
AT1G20320	0.0274602	5.08513
AT1G20330	0	-1.4411
AT1G20350	1.11852e-09	-1.37554
AT1G20400	0.004212	-2.26183
AT1G20440	0	-1.30613
AT1G20450	0	-1.87863
AT1G20520	0.000345807	1.81952
AT1G20550	0	1.4685
AT1G20620	0	-2.5656
AT1G20650	0	-1.07021
AT1G20680	0.0208778	-5.33395
AT1G20690	0	1.76365
AT1G20823	0	-2.59089
AT1G20860	0.0408491	2.94744
AT1G20925	0.0128891	5.60384
AT1G21100	0	-3.04269
AT1G21110	0	-2.73597
AT1G21120	0	-2.31998
AT1G21130	0	-3.13874
AT1G21140	0	-2.69447
AT1G21210	0	3.63744
AT1G21310	7.59684e-13	-1.08701
AT1G21313	0.00896638	-2.91611
AT1G21320	3.23036e-05	1.92736
AT1G21326	0.000210674	-1.92016
AT1G21340	1.41855e-07	4.01824
AT1G21410	0	1.37304
AT1G21460	0	-1.31496
AT1G21510	5.54026e-05	-1.81809
AT1G21530	0	8.04074
AT1G21540	0	2.43882
AT1G21620	0.00101994	7.22479
AT1G21790	0	2.74648
AT1G21910	0	-3.61185
AT1G21920	0	-2.19811
AT1G22030	1.24772e-12	-1.5876
AT1G22065	0.00102981	-1.65878
AT1G22110	0.0321688	-1.98149
AT1G22150	0.0370905	-1.25126
AT1G22160	1.52386e-08	-1.16053
AT1G22220	9.35693e-06	-2.20007
AT1G22250	0	-1.96883
AT1G22275	1.61028e-08	1.30619
AT1G22330	0	-2.43342
AT1G22360	0	-1.99773
AT1G22370	7.09005e-09	1.0944
AT1G22380	0	3.00403
AT1G22440	7.82587e-08	2.32982
AT1G22470	0.0316462	-3.16052
AT1G22490	8.29197e-13	-2.11291
AT1G22500	0	-3.30901
AT1G22550	5.83203e-09	-1.59618
AT1G22570	0	-2.28138
AT1G22600	2.45387e-09	-3.18082
AT1G22610	0	-1.83795
AT1G22640	0	-2.34683
AT1G22660	0	1.0747
AT1G22670	0.00115865	2.58099
AT1G22680	0.017682	-3.2815
AT1G22740	0	-1.70216
AT1G22830	0	1.59119
AT1G22870	0	1.66958
AT1G22880	0	1.33851
AT1G22890	0	-1.92776
AT1G22900	0	-1.96779
AT1G22960	0	1.01858
AT1G22990	0.00717069	-2.36325
AT1G23020	4.2341e-13	-1.47567
AT1G23030	0	-1.51374
AT1G23050	9.67825e-11	-3.0742
AT1G23060	0.0184496	-1.4949
AT1G23080	0	-2.23015
AT1G23090	0	-3.85079
AT1G23120	0.00104873	-1.69011
AT1G23150	4.88446e-06	-1.21452
AT1G23200	1.03471e-05	-1.17433
AT1G23205	0	-2.66936
AT1G23310	0	-1.1406
AT1G23340	1.70372e-11	-1.52963
AT1G23390	0	-3.93828
AT1G23410	0.014415	5.8639
AT1G23450	4.99936e-08	1.64934
AT1G23480	0	-2.6774
AT1G23500	0.0123498	3.433
AT1G23510	0.0207289	1.65969
AT1G23560	0.00486585	-1.56047
AT1G23730	7.27286e-10	1.5635
AT1G23870	2.48656e-15	-1.30001
AT1G24020	0	-2.14846
AT1G24070	0	-1.50675
AT1G24090	3.78118e-13	1.09345
AT1G24095	1.6676e-15	1.61729
AT1G24100	0	-1.49009
AT1G24145	1.2744e-10	-1.43448
AT1G24148	0	-1.31073
AT1G24170	0	-1.76212
AT1G24470	0	-2.40987
AT1G24530	0	-1.85398
AT1G24570	1.16078e-08	2.81963
AT1G24600	5.40653e-11	1.88098
AT1G24625	5.63357e-12	-1.04569
AT1G24735	1.19403e-07	1.13868
AT1G25141	0.000777577	-1.4412
AT1G25230	0	-1.45581
AT1G25240	2.42904e-06	6.03244
AT1G25275	0	-2.13052
AT1G25277	1.3472e-14	1.66182
AT1G25300	0.000186125	8.13813
AT1G25310	2.45387e-09	7.45927
AT1G25320	0	2.3885
AT1G25360	6.24876e-07	1.02443
AT1G25422	0.00262417	-2.9202
AT1G25425	3.99528e-08	-1.15133
AT1G25450	0	-1.53018
AT1G25510	3.99939e-09	-1.03663
AT1G25530	7.9825e-10	-2.04937
AT1G25550	0	-2.12196
AT1G25560	0	-1.62647
AT1G26100	4.59774e-08	-1.29226
AT1G26210	3.64484e-13	-1.27415
AT1G26290	2.89563e-05	-2.15498
AT1G26310	0.0092375	-1.68198
AT1G26380	3.29075e-15	-1.31448
AT1G26410	1.5213e-05	-1.77778
AT1G26420	1.01745e-12	-1.32173
AT1G26560	0	-1.72809
AT1G26730	3.28148e-07	-1.00967
AT1G26800	0	-2.89345
AT1G26820	6.37301e-08	-1.04267
AT1G26920	0	-4.04904
AT1G26930	0	1.57649
AT1G26960	0	-2.16482
AT1G27020	0	-2.58028
AT1G27045	0.00153716	-1.30585
AT1G27050	0	1.30688
AT1G27130	0	-1.43957
AT1G27140	0.000683216	3.23331
AT1G27160	0.00466155	3.12504
AT1G27170	2.12436e-08	1.0976
AT1G27210	0	-1.47462
AT1G27290	0	-1.74716
AT1G27300	2.55805e-12	-1.16058
AT1G27420	1.27491e-06	1.12307
AT1G27460	3.29075e-15	-1.08448
AT1G27620	8.14813e-05	-1.67202
AT1G27660	0	-1.78313
AT1G28010	0	-1.61676
AT1G28100	0	-1.08135
AT1G28210	0	1.2071
AT1G28230	0	-2.39384
AT1G28260	1.76542e-13	-1.18018
AT1G28280	0	-1.11085
AT1G28370	4.38958e-05	-1.25445
AT1G28400	0	-1.83211
AT1G28480	6.14717e-05	1.47073
AT1G28580	0	-1.01614
AT1G28590	0.000159548	4.93938
AT1G28660	0	-2.69219
AT1G28670	0	-2.33278
AT1G28690	1.74864e-05	1.13048
AT1G29050	1.48387e-13	-1.15902
AT1G29090	0.0449029	-4.76924
AT1G29110	0.049453	2.43176
AT1G29160	4.52319e-06	-1.07311
AT1G29180	0.0362197	4.8298
AT1G29195	1.93499e-11	-2.85338
AT1G29230	0.00241379	1.37411
AT1G29270	2.82456e-10	-1.46136
AT1G29280	3.15952e-06	-1.35006
AT1G29300	1.15492e-11	-1.44501
AT1G29320	0	1.04592
AT1G29395	0	4.07458
AT1G29430	0	-1.91737
AT1G29440	3.62837e-11	-1.47321
AT1G29450	1.23096e-13	-1.91678
AT1G29460	3.47584e-11	-1.63759
AT1G29500	2.10882e-14	-2.26078
AT1G29510	5.33695e-14	-2.04864
AT1G29560	2.00133e-12	1.06806
AT1G29680	1.9605e-13	4.10648
AT1G29720	0	-1.98846
AT1G29740	5.21063e-05	1.14625
AT1G29770	0	1.82875
AT1G29775	0.00726531	1.6001
AT1G29780	1.33902e-12	2.02075
AT1G29810	0	1.42736
AT1G29860	1.32958e-08	-2.81768
AT1G29940	1.62457e-12	1.00579
AT1G29962	0.000721858	4.45353
AT1G30100	5.87541e-05	1.32937
AT1G30135	0.00267823	-1.69015
AT1G30250	9.59273e-15	-1.9515
AT1G30260	0	-1.71
AT1G30280	0	-1.71002
AT1G30330	0	-1.24693
AT1G30360	0	1.48208
AT1G30500	0	2.16205
AT1G30515	6.10091e-06	-1.61022
AT1G30530	0	-1.46262
AT1G30710	0.00203525	6.81873
AT1G30720	0	1.87539
AT1G30730	0	3.22554
AT1G30740	0	6.92142
AT1G30750	0.00723136	6.0259
AT1G30760	4.94203e-06	-1.62024
AT1G30820	0	3.14305
AT1G30850	0	4.27002
AT1G30870	0.00915268	5.89221
AT1G30900	3.1316e-08	-1.06296
AT1G30960	0	1.32882
AT1G31240	9.12437e-05	1.0469
AT1G31243	0.018067	1.47958
AT1G31320	5.97724e-09	-1.41026
AT1G31450	0.0455868	4.63046
AT1G31550	0	-1.24128
AT1G31580	0	-1.8016
AT1G31630	0	8.2302
AT1G31690	0	-1.24177
AT1G31720	0.023956	-1.12358
AT1G31750	0.0167734	-1.01153
AT1G31814	3.54907e-12	1.04168
AT1G31820	8.40868e-14	-1.53177
AT1G31840	6.13062e-07	1.12523
AT1G31930	0	-1.03859
AT1G32090	0	-1.39299
AT1G32100	9.52446e-12	-1.00992
AT1G32170	3.29075e-15	-2.67016
AT1G32320	0.0217654	5.38964
AT1G32350	0.000115375	1.25653
AT1G32375	7.1709e-14	2.35634
AT1G32450	0	-1.64833
AT1G32510	0.00791315	6.03621
AT1G32540	0	-3.00429
AT1G32560	1.37505e-13	5.54486
AT1G32583	8.19789e-13	1.60498
AT1G32640	8.70614e-06	-1.57402
AT1G32690	3.94753e-06	-1.51328
AT1G32740	0	-2.27214
AT1G32780	2.18182e-09	-1.45249
AT1G32870	0	2.35846
AT1G32880	0.00012793	3.97914
AT1G32900	0	-1.78504
AT1G33055	0.0153575	-1.1522
AT1G33080	7.12756e-12	-1.17746
AT1G33110	0	-1.28508
AT1G33170	0	-1.67018
AT1G33240	0	-1.52639
AT1G33260	0	-2.14655
AT1G33420	0	1.39066
AT1G33430	0.000356377	-2.23292
AT1G33440	0	-1.59846
AT1G33590	0	-1.67984
AT1G33600	0	-1.98976
AT1G33610	0	-1.3436
AT1G33612	8.98957e-08	1.38986
AT1G33700	8.83324e-15	-1.57734
AT1G33760	0.000607707	-3.18289
AT1G33770	1.44625e-09	-2.96847
AT1G33811	0	-1.43407
AT1G33840	9.18369e-05	-1.88268
AT1G33940	0.0466651	2.94359
AT1G34245	5.23694e-10	-1.14513
AT1G34480	0.0111504	-1.28667
AT1G34575	0.00959558	5.92822
AT1G34580	5.7778e-14	1.81119
AT1G34640	2.98868e-11	-1.37283
AT1G34760	0	-1.43561
AT1G35180	0	-2.51924
AT1G35230	0	-2.24188
AT1G35255	0.0356928	-2.43097
AT1G35290	0.00321441	-1.49643
AT1G35350	0	-1.37377
AT1G35560	0	-1.92153
AT1G35710	1.02735e-13	-1.38939
AT1G35730	0.00344467	-2.26171
AT1G35780	0	-1.04931
AT1G35830	0	-2.54606
AT1G35910	3.7827e-07	-1.40878
AT1G36060	0.03125	-1.05505
AT1G36622	0.000692236	-1.00696
AT1G36675	0.0317275	-3.19149
AT1G36940	2.48656e-15	-3.23121
AT1G37130	0	-1.77628
AT1G38065	1.1563e-11	-2.8077
AT1G41830	0	-1.28227
AT1G43160	8.14813e-05	2.92394
AT1G43650	0	-3.28371
AT1G43800	0	-3.42549
AT1G43980	4.02076e-11	1.44992
AT1G44100	0	-1.36092
AT1G44120	0	1.02219
AT1G44160	0.0274261	-2.15843
AT1G44608	0.0407774	-2.31072
AT1G44760	0	-1.11562
AT1G44800	0	-1.97438
AT1G44890	1.3929e-12	1.11079
AT1G45010	0	-2.44233
AT1G45160	0	3.70354
AT1G45163	0	3.95052
AT1G45165	4.00755e-05	-9.01481
AT1G45332	0	1.03325
AT1G45616	6.82164e-09	3.07033
AT1G46264	0	-1.47588
AT1G46480	0	-3.1112
AT1G46768	2.21614e-09	-1.81009
AT1G47128	0	-1.26331
AT1G47480	1.58653e-06	-1.05638
AT1G47485	6.38598e-05	-2.90071
AT1G47510	0.000387476	-1.14216
AT1G47550	0	1.05637
AT1G47655	2.96637e-10	-1.90092
AT1G47670	1.09994e-13	-1.14255
AT1G47760	0.0310757	-1.06645
AT1G47840	9.76495e-09	-1.0824
AT1G47960	0	-3.49275
AT1G47980	3.08032e-05	-2.76642
AT1G48060	1.42764e-05	1.99439
AT1G48260	2.48656e-15	-3.02725
AT1G48330	7.8498e-11	-1.38197
AT1G48405	0.000258176	2.13174
AT1G48750	6.18435e-06	-9.88336
AT1G48950	0	1.11172
AT1G48960	1.42432e-14	-1.55889
AT1G49000	0	-2.16659
AT1G49010	0	-1.21461
AT1G49032	0	-1.43881
AT1G49130	0	-2.44328
AT1G49160	0	-1.85145
AT1G49200	0	-2.90463
AT1G49210	0.00334116	-1.92956
AT1G49230	0	-2.85878
AT1G49245	0	1.79493
AT1G49250	2.45701e-05	3.65523
AT1G49310	2.33486e-12	-2.68483
AT1G49320	0	-2.86075
AT1G49360	1.6676e-15	2.19537
AT1G49405	6.84397e-11	1.66593
AT1G49430	0	-1.31541
AT1G49450	6.14872e-08	-2.8099
AT1G49470	0	-3.44184
AT1G49490	1.65849e-12	-1.72909
AT1G49500	0	-3.85786
AT1G49530	4.69663e-11	1.28283
AT1G49610	0.000507967	1.90646
AT1G49640	1.00679e-05	9.50749
AT1G49700	1.28567e-05	1.61571
AT1G49730	0	-1.70674
AT1G49740	0	-1.13822
AT1G49750	0	-1.71826
AT1G49830	0.00622131	-6.19032
AT1G49900	0.00717522	2.27779
AT1G49960	0.0117103	2.04819
AT1G50040	0	-3.27278
AT1G50190	8.44174e-05	3.16622
AT1G50280	0	-2.93006
AT1G50310	0	3.98893
AT1G50400	4.51705e-07	2.35043
AT1G50460	0	1.00676
AT1G50480	0	-1.10431
AT1G50520	6.29212e-12	1.436
AT1G50590	5.35577e-10	-2.04033
AT1G50610	7.91181e-11	6.32061
AT1G50745	8.45758e-16	2.61043
AT1G50750	0	3.66752
AT1G50960	0.00452046	6.34979
AT1G51090	0	5.26478
AT1G51210	1.53241e-05	9.32944
AT1G51355	0.00012348	-1.3694
AT1G51380	6.47314e-15	1.30276
AT1G51400	0	-1.0169
AT1G51402	0.0154108	1.43288
AT1G51440	0	-2.11775
AT1G51500	0	-1.62547
AT1G51660	2.67946e-12	1.07239
AT1G51670	1.61402e-08	1.37395
AT1G51680	0	-2.24782
AT1G51770	1.02927e-05	2.11443
AT1G51780	0.011787	-3.73594
AT1G51790	1.5231e-05	-1.05265
AT1G51800	3.34931e-09	-1.30346
AT1G51805	0	-2.0132
AT1G51850	8.87278e-06	-1.10928
AT1G51913	0.00949364	-2.67907
AT1G51940	2.48656e-15	-1.11269
AT1G51950	0	-2.17325
AT1G52040	4.92474e-08	1.03447
AT1G52140	0	-2.80818
AT1G52190	0	-2.36724
AT1G52200	5.53032e-13	-1.61701
AT1G52245	8.72699e-10	-1.56379
AT1G52270	4.63258e-07	-1.45186
AT1G52290	0	-1.56479
AT1G52340	0	-1.46361
AT1G52342	0	-3.23387
AT1G52380	0	1.17278
AT1G52430	0.000143258	1.12135
AT1G52530	3.18433e-05	1.04464
AT1G52565	5.19542e-12	-2.96701
AT1G52640	7.82901e-05	1.00475
AT1G52650	8.59166e-06	2.40463
AT1G52700	0	-3.54637
AT1G52750	2.49575e-05	-1.92454
AT1G52770	0	-1.53612
AT1G52800	0	-2.86462
AT1G52820	1.96135e-09	1.54783
AT1G52827	0	-2.63258
AT1G52855	4.60465e-09	-1.08849
AT1G52880	0	-1.31919
AT1G53035	0	1.70479
AT1G53060	0.000136627	-1.11894
AT1G53070	2.79204e-14	-1.2647
AT1G53100	1.12458e-05	-2.1371
AT1G53163	0.000503774	-3.77796
AT1G53230	0	-1.56365
AT1G53250	4.47317e-13	-1.03828
AT1G53270	5.7805e-09	1.40803
AT1G53290	0	1.3785
AT1G53340	0.000398	-2.38908
AT1G53380	0	-1.05016
AT1G53430	0	-1.45551
AT1G53480	0.0331315	3.15939
AT1G53560	0	-1.63879
AT1G53580	0	-1.08266
AT1G53600	3.40185e-09	1.25896
AT1G53633	2.70428e-08	2.90244
AT1G53640	0.00171871	4.23442
AT1G53700	0	-3.28851
AT1G53780	0	1.17946
AT1G53830	1.451e-09	1.96007
AT1G53840	0	-1.4272
AT1G53860	4.7036e-09	-1.83666
AT1G53870	0	-2.37969
AT1G53875	4.23737e-12	-1.28961
AT1G53887	3.36476e-11	-1.97749
AT1G53890	0	-2.59293
AT1G53940	0.00033686	7.83679
AT1G53945	0.00900562	5.85331
AT1G53950	0.00579663	3.06182
AT1G54000	0	-1.50068
AT1G54020	3.26253e-07	1.50984
AT1G54160	0.000342215	-1.05049
AT1G54380	0	1.15126
AT1G54730	0	-1.48189
AT1G54740	0	-3.04712
AT1G54820	0	-2.82683
AT1G55020	8.45758e-16	-1.18202
AT1G55040	1.6676e-15	1.08083
AT1G55070	0.00638302	3.73015
AT1G55110	0	-1.59148
AT1G55120	0	-1.39171
AT1G55170	0	1.21885
AT1G55175	0.00940344	2.97527
AT1G55180	6.54697e-13	1.01868
AT1G55210	0	-1.47328
AT1G55265	4.09566e-15	-1.07762
AT1G55290	6.07256e-07	4.98781
AT1G55330	0	-2.37416
AT1G55360	0	-1.42141
AT1G55380	1.06338e-13	-2.82378
AT1G55450	0	-1.50058
AT1G55630	0	1.20736
AT1G55775	0.00298664	1.41452
AT1G55800	2.48656e-15	2.59423
AT1G55803	2.1906e-05	2.41143
AT1G55820	0	1.73158
AT1G55850	0	-1.42809
AT1G55900	0	1.02599
AT1G55920	0	-2.23874
AT1G55960	0	-1.61785
AT1G56010	0	-1.78974
AT1G56020	2.03939e-12	-1.49074
AT1G56145	0	1.81061
AT1G56170	0	2.13713
AT1G56210	0	-1.51876
AT1G56220	0	-2.86917
AT1G56230	0	-1.14031
AT1G56240	6.03452e-07	-1.65296
AT1G56250	5.27511e-12	-2.81379
AT1G56300	7.72502e-06	-1.07797
AT1G56430	0	-1.08999
AT1G56580	0	-1.16408
AT1G56600	0.0385063	-1.02975
AT1G56670	0	-1.54182
AT1G57670	0.0453114	2.03912
AT1G57980	3.051e-10	-1.81361
AT1G57990	0	-2.31632
AT1G58060	0	1.22036
AT1G58090	0.0170511	5.4975
AT1G58160	0.00229049	-1.65691
AT1G58170	1.39474e-06	-1.37179
AT1G58180	0	-1.5656
AT1G58190	4.06568e-09	-1.89552
AT1G58225	0	-2.49593
AT1G58270	0	-1.49959
AT1G58300	1.24979e-07	-1.45982
AT1G58370	0	-2.36452
AT1G58420	4.38611e-09	-1.22194
AT1G58602	0	-2.12574
AT1G59520	0	1.28367
AT1G59590	2.40645e-10	-1.08736
AT1G59740	0	-2.0731
AT1G59850	4.89515e-15	1.51523
AT1G59870	0	-1.5778
AT1G59920	0.00174215	-1.01252
AT1G59930	5.73871e-10	-1.60833
AT1G59940	0.00110234	3.12605
AT1G59950	7.12747e-11	4.88907
AT1G60000	1.6676e-15	-1.06952
AT1G60010	0	-1.63776
AT1G60060	3.63245e-13	-1.71853
AT1G60095	0.00224817	-2.37493
AT1G60110	1.60726e-06	-1.48693
AT1G60140	8.45758e-16	-1.17058
AT1G60450	0.0301366	5.0051
AT1G60470	3.56293e-05	4.19909
AT1G60590	0	-1.81136
AT1G60610	3.01254e-11	-1.27273
AT1G60620	0	1.0954
AT1G60630	9.38636e-09	-1.14636
AT1G60640	0	1.05665
AT1G60680	0.000199803	-1.41307
AT1G60760	0.0016597	6.95268
AT1G60850	0	1.18899
AT1G60870	0	-1.51556
AT1G60880	4.89018e-05	5.30697
AT1G60920	0.000262024	4.77937
AT1G61080	5.91979e-05	2.09649
AT1G61100	0	-1.50315
AT1G61120	0.000785414	1.33083
AT1G61160	2.79103e-06	10.0475
AT1G61165	0.00212352	6.79497
AT1G61290	1.77919e-06	2.86227
AT1G61340	9.72267e-08	-1.04813
AT1G61350	0	-1.14665
AT1G61400	6.83384e-12	1.31698
AT1G61410	0.000180716	1.49815
AT1G61440	3.36473e-06	1.63872
AT1G61540	0.0468445	4.6305
AT1G61575	0.0192588	1.24103
AT1G61600	0	-3.241
AT1G61610	1.30952e-09	-1.5435
AT1G61660	0	-2.27096
AT1G61667	3.42578e-05	-1.37572
AT1G61795	0	-4.30209
AT1G61800	2.43702e-12	-1.47652
AT1G61820	0.000190394	-1.0393
AT1G61860	0	2.77359
AT1G61930	0.00562328	-1.3498
AT1G61970	1.1398e-12	1.03683
AT1G62000	6.58894e-05	4.04532
AT1G62045	0.000922893	-1.01484
AT1G62110	4.09566e-15	1.13429
AT1G62150	0	1.48402
AT1G62180	0	-1.26361
AT1G62200	0	-1.19754
AT1G62320	0.000709203	1.32426
AT1G62350	6.0958e-08	1.04607
AT1G62380	0	-1.24029
AT1G62510	0	-2.61769
AT1G62520	6.95038e-14	-1.34395
AT1G62540	0	2.61128
AT1G62560	0	-1.39524
AT1G62570	0	1.40275
AT1G62680	1.48426e-12	1.07056
AT1G62700	3.10537e-05	-1.46119
AT1G62710	0	1.94588
AT1G62720	0	3.33019
AT1G62760	0.0413658	-1.12593
AT1G62770	7.3726e-07	-3.64682
AT1G62790	0	-1.62054
AT1G62810	0	-2.25437
AT1G62886	0.0253948	1.04842
AT1G62900	0.0135562	1.73741
AT1G62910	0	1.33383
AT1G62975	2.02127e-05	-2.51864
AT1G63030	0	9.22213
AT1G63090	0	-1.99975
AT1G63140	0.0481568	1.04986
AT1G63150	2.50212e-09	1.04181
AT1G63230	0	1.77265
AT1G63250	0	1.5342
AT1G63295	3.16787e-07	-1.29347
AT1G63300	8.05215e-15	-1.16912
AT1G63380	1.4583e-10	1.58743
AT1G63390	1.26789e-05	1.60106
AT1G63420	0	-2.20763
AT1G63650	2.05053e-12	-1.69587
AT1G63710	3.46943e-08	-1.46622
AT1G63780	0	1.1057
AT1G63800	0	-1.94752
AT1G63810	0	1.0262
AT1G63910	0.00456376	-2.07818
AT1G63930	0	3.9246
AT1G63960	0.028287	-2.06642
AT1G64060	0	-1.34445
AT1G64080	1.61858e-12	-1.23961
AT1G64107	0.00213008	2.50475
AT1G64170	0	-2.30425
AT1G64210	8.45758e-16	4.04533
AT1G64300	3.1191e-08	1.03484
AT1G64310	5.71093e-12	2.33755
AT1G64320	0	2.08321
AT1G64390	0	-1.25482
AT1G64400	0	-2.22723
AT1G64405	3.67534e-06	1.20015
AT1G64500	0	-1.70994
AT1G64590	1.02236e-05	5.63512
AT1G64600	0	1.38439
AT1G64620	0	-2.15876
AT1G64625	7.77781e-12	-2.06812
AT1G64640	0	-2.18027
AT1G64690	1.23992e-07	-1.52093
AT1G64710	0	-1.67943
AT1G64720	0	-1.35615
AT1G64740	0	2.04639
AT1G64780	0	1.8869
AT1G64820	6.56411e-11	5.47757
AT1G64890	0	1.27962
AT1G64930	0	8.8497
AT1G64940	0	6.12705
AT1G64950	0	1.20864
AT1G64960	0	2.06688
AT1G65030	0	1.50056
AT1G65130	3.31888e-05	1.27533
AT1G65180	0.000109694	-1.97135
AT1G65220	0	1.04755
AT1G65360	0.00534848	-2.21412
AT1G65390	3.29075e-15	-1.84388
AT1G65450	1.44873e-09	-1.35561
AT1G65486	0	-1.662
AT1G65490	1.09727e-09	-1.24556
AT1G65510	0.00795967	-1.03044
AT1G65590	0	-2.16874
AT1G65620	2.59178e-08	-1.03763
AT1G65630	0.0424168	-4.76871
AT1G65690	3.99657e-12	-1.1709
AT1G65730	0.00280433	-1.11536
AT1G65790	0	-1.57001
AT1G65845	0	-2.39032
AT1G65850	0.0350905	1.54176
AT1G65860	0	-1.90867
AT1G65870	5.48156e-14	-1.55392
AT1G65890	0.000108637	-1.76065
AT1G65900	0	-1.69945
AT1G65985	0	-2.04567
AT1G66040	0.0349853	-2.07305
AT1G66120	0	9.19204
AT1G66130	0	-1.03345
AT1G66140	0	-1.48017
AT1G66150	0	-1.59253
AT1G66160	2.86273e-09	-1.75219
AT1G66180	0	-2.91883
AT1G66190	0	-2.45564
AT1G66200	0	-1.17507
AT1G66220	0.0328142	4.9901
AT1G66230	0	-2.62902
AT1G66350	0	-2.48651
AT1G66370	0.00617851	-1.98011
AT1G66380	0.0356962	-1.2783
AT1G66390	4.13745e-07	-2.04295
AT1G66400	0.00195272	-1.031
AT1G66440	0.00110046	3.65726
AT1G66450	7.58734e-10	2.08146
AT1G66480	3.83148e-07	-1.27666
AT1G66500	0	2.18761
AT1G66700	0	-2.90895
AT1G66760	6.47314e-15	1.11171
AT1G66780	0.0193866	-1.06538
AT1G66830	9.59273e-15	-2.33722
AT1G66860	0.0227405	-2.25465
AT1G66890	0	-1.81627
AT1G66930	0	-2.712
AT1G66940	0	-2.18759
AT1G66960	0	-2.9707
AT1G66970	0	-1.26722
AT1G67000	6.36624e-08	1.0023
AT1G67020	0.0140374	1.12695
AT1G67050	0	-3.17293
AT1G67100	2.0273e-11	6.47976
AT1G67160	0.0292768	5.07394
AT1G67220	7.51647e-05	2.58732
AT1G67260	2.57545e-05	-1.12456
AT1G67265	0.0143096	-3.53974
AT1G67330	0	-1.51273
AT1G67340	0	-1.20449
AT1G67400	3.54972e-10	-1.5078
AT1G67480	0	-1.12356
AT1G67560	0	-1.28535
AT1G67590	0	-1.79298
AT1G67623	9.71702e-05	5.12097
AT1G67650	1.42169e-07	1.19738
AT1G67710	4.30581e-08	-1.40957
AT1G67750	0	-2.80231
AT1G67830	0	-1.10172
AT1G67910	0	-2.28353
AT1G67920	5.72769e-11	-1.66323
AT1G68050	0.00663504	1.0753
AT1G68110	1.6676e-15	-2.33347
AT1G68190	0	-2.03691
AT1G68200	0.00286478	1.08581
AT1G68238	0	-3.4626
AT1G68240	0.0142968	-3.38459
AT1G68330	6.61054e-12	-1.58218
AT1G68350	0.00691938	-1.16306
AT1G68360	0.0390098	-1.02949
AT1G68400	0	-1.05902
AT1G68460	0.00172408	-1.99568
AT1G68470	0	-2.21474
AT1G68480	2.65808e-05	-1.4976
AT1G68500	5.86716e-13	1.74674
AT1G68520	0	-3.22313
AT1G68530	0	-1.62205
AT1G68560	0	-1.29686
AT1G68570	0	-2.16763
AT1G68585	0	-1.95312
AT1G68620	3.24893e-09	-1.35296
AT1G68630	0.0250941	-5.25341
AT1G68640	1.88006e-05	-1.03136
AT1G68710	2.48656e-15	1.09238
AT1G68740	0	-1.5899
AT1G68780	0	-2.03298
AT1G68795	1.37739e-10	-3.64295
AT1G68800	0.000377721	-1.51632
AT1G68810	2.28088e-13	-1.12929
AT1G68840	0	-2.30097
AT1G68870	5.00972e-07	-1.10649
AT1G68930	2.11573e-06	1.08364
AT1G68937	0.0370551	1.61953
AT1G68990	0	1.71211
AT1G69040	0	-2.24655
AT1G69080	1.56897e-13	-2.07944
AT1G69160	0	-1.71255
AT1G69295	0	-1.11948
AT1G69350	1.85691e-06	1.12139
AT1G69440	0	-1.70059
AT1G69490	0	-3.84081
AT1G69530	0	-4.10293
AT1G69540	0.0346239	1.03883
AT1G69570	0	-1.45711
AT1G69710	9.35694e-11	1.86552
AT1G69760	0	-3.63263
AT1G69780	0	-1.95674
AT1G69850	0	-2.46761
AT1G69870	0	-2.25402
AT1G70000	0	-1.46933
AT1G70090	0	-1.58136
AT1G70210	0	-2.47149
AT1G70220	1.667e-13	3.19523
AT1G70260	0	-3.08973
AT1G70270	0.0111397	-5.93907
AT1G70280	0	-1.18385
AT1G70290	0	-1.53651
AT1G70300	1.80558e-12	-1.24132
AT1G70360	3.78613e-08	1.22437
AT1G70410	0	-1.44078
AT1G70420	0	-2.33604
AT1G70460	0	3.60416
AT1G70500	9.95686e-05	-1.48075
AT1G70560	0	-2.08873
AT1G70670	0	-1.58897
AT1G70895	9.94325e-06	-1.12449
AT1G70950	0.00575937	-1.40595
AT1G70985	6.87395e-08	-1.33347
AT1G70990	0.0142968	-2.74126
AT1G71015	7.72105e-06	-2.35645
AT1G71030	0	-2.1517
AT1G71080	0	1.01532
AT1G71110	0	1.05718
AT1G71140	1.6074e-12	-1.55075
AT1G71240	0	1.03378
AT1G71250	4.65232e-05	3.29325
AT1G71360	0	1.16283
AT1G71380	0.0389925	1.20619
AT1G71410	0	1.25847
AT1G71420	4.09066e-09	1.55887
AT1G71450	0.000349475	3.23491
AT1G71490	2.60169e-12	1.09848
AT1G71530	0	1.49462
AT1G71695	0	-1.50479
AT1G71850	0	1.32861
AT1G71890	0	-3.15381
AT1G71910	2.73096e-06	-1.0732
AT1G71930	0.000899681	-1.00084
AT1G71960	0	-3.37491
AT1G71970	0	-3.35698
AT1G72060	0	-3.23678
AT1G72150	0	-1.16029
AT1G72160	0	-1.11146
AT1G72180	0	-1.84743
AT1G72200	0.00079373	1.01887
AT1G72220	0.000311615	-2.00026
AT1G72230	3.6159e-07	-1.0672
AT1G72300	0	-1.42342
AT1G72360	0.000266393	-1.12072
AT1G72416	0	-4.3371
AT1G72430	0	-3.34462
AT1G72460	9.59273e-15	5.2094
AT1G72470	0	1.1551
AT1G72490	0.0435982	-4.76856
AT1G72500	0	-1.67534
AT1G72510	0	-2.91849
AT1G72530	5.04507e-10	1.27166
AT1G72540	1.1654e-05	1.05051
AT1G72560	1.6676e-15	1.03187
AT1G72570	3.36848e-06	5.94862
AT1G72610	0	-1.92696
AT1G72620	0.000282637	-2.95908
AT1G72630	0	-1.92614
AT1G72645	0	-1.09902
AT1G72660	5.67681e-09	1.8357
AT1G72720	2.25264e-05	-1.88207
AT1G72760	0	4.20667
AT1G72800	9.93703e-12	-1.65684
AT1G72870	0	3.45018
AT1G72930	0	-1.8958
AT1G73065	0.0176825	5.43041
AT1G73066	0	4.29811
AT1G73325	2.42584e-10	1.89622
AT1G73330	0.00680645	-1.08543
AT1G73340	0.00931917	3.67314
AT1G73400	8.01098e-13	1.07481
AT1G73550	8.18867e-06	-3.21676
AT1G73580	0.0230296	3.37166
AT1G73600	0	-3.8892
AT1G73620	0	-1.85746
AT1G73630	1.2539e-10	-1.41244
AT1G73640	1.04551e-07	-1.6887
AT1G73680	0	-2.09676
AT1G73700	1.00575e-07	1.39911
AT1G73750	0	-1.27359
AT1G73780	0.000301484	2.36232
AT1G73830	2.41877e-12	-2.4431
AT1G73850	0	-1.62844
AT1G73870	0	-1.99816
AT1G73875	0	1.81393
AT1G73880	5.61784e-08	-1.00842
AT1G73910	0.000178465	1.20871
AT1G73970	0	1.39852
AT1G74070	0	-1.40201
AT1G74080	0.000122839	-2.60396
AT1G74180	0	1.36268
AT1G74190	0.0294939	1.79161
AT1G74240	7.97946e-12	1.00374
AT1G74458	0	-4.07077
AT1G74490	0.0300074	-1.08552
AT1G74540	2.18944e-06	1.18317
AT1G74550	0	2.70223
AT1G74580	0	1.27979
AT1G74630	1.69203e-10	1.50904
AT1G74660	0.000340673	-4.75429
AT1G74670	0	-4.92151
AT1G74675	0.000237563	-4.83001
AT1G74710	0	1.61443
AT1G74740	5.33695e-14	-1.25939
AT1G74870	0	2.1068
AT1G74900	3.09593e-14	1.37882
AT1G74930	0	1.76493
AT1G75000	0	2.04137
AT1G75050	0	4.87157
AT1G75060	8.05168e-06	-1.10117
AT1G75090	8.58514e-06	-1.1133
AT1G75190	0	-3.33238
AT1G75240	0	-1.53769
AT1G75250	0.00453207	-1.40646
AT1G75360	0	1.8068
AT1G75370	0	1.7489
AT1G75380	0	-2.55322
AT1G75410	0	-1.03575
AT1G75430	0.0381297	-1.58681
AT1G75450	6.47314e-15	1.2714
AT1G75460	0	-1.67243
AT1G75470	0.00645093	2.99564
AT1G75500	0	-1.46958
AT1G75540	0	-2.05022
AT1G75550	0.000726346	-1.03162
AT1G75590	3.96562e-09	-2.869
AT1G75670	3.29075e-15	1.03435
AT1G75710	0	-1.45507
AT1G75770	1.58132e-08	-1.12974
AT1G75820	0	-1.48134
AT1G75880	3.02864e-10	-1.40465
AT1G75890	0.000316375	-1.3323
AT1G75900	0	-2.27895
AT1G75960	0	-2.88781
AT1G76090	0	-1.99937
AT1G76100	0	-1.23978
AT1G76110	0	-2.57343
AT1G76130	0	-1.38672
AT1G76160	0	-2.14171
AT1G76180	0	-1.40257
AT1G76240	0	-2.67503
AT1G76250	0.00569698	-1.16679
AT1G76410	0	-3.5316
AT1G76420	0.00302838	-1.64274
AT1G76430	2.51432e-07	3.94269
AT1G76500	0	8.06394
AT1G76520	0	-1.28839
AT1G76530	6.20081e-11	-1.90093
AT1G76590	3.29075e-15	-1.74993
AT1G76610	0.000351732	-3.00286
AT1G76650	3.40725e-07	-1.55032
AT1G76680	0	-1.56485
AT1G76800	0	-3.33303
AT1G76890	0	-3.2491
AT1G76930	0	-1.41901
AT1G76952	0.00982882	-2.13895
AT1G76960	6.47314e-15	-1.14109
AT1G76990	0	-1.6627
AT1G77010	7.90046e-05	1.072
AT1G77020	0	-2.12232
AT1G77122	0	1.79395
AT1G77200	1.52386e-08	-2.10686
AT1G77210	0	1.42872
AT1G77230	0	1.16579
AT1G77240	0.00476232	-3.76818
AT1G77400	0	-2.09843
AT1G77405	0	1.98979
AT1G77520	0.000136981	-2.46592
AT1G77570	2.88301e-06	1.10604
AT1G77640	2.13573e-07	-2.92374
AT1G77660	0	1.71077
AT1G77690	0	-1.35188
AT1G77740	0	-1.16289
AT1G77760	0	-2.15075
AT1G77765	0	-2.40438
AT1G77770	0	1.61586
AT1G77780	0.00987035	5.80665
AT1G77855	4.83694e-05	-2.07101
AT1G77870	1.38096e-10	-2.70851
AT1G77885	0	-2.20617
AT1G77932	0.0180759	2.76166
AT1G77960	8.99413e-08	-1.92681
AT1G77990	0	-3.0299
AT1G78000	0	-2.32286
AT1G78020	0	-1.52689
AT1G78030	0.000689686	-1.32674
AT1G78060	0	2.08271
AT1G78080	0	-1.31609
AT1G78090	0	-2.99229
AT1G78100	0	-1.24304
AT1G78110	0	-1.69031
AT1G78170	0	-1.55075
AT1G78210	0	-1.68356
AT1G78230	0	-1.78261
AT1G78260	0	-2.37735
AT1G78270	0	-1.84495
AT1G78290	0	-1.59388
AT1G78320	1.24545e-13	-3.12015
AT1G78450	1.01745e-12	1.11514
AT1G78460	0	1.49535
AT1G78530	1.10083e-11	-1.75848
AT1G78580	0	-1.06834
AT1G78670	0	-1.26996
AT1G78750	0.00149442	1.11769
AT1G78780	0	2.44001
AT1G78815	2.11292e-12	2.45048
AT1G78820	0	1.90328
AT1G78850	0	-1.87319
AT1G78922	1.26271e-05	3.92007
AT1G78970	0	-2.21345
AT1G79110	0	-1.93938
AT1G79170	0.00474122	1.38189
AT1G79180	0.000177075	-2.59545
AT1G79250	1.35931e-07	3.24479
AT1G79360	1.25989e-06	-1.91622
AT1G79380	0	-1.20537
AT1G79420	1.57149e-12	-1.43073
AT1G79430	0	-1.24207
AT1G79460	6.39322e-09	-1.00342
AT1G79470	0	1.06294
AT1G79480	8.23268e-05	-1.67195
AT1G79490	0	1.28836
AT1G79670	0	-1.26212
AT1G79700	0	-2.68069
AT1G79760	0.00350511	-1.58139
AT1G79800	0	6.31081
AT1G79915	0.0423324	-1.69167
AT1G80050	0	-2.13186
AT1G80090	8.53757e-06	9.57796
AT1G80100	0	5.10834
AT1G80110	0	2.75939
AT1G80120	0	1.83464
AT1G80130	0	4.45973
AT1G80133	0	7.07599
AT1G80140	0	8.93185
AT1G80150	0	1.63873
AT1G80170	1.77226e-11	1.05536
AT1G80180	0	-2.8937
AT1G80230	0	1.7001
AT1G80240	0	8.09122
AT1G80245	0	1.28239
AT1G80270	0	1.01438
AT1G80300	0	2.15776
AT1G80320	3.53119e-06	1.1183
AT1G80340	8.6312e-05	-1.50052
AT1G80370	2.10882e-14	-1.26673
AT1G80440	0	-2.59147
AT1G80450	0	1.81006
AT1G80460	0	-1.10301
AT1G80520	0	-2.13107
AT1G80540	0.00565055	-1.61146
AT1G80610	0	1.21463
AT1G80690	0	-1.47421
AT1G80710	9.34152e-10	1.0277
AT1G80720	4.53183e-12	1.10425
AT1G80830	4.89515e-15	-1.05267
AT1G80880	3.81855e-12	1.18033
AT1G80920	0	-1.96199
AT2G01008	0	8.57761
AT2G01021	0.0400068	1.68082
AT2G01150	0	-1.95491
AT2G01280	0.000580775	-1.42914
AT2G01300	7.60502e-05	-1.81105
AT2G01340	0	-2.257
AT2G01430	0.00124937	-1.72535
AT2G01450	0	-1.04175
AT2G01505	3.21848e-13	-1.57777
AT2G01510	1.67026e-08	1.24551
AT2G01610	1.6676e-15	-1.81307
AT2G01630	0	-1.21906
AT2G01660	2.03371e-14	-1.62807
AT2G01670	0	-3.26919
AT2G01740	2.06469e-10	1.07434
AT2G01760	2.37136e-12	-1.17659
AT2G01818	1.7057e-05	-1.26615
AT2G01850	0	-1.02742
AT2G01860	0	1.12961
AT2G01890	7.26678e-15	-2.05359
AT2G01900	0.0280222	-1.94118
AT2G01913	0	-1.50553
AT2G01918	0	-1.71141
AT2G01950	0	-1.33065
AT2G01990	0	-2.14661
AT2G02000	1.07959e-08	4.02752
AT2G02020	0	-1.98211
AT2G02023	0.0241433	5.16112
AT2G02060	9.91158e-10	-1.51666
AT2G02061	0.0122701	-1.19049
AT2G02070	0	-1.77086
AT2G02080	0	-2.10065
AT2G02150	0	1.41423
AT2G02230	8.83324e-15	-1.00449
AT2G02450	0	-1.60368
AT2G02490	0.0134672	5.60385
AT2G02497	0.0394365	1.99237
AT2G02540	1.17459e-07	-1.05336
AT2G02580	0.0115212	-2.83112
AT2G02720	3.65655e-07	4.36163
AT2G02820	0	-1.92594
AT2G02860	0	1.10031
AT2G02930	2.88312e-10	-4.66947
AT2G02950	0	-2.99436
AT2G02955	2.48656e-15	1.0794
AT2G02990	2.048e-05	2.28043
AT2G03060	0	2.20676
AT2G03090	0	-1.62125
AT2G03200	0.0062085	-1.11685
AT2G03310	0	-2.43816
AT2G03340	0	-1.58589
AT2G03380	4.1492e-11	1.56825
AT2G03410	1.59526e-12	-1.88323
AT2G03440	0	-1.63472
AT2G03460	2.51328e-10	4.37087
AT2G03500	0	-1.5071
AT2G03505	0	-2.92983
AT2G03550	0	-2.2093
AT2G03750	0	-1.85703
AT2G03760	0	1.41982
AT2G03770	0	4.7619
AT2G03880	7.38297e-05	1.03933
AT2G03980	0	-1.56885
AT2G04040	1.18866e-10	1.62553
AT2G04050	0	3.06494
AT2G04070	0	1.86172
AT2G04160	0	-1.46889
AT2G04270	0	-1.01439
AT2G04395	0.0451741	-2.91899
AT2G04420	0.0236662	-1.63119
AT2G04515	1.33318e-12	1.87376
AT2G04621	4.56345e-06	1.88539
AT2G04780	0	1.5268
AT2G04795	0	-3.2616
AT2G05070	0	-1.55446
AT2G05100	0	-1.39825
AT2G05160	0	-2.56193
AT2G05180	4.14953e-13	7.00299
AT2G05520	0	-1.17692
AT2G05540	0	-2.21709
AT2G05940	0	-1.45528
AT2G06200	7.91642e-06	-1.49832
AT2G06255	1.56499e-06	-1.34792
AT2G07633	0.00467587	1.58257
AT2G07637	0.0361531	2.42709
AT2G07638	0.0327076	1.1507
AT2G07667	0.0273856	1.06877
AT2G07669	0.0103948	3.58645
AT2G07674	1.49829e-05	1.93272
AT2G07680	0	-2.16026
AT2G07695	1.08572e-08	1.31224
AT2G07707	0.000627416	1.18124
AT2G07721	0.00409445	2.16206
AT2G07722	0.0266614	-5.24911
AT2G07771	0.0383536	2.32408
AT2G07779	3.08199e-07	1.3578
AT2G07798	0.0194349	1.52428
AT2G07815	0.00228652	1.47999
AT2G07835	0.0428457	2.03898
AT2G10930	0.0104074	1.73737
AT2G10940	0	-1.44157
AT2G11810	0	4.03985
AT2G12462	0	-2.23577
AT2G13610	0	-1.67973
AT2G13660	1.04432e-05	-1.20168
AT2G13760	0.0337101	-2.15821
AT2G13820	0	-2.21907
AT2G14050	0	2.01064
AT2G14070	0.0286852	-1.8566
AT2G14080	0	-1.15442
AT2G14520	3.18603e-07	-1.12789
AT2G14560	4.918e-06	-1.22968
AT2G14750	0	-1.0888
AT2G14775	1.21881e-06	1.22747
AT2G14890	4.89515e-15	-1.0674
AT2G15020	0	-2.56587
AT2G15050	0	-3.19623
AT2G15080	0	-1.41667
AT2G15090	8.45758e-16	-1.37778
AT2G15130	0.00142958	2.96771
AT2G15170	0.0171128	-5.5658
AT2G15220	2.54998e-12	-1.82669
AT2G15490	0.000379851	1.59307
AT2G15580	0	-1.04327
AT2G15620	0	-1.6128
AT2G15830	3.90966e-07	-1.59683
AT2G15880	4.16395e-10	1.32138
AT2G15890	0	-2.5482
AT2G15960	0	-3.73514
AT2G15970	0	1.17621
AT2G16050	0	-2.25241
AT2G16060	0	-1.84811
AT2G16120	0	7.81203
AT2G16130	5.60538e-06	9.76172
AT2G16280	0	-1.0506
AT2G16380	0	-2.39982
AT2G16450	0.000953753	7.27647
AT2G16500	0	-1.38226
AT2G16505	0.00119669	7.13354
AT2G16580	0.00577046	-1.36461
AT2G16586	0	5.5471
AT2G16660	0	-1.39285
AT2G16700	0	-1.52408
AT2G16720	0	-2.92439
AT2G16750	0	-2.5404
AT2G16890	2.01726e-10	-1.08069
AT2G16910	2.42355e-05	2.88033
AT2G16990	0	-2.9383
AT2G17010	8.95179e-10	2.29166
AT2G17036	5.49126e-12	1.61306
AT2G17040	0	-1.39852
AT2G17050	1.09048e-06	-2.2439
AT2G17060	0.0134996	-1.28969
AT2G17230	0	-1.68653
AT2G17500	7.17516e-06	-1.12103
AT2G17550	0	-1.77731
AT2G17630	0	2.75433
AT2G17670	0	1.15975
AT2G17710	0	-1.68101
AT2G17770	0.0237306	-1.51047
AT2G17780	0	-1.55987
AT2G17830	0	1.42472
AT2G17840	0	1.53158
AT2G17850	0.0494672	-1.30025
AT2G17860	6.98904e-06	5.72208
AT2G17880	1.11681e-11	-1.47792
AT2G18000	4.04677e-06	1.09318
AT2G18010	0.00205954	-1.25578
AT2G18050	0.000146223	-1.91866
AT2G18150	1.44776e-13	-2.02687
AT2G18160	0	-1.49091
AT2G18190	1.86378e-08	3.59211
AT2G18193	0	5.02441
AT2G18210	0.000470954	-1.86367
AT2G18260	5.68828e-15	-2.34273
AT2G18290	0	-1.2372
AT2G18300	0	-4.10436
AT2G18328	0	-2.50612
AT2G18360	7.80502e-13	-2.58593
AT2G18370	2.84949e-05	-1.67994
AT2G18480	5.89347e-11	-3.5921
AT2G18500	0.000531726	-1.15055
AT2G18520	6.91638e-12	1.06103
AT2G18560	0	-2.37484
AT2G18570	0	-2.29541
AT2G18660	0	-1.61619
AT2G18670	0	-1.76536
AT2G18700	0	-1.87985
AT2G18730	0	-1.63917
AT2G18780	3.45378e-07	1.0805
AT2G18860	4.06711e-13	-1.06318
AT2G18890	0	-2.39582
AT2G18900	0	1.05167
AT2G18960	0	-1.03936
AT2G18969	7.13142e-08	-1.97584
AT2G18980	0.000349347	-2.0578
AT2G19110	0	-2.40543
AT2G19330	1.97675e-05	2.87996
AT2G19460	3.29075e-15	-1.69028
AT2G19550	1.08454e-10	2.06674
AT2G19570	0	-1.12395
AT2G19580	1.11294e-06	-1.0724
AT2G19590	0	-2.15309
AT2G19650	0	-1.62359
AT2G19660	0.0182243	-1.6908
AT2G19780	0	-1.4676
AT2G19800	2.34133e-07	1.40116
AT2G19860	0	-1.32579
AT2G19970	0.0043559	-1.27641
AT2G19990	5.0087e-05	-1.52272
AT2G20100	0	-1.96932
AT2G20150	0.000398047	7.7963
AT2G20160	0.00658365	6.06592
AT2G20180	0	-2.74563
AT2G20470	5.09044e-07	2.47192
AT2G20515	8.31371e-09	-1.56812
AT2G20540	0	1.83087
AT2G20562	6.43534e-06	-1.39679
AT2G20610	0	-1.2617
AT2G20670	0	-2.0377
AT2G20700	0.000621121	1.41524
AT2G20750	0	-3.31443
AT2G20800	4.31286e-06	2.62375
AT2G20825	0.0300287	1.79148
AT2G20835	0.00117814	-1.49014
AT2G20880	0	-3.5409
AT2G20950	0	-2.06336
AT2G21050	0	-1.17112
AT2G21060	3.96989e-11	-1.02053
AT2G21180	1.18593e-06	-1.27271
AT2G21185	0	-2.43151
AT2G21200	0.00114012	-1.31315
AT2G21210	0	-2.7777
AT2G21220	0.000138509	-1.75454
AT2G21260	0.000167068	1.80442
AT2G21430	9.59273e-15	1.7687
AT2G21490	0.00300971	3.24149
AT2G21510	0.00231488	-1.0671
AT2G21540	0	-1.44485
AT2G21560	0	-3.43187
AT2G21620	0	-1.07015
AT2G21640	5.31586e-12	1.42005
AT2G21650	3.62398e-14	-1.25049
AT2G21660	0	-1.84908
AT2G21730	0.00441072	-1.3765
AT2G21880	8.03999e-07	-1.11182
AT2G21890	6.16944e-06	-1.96401
AT2G21900	0.00388908	1.58866
AT2G21990	0.0167716	-3.53439
AT2G22000	8.45758e-16	-2.19101
AT2G22080	0	-1.52858
AT2G22122	0	-2.95318
AT2G22190	0	-3.03695
AT2G22200	8.83324e-15	-2.4184
AT2G22290	0.013321	-2.42962
AT2G22330	0	-2.59329
AT2G22420	0	-2.0506
AT2G22430	0	-1.69086
AT2G22530	0	1.14591
AT2G22540	0	-1.00821
AT2G22590	0.0155539	-1.83217
AT2G22620	0.000321752	-1.07539
AT2G22650	1.6676e-15	-1.25092
AT2G22800	4.42587e-09	-1.40814
AT2G22840	0	-1.00348
AT2G22850	1.4033e-09	-1.75907
AT2G22860	0	-3.50288
AT2G22890	2.01171e-08	-1.16003
AT2G22905	0.0104817	-1.81386
AT2G22920	0.000864064	-1.54913
AT2G22970	0	-1.66648
AT2G22980	0	-3.43818
AT2G22990	0	-1.4192
AT2G23050	0	4.21064
AT2G23060	0.00103937	1.27064
AT2G23130	0	-2.07168
AT2G23190	0.0410946	3.08018
AT2G23290	0	-1.74527
AT2G23300	0	-2.39237
AT2G23370	0	3.81361
AT2G23380	0	3.63636
AT2G23430	0	-2.63892
AT2G23510	5.05156e-11	8.09694
AT2G23550	0	3.81067
AT2G23560	0	1.7381
AT2G23570	0.0283471	5.09685
AT2G23680	1.4346e-11	-1.46013
AT2G23690	3.0513e-09	-3.26026
AT2G23800	0.00556888	6.17978
AT2G23910	0.00781937	-1.09271
AT2G23945	9.84893e-14	3.82878
AT2G23960	2.1002e-05	-2.38345
AT2G24010	0.00248885	1.00878
AT2G24150	0	-1.94284
AT2G24180	0	-1.15907
AT2G24260	1.30945e-12	-1.47786
AT2G24280	0	-1.17841
AT2G24320	0.000344728	3.8031
AT2G24400	0	3.95121
AT2G24535	3.37573e-08	3.64509
AT2G24550	0	-3.00538
AT2G24560	2.33489e-14	3.23303
AT2G24570	0	-1.15108
AT2G24580	0	-2.09109
AT2G24610	0.00321679	-4.01811
AT2G24680	3.75191e-07	1.04387
AT2G24692	0.000541814	-1.42189
AT2G24762	0	-1.52056
AT2G25010	0	1.05531
AT2G25090	0.000387858	1.54549
AT2G25200	0	-3.5445
AT2G25215	1.10107e-06	3.08518
AT2G25260	3.41319e-07	-1.89492
AT2G25297	0	-2.72763
AT2G25440	1.77732e-08	-1.3166
AT2G25450	0	-2.41936
AT2G25460	2.54103e-07	-1.48008
AT2G25470	8.53725e-08	-1.42668
AT2G25510	0	-1.83679
AT2G25565	0.0413968	4.73368
AT2G25600	3.18994e-05	4.25635
AT2G25605	0	1.38366
AT2G25625	0.00102901	-1.15734
AT2G25735	0	-2.4867
AT2G25790	0	-1.84292
AT2G25900	0	-2.25144
AT2G25940	0.000414176	-1.65392
AT2G26010	4.1518e-05	-2.09201
AT2G26020	6.11322e-07	-3.27271
AT2G26110	0	-1.70407
AT2G26170	0	-2.17619
AT2G26190	0	-1.25351
AT2G26250	0	-1.56513
AT2G26290	0	2.37764
AT2G26450	0.0376092	2.54568
AT2G26520	1.0488e-13	-2.44863
AT2G26530	3.04141e-10	-1.0805
AT2G26560	0	-3.36322
AT2G26580	0	-1.35992
AT2G26650	0	-2.49288
AT2G26690	0	-2.55419
AT2G26695	6.68594e-13	-1.46451
AT2G26700	2.20015e-05	-1.12019
AT2G26790	0	1.58186
AT2G26810	0	1.5801
AT2G26975	0	-1.31348
AT2G26980	0	-1.41835
AT2G27010	4.21939e-05	4.1992
AT2G27035	0.000225084	-1.79629
AT2G27050	0	-1.6632
AT2G27080	3.56318e-11	-1.52008
AT2G27180	0.00543655	-1.4467
AT2G27190	0	-1.17522
AT2G27280	0.0448256	1.61964
AT2G27370	9.04743e-06	5.68345
AT2G27430	0.002238	-1.4331
AT2G27505	0.0224572	2.29459
AT2G27630	0.000395604	1.54298
AT2G27690	2.7499e-10	1.61948
AT2G27770	8.45758e-16	-1.29524
AT2G27820	0	-1.47658
AT2G27830	0	-2.94912
AT2G27920	0	-2.03577
AT2G27930	0.000564798	-1.22876
AT2G27990	3.12811e-06	-1.31973
AT2G28040	0	2.56459
AT2G28080	0	-1.83036
AT2G28120	5.11704e-14	-1.95979
AT2G28140	2.24391e-06	-1.593
AT2G28200	0	-2.92638
AT2G28225	0.0019911	6.84182
AT2G28250	1.00601e-12	-1.29285
AT2G28305	0	-1.70021
AT2G28315	1.68899e-05	-1.17801
AT2G28440	0	2.68844
AT2G28510	0	-2.10455
AT2G28570	0	-2.00451
AT2G28580	1.49084e-13	-2.21575
AT2G28600	0	1.73299
AT2G28630	0	-3.97863
AT2G28660	0	-2.61716
AT2G28720	6.47314e-15	-1.05346
AT2G28780	5.74598e-08	-1.70152
AT2G28810	0	-1.32234
AT2G28840	0	-1.20316
AT2G28850	0.0205687	2.7968
AT2G28860	0.0130016	5.67188
AT2G28940	0	-1.43844
AT2G28950	0	-2.04101
AT2G29090	0	-2.07497
AT2G29100	0.0010525	-1.01211
AT2G29110	0	-1.97578
AT2G29120	0	-1.39641
AT2G29125	1.02287e-08	-2.21474
AT2G29290	0	-2.14411
AT2G29300	6.37297e-11	-1.79234
AT2G29310	0	-1.29906
AT2G29320	0	-1.76657
AT2G29340	0	-2.26097
AT2G29350	0	-1.6269
AT2G29380	0.00761833	1.86472
AT2G29410	3.29598e-05	-1.27283
AT2G29440	0.000342027	1.45553
AT2G29460	0	3.35657
AT2G29480	0.0499948	-2.93599
AT2G29490	0.00694487	-1.38637
AT2G29620	0.00781648	1.47955
AT2G29740	0	5.69808
AT2G29750	0	4.89231
AT2G29970	0	-1.19229
AT2G29980	0	-1.61982
AT2G29995	2.84769e-13	-1.55113
AT2G30010	0	-2.59151
AT2G30040	7.59684e-13	-1.34569
AT2G30080	2.58854e-11	-1.32973
AT2G30140	4.91764e-11	-1.03133
AT2G30210	4.9806e-10	-1.89676
AT2G30230	0	-4.06886
AT2G30300	0.0232135	3.16159
AT2G30370	8.43557e-06	-1.28353
AT2G30395	2.13532e-05	-2.04586
AT2G30420	2.9445e-12	-2.36949
AT2G30424	0	-2.95886
AT2G30432	3.52668e-08	-2.33939
AT2G30500	0	-1.53606
AT2G30520	0	-3.13361
AT2G30540	2.50022e-11	1.4842
AT2G30600	0	-1.33077
AT2G30615	4.71752e-05	-1.77239
AT2G30690	0	4.80781
AT2G30750	0	-1.63
AT2G30780	0	1.02532
AT2G30870	0	-1.39416
AT2G30890	0	-2.28206
AT2G30900	0.000106465	-2.42764
AT2G30930	0	-3.57323
AT2G30990	0	-1.30989
AT2G31070	1.11445e-14	-1.09864
AT2G31090	1.16856e-09	-1.00972
AT2G31100	0.000226928	3.27519
AT2G31110	0	-3.88006
AT2G31220	0.00142651	-1.2521
AT2G31290	3.29075e-15	1.11273
AT2G31360	0	-1.64163
AT2G31390	0	-1.00574
AT2G31560	0	-1.63899
AT2G31680	0	2.55166
AT2G31730	0	-1.8673
AT2G31830	4.23872e-09	1.17279
AT2G31880	0	-1.47762
AT2G31910	1.99992e-10	2.64545
AT2G31980	0	4.69947
AT2G32010	0	-1.41889
AT2G32020	2.83586e-10	2.12249
AT2G32050	7.41029e-10	6.03604
AT2G32100	0	-3.1557
AT2G32120	2.34004e-10	1.30807
AT2G32130	1.10601e-05	2.27608
AT2G32140	3.09965e-08	1.15864
AT2G32150	4.89719e-11	-1.00761
AT2G32190	1.5903e-07	1.23969
AT2G32240	0	-1.5905
AT2G32280	1.02651e-07	-1.44722
AT2G32340	0	1.40003
AT2G32470	0.0027992	-1.56847
AT2G32540	0	-2.20653
AT2G32630	7.30652e-10	1.23668
AT2G32680	0	-1.74454
AT2G32740	0.0194286	1.25982
AT2G32765	2.97512e-09	-1.18732
AT2G32800	0	-2.00654
AT2G32830	0	2.58513
AT2G32960	0	-1.70218
AT2G32990	0	-2.22732
AT2G33020	1.88973e-06	2.36687
AT2G33050	0	-1.27865
AT2G33070	0.018915	-3.2815
AT2G33100	1.84162e-05	2.30648
AT2G33170	0	-1.72943
AT2G33175	0.000552849	-1.55536
AT2G33260	1.59701e-09	1.79863
[truncated: 3,621 more rows]

## Sheet: iTPS 6h DEGs
	DEGs
	iTPS 6h fold change ≥ 2
ID	fdr	Log2FC
AT1G01030	4.94185e-13	-1.74592
AT1G01070	0	-2.63444
AT1G01110	6.38766e-10	-1.64999
AT1G01120	0	-2.27077
AT1G01130	0.00437236	-1.43947
AT1G01140	0	-1.82166
AT1G01180	3.00068e-10	-1.03911
AT1G01190	1.18066e-15	-1.81574
AT1G01200	3.56161e-09	-2.59174
AT1G01225	1.99554e-07	-1.43591
AT1G01240	0	-1.96885
AT1G01300	0	1.49401
AT1G01305	0.0209599	5.26811
AT1G01340	9.93267e-15	1.20871
AT1G01355	0.000103911	3.48101
AT1G01390	0	2.63906
AT1G01430	0	-1.13634
AT1G01453	0.0117373	2.76348
AT1G01480	0	5.81623
AT1G01490	1.0013e-11	-1.02865
AT1G01520	1.93211e-06	1.65296
AT1G01570	0	2.19274
AT1G01580	0.000654479	-1.02953
AT1G01590	0.00735543	-2.59962
AT1G01600	2.2768e-10	-1.31502
AT1G01620	1.52028e-14	-1.15737
AT1G01630	0	-1.25477
AT1G01695	4.63836e-05	1.22519
AT1G01780	4.98862e-10	-1.26698
AT1G01810	5.76492e-05	1.26127
AT1G01880	0	3.40817
AT1G01900	0	5.8283
AT1G01930	0	1.89741
AT1G01940	0	1.07923
AT1G01950	0	1.2802
AT1G02000	0	3.16513
AT1G02010	0	1.46684
AT1G02070	0	3.86618
AT1G02180	1.08317e-06	-1.10047
AT1G02205	0	-1.42818
AT1G02220	7.32892e-07	-1.1987
AT1G02250	0.00150024	1.74756
AT1G02300	0	-1.26737
AT1G02335	7.62653e-14	-1.06183
AT1G02340	0.00135938	-1.70159
AT1G02360	1.25806e-11	-1.52709
AT1G02370	0	1.07626
AT1G02380	3.63835e-06	-1.17546
AT1G02420	4.06996e-11	1.34623
AT1G02440	0.00539435	1.18205
AT1G02450	9.15799e-10	1.04311
AT1G02460	1.46607e-11	-1.96366
AT1G02520	5.055e-05	1.35541
AT1G02530	0.003951	1.30002
AT1G02610	0	-3.44797
AT1G02620	0.00709806	-6.22541
AT1G02630	0.00042537	-1.44231
AT1G02650	0	4.707
AT1G02700	2.03265e-07	-2.18312
AT1G02705	0	-2.84017
AT1G02800	0	-2.05161
AT1G02810	0.00201438	-1.57931
AT1G02850	0	2.17127
AT1G02860	8.85107e-13	-1.2355
AT1G02900	4.02207e-07	-2.23016
AT1G02930	8.79605e-11	-1.27779
AT1G02940	0.00561277	-1.47224
AT1G02950	3.28341e-08	-1.04302
AT1G03020	0.000106716	-2.05324
AT1G03120	1.81405e-12	3.28382
AT1G03130	1.95011e-11	-1.004
AT1G03180	0	1.49707
AT1G03200	0.00208156	-1.05254
AT1G03220	0	-1.5427
AT1G03390	0.00207504	2.85277
AT1G03445	0.0467835	1.92861
AT1G03457	1.83862e-08	-1.02427
AT1G03540	0.00122597	1.03304
AT1G03560	0	2.17542
AT1G03620	2.82354e-07	-1.55243
AT1G03670	0.0283411	2.5079
AT1G03760	0	1.39775
AT1G03770	0	1.55909
AT1G03790	0.00241173	4.06684
AT1G03800	0.0349417	-1.26749
AT1G03820	0	-1.98813
AT1G03840	1.12569e-06	-1.94441
AT1G03850	0	-1.98511
AT1G03870	0	-3.33034
AT1G03920	6.00314e-05	-1.24966
AT1G03980	1.87134e-07	1.63951
AT1G03990	0	1.64576
AT1G04040	0	-1.78965
AT1G04090	0.000642282	1.00154
AT1G04280	1.18066e-15	-1.12609
AT1G04330	0.000254794	-2.10085
AT1G04360	7.79933e-05	-1.53327
AT1G04370	4.19022e-05	5.25179
AT1G04380	0.00974416	1.71376
AT1G04390	0	1.67179
AT1G04490	0.000709099	-1.24158
AT1G04500	0.000560327	-2.83256
AT1G04520	0	-1.28293
AT1G04570	0	2.03875
AT1G04580	1.16742e-05	2.66593
AT1G04610	0.0483884	-2.9403
AT1G04660	8.20825e-05	-1.24011
AT1G04730	3.8776e-12	1.01312
AT1G04778	0.0484863	-1.57199
AT1G04945	1.41806e-13	1.07906
AT1G05035	0.000449176	-2.30679
AT1G05065	7.3518e-06	-1.10426
AT1G05240	0.00373657	4.10994
AT1G05250	0	4.95485
AT1G05260	4.71165e-06	1.23384
AT1G05300	0	-1.79961
AT1G05310	5.18866e-12	-1.68853
AT1G05320	0	-1.70766
AT1G05340	0.000239794	-1.24223
AT1G05370	3.35892e-12	-2.25288
AT1G05470	2.17603e-10	-1.03144
AT1G05530	0	3.81452
AT1G05575	0.000243831	-1.2471
AT1G05577	0	5.16669
AT1G05580	4.20047e-09	12.4067
AT1G05610	0.0123529	-1.02062
AT1G05680	0	7.39355
AT1G05710	1.10791e-11	-1.23702
AT1G05730	1.93238e-14	1.65285
AT1G05770	9.8286e-05	-1.4839
AT1G05785	0	1.35366
AT1G05805	0	-1.11463
AT1G05810	5.65599e-14	-1.2976
AT1G05820	2.23959e-11	1.28923
AT1G05835	4.64684e-11	-1.4362
AT1G05880	0	4.55719
AT1G05894	0	2.49177
AT1G05900	0	1.36837
AT1G06020	0	3.27102
AT1G06090	5.35915e-08	-1.97753
AT1G06140	2.2769e-05	1.0588
AT1G06160	0	-3.56857
AT1G06170	0.0020681	-1.49443
AT1G06250	0	2.08873
AT1G06270	2.24713e-14	1.20538
AT1G06350	4.1041e-11	-2.24613
AT1G06360	0	-2.49531
AT1G06420	1.34792e-09	-1.77395
AT1G06440	1.77981e-10	1.15952
AT1G06520	9.64054e-08	-1.50893
AT1G06645	0	-1.33012
AT1G06800	2.30965e-15	-1.52866
AT1G06830	0	-2.35688
AT1G06850	0	-1.44162
AT1G06920	0.00220159	4.11838
AT1G06925	0.0186548	3.23907
AT1G06970	2.92087e-09	5.7981
AT1G06980	9.13757e-12	-4.09922
AT1G07050	0	-2.5639
AT1G07130	3.89416e-11	1.18877
AT1G07175	0.0059594	-1.83396
AT1G07250	0	1.1987
AT1G07260	0	2.29347
AT1G07280	1.18066e-15	-1.15758
AT1G07330	0	4.20157
AT1G07430	0	3.98536
AT1G07440	1.23871e-10	-1.00893
AT1G07490	1.12185e-07	-1.89327
AT1G07520	0.000260178	2.88631
AT1G07610	3.86979e-14	-1.81902
AT1G07615	3.48464e-13	1.05446
AT1G07640	5.56183e-14	-1.01157
AT1G07650	8.77753e-13	-1.12776
AT1G07670	0	1.32697
AT1G07710	3.41368e-15	1.82186
AT1G07720	0	-1.66821
AT1G07890	1.68288e-12	-1.07042
AT1G07902	0.00105624	2.01901
AT1G07950	4.80301e-12	1.00567
AT1G08050	0	1.21152
AT1G08070	5.98556e-07	1.01008
AT1G08090	1.81973e-10	-1.97653
AT1G08120	0.00219482	2.59273
AT1G08160	5.05353e-12	-1.12768
AT1G08180	3.56322e-10	-1.48035
AT1G08190	0	1.47664
AT1G08230	2.58514e-12	-1.43275
AT1G08250	0.000120747	-8.80323
AT1G08290	4.1765e-05	-1.39505
AT1G08430	0.0140591	-2.7566
AT1G08440	0.00779051	-1.88351
AT1G08500	2.13797e-07	-1.79188
AT1G08760	0	1.20573
AT1G08840	3.17772e-10	1.08253
AT1G08890	0	-1.85369
AT1G08900	0	-1.72264
AT1G08920	1.17079e-13	-1.07313
AT1G08930	0	-1.56383
AT1G08940	1.48219e-05	-1.11035
AT1G08980	0	-2.04094
AT1G09000	8.74488e-12	1.09715
AT1G09155	0.00137698	-1.95386
AT1G09176	2.01928e-07	6.57635
AT1G09180	0	3.85792
AT1G09190	1.35887e-11	1.06148
AT1G09220	8.69428e-11	1.42302
AT1G09240	0	-2.61082
AT1G09250	0	-1.33673
AT1G09300	0	1.50911
AT1G09390	0	-2.20016
AT1G09415	2.11259e-13	-1.14294
AT1G09440	0	-1.51515
AT1G09680	0	1.52586
AT1G09750	0	-2.53693
AT1G09890	4.69572e-10	-1.73739
AT1G09930	4.56638e-05	1.78817
AT1G10000	0	2.55979
AT1G10010	0.00149679	7.01029
AT1G10060	3.23165e-12	-1.04098
AT1G10140	1.03538e-07	-1.35873
AT1G10200	0	-1.45704
AT1G10270	0	1.36104
AT1G10280	1.21567e-12	1.06508
AT1G10300	0.019975	1.51743
AT1G10330	6.0823e-07	1.15909
AT1G10380	4.98493e-12	-1.30479
AT1G10470	0	-1.2247
AT1G10530	0.0207432	1.21546
AT1G10540	0.00306561	-1.16495
AT1G10550	5.78938e-07	-3.86832
AT1G10560	0	2.72558
AT1G10580	0	2.02708
AT1G10585	0	4.25484
AT1G10586	2.18725e-06	4.08317
AT1G10640	0	-1.90264
AT1G10650	0	1.28202
AT1G10680	1.33921e-06	6.14774
AT1G10690	0	-2.38807
AT1G10750	1.94027e-07	-1.12648
AT1G10810	0	2.94517
AT1G10990	0	-3.2618
AT1G11000	2.22525e-08	-1.10597
AT1G11070	0.000780432	-1.11221
AT1G11080	1.02287e-09	-1.34958
AT1G11112	7.92986e-06	-1.24541
AT1G11160	7.52558e-09	-1.32925
AT1G11210	0	-1.7909
AT1G11260	0	-1.54289
AT1G11350	1.52019e-10	-1.10278
AT1G11500	0.0414511	-1.02523
AT1G11530	0	-1.84547
AT1G11545	0	-3.04198
AT1G11580	0	-1.8559
AT1G11600	0	-1.91659
AT1G11670	0	3.1281
AT1G11700	0	-2.19078
AT1G11740	0	-4.14133
AT1G11755	0	1.16986
AT1G11765	0.0194568	5.38698
AT1G11770	0.00320252	4.0097
AT1G11915	0.0180016	-1.03382
AT1G11925	0.00930072	-5.99216
AT1G12010	4.50688e-15	-4.96961
AT1G12040	0.00175322	6.93789
AT1G12060	1.49121e-10	-1.21491
AT1G12064	0.00796021	5.95051
AT1G12070	0.000258679	2.47731
AT1G12080	1.25919e-12	-1.37201
AT1G12090	0	-2.638
AT1G12110	0	-2.26116
AT1G12130	1.18066e-15	4.98426
AT1G12150	3.82715e-06	1.32694
AT1G12200	3.37181e-11	-1.45128
AT1G12210	4.85563e-12	1.08861
AT1G12240	0	-2.80908
AT1G12260	1.86688e-05	-1.10407
AT1G12320	0	-1.66932
AT1G12340	0.0229888	-1.03324
AT1G12420	0	-1.41748
AT1G12500	0	-1.4285
AT1G12560	2.82357e-05	9.02539
AT1G12570	0	3.05793
AT1G12610	2.75553e-12	6.78699
AT1G12630	0	4.53457
AT1G12710	0	-1.56533
AT1G12780	0	-2.03027
AT1G12790	1.73364e-08	-1.18203
AT1G12805	0.0192811	-2.43276
AT1G12860	0	-1.03946
AT1G12890	3.17326e-07	2.96611
AT1G12940	0	3.49263
AT1G12950	0	5.14343
AT1G12980	0.0195561	-1.77583
AT1G13040	1.59763e-10	1.64194
AT1G13050	2.43625e-11	1.15312
AT1G13080	0	-1.51796
AT1G13100	0	-1.40942
AT1G13110	0	-1.45876
AT1G13130	0.00679612	-1.31571
AT1G13150	1.72561e-06	1.09888
AT1G13245	0	-2.17053
AT1G13250	0	-1.6775
AT1G13260	0	-1.85461
AT1G13280	0	-1.61627
AT1G13300	0.000593473	-2.63681
AT1G13360	0	-1.84897
AT1G13370	0.00243949	-2.44083
AT1G13390	0	-1.37021
AT1G13400	0.000429422	-1.65309
AT1G13410	3.51201e-13	1.29403
AT1G13480	1.47381e-06	2.93018
AT1G13550	0.00362911	1.32354
AT1G13600	4.44281e-08	-1.71781
AT1G13608	3.81472e-05	2.23729
AT1G13630	0	1.65175
AT1G13635	0.00882906	-2.67294
AT1G13650	0	-2.15429
AT1G13670	1.09732e-07	-2.78249
AT1G13700	0	-2.6625
AT1G13710	1.13068e-11	-1.18531
AT1G13740	0	-2.09951
AT1G13780	0	2.0274
AT1G13800	3.56549e-09	1.13008
AT1G13810	0	1.34986
AT1G13830	0.00143754	-1.07842
AT1G13860	0	1.05255
AT1G13930	0	-1.77604
AT1G14060	0	1.0416
AT1G14100	0.00976814	-1.80322
AT1G14140	0	1.27117
AT1G14200	0	-1.51256
AT1G14230	0	1.18386
AT1G14240	0.00293654	-1.5904
AT1G14280	0	-1.40201
AT1G14350	0	-1.62855
AT1G14440	0	-1.32141
AT1G14470	0.000160328	1.10464
AT1G14600	9.38804e-08	-1.13099
AT1G14630	1.56036e-13	-1.81503
AT1G14687	2.60227e-11	-2.38772
AT1G14700	0	-3.16417
AT1G14720	0	-1.14218
AT1G14730	8.34067e-08	-1.60721
AT1G14780	0	3.00073
AT1G14850	2.09501e-11	1.04969
AT1G14870	7.47676e-05	-1.00221
AT1G14890	1.93238e-14	-1.86298
AT1G14900	0	-1.63485
AT1G14920	0	-1.65667
AT1G15000	0	-2.19257
AT1G15040	2.33088e-12	2.21478
AT1G15050	0.00539314	2.14947
AT1G15125	0	-4.14198
AT1G15150	0	3.30705
AT1G15220	0	1.46086
AT1G15250	0	1.57176
AT1G15260	0	-1.55026
AT1G15310	2.11017e-07	1.24989
AT1G15320	0.00575316	2.98036
AT1G15410	7.91212e-12	-1.05423
AT1G15415	3.26522e-07	2.20206
AT1G15480	0	1.02996
AT1G15520	0	1.52982
AT1G15550	0	-3.01231
AT1G15670	0	-1.94891
AT1G15710	0	1.49176
AT1G15740	0	-1.52559
AT1G15760	4.59187e-05	-1.20295
AT1G15800	1.23079e-10	-1.64869
AT1G15870	0	2.05344
AT1G15900	7.48009e-08	1.66074
AT1G15960	0	-2.49293
AT1G16060	6.17901e-08	-1.13796
AT1G16070	3.65277e-08	-1.12717
AT1G16090	5.06861e-14	1.25487
AT1G16160	0.0369644	2.025
AT1G16170	1.13753e-08	-1.05354
AT1G16310	2.36657e-09	-2.12858
AT1G16360	0.000250114	1.42188
AT1G16370	0.0049923	1.08907
AT1G16380	0.0466937	4.69321
AT1G16390	0	-2.05593
AT1G16410	2.65471e-14	-1.9196
AT1G16440	1.14373e-05	2.07808
AT1G16480	6.84997e-12	1.33613
AT1G16510	0	2.04106
AT1G16515	0.00069967	-1.22228
AT1G16530	1.27034e-05	-1.44205
AT1G16640	1.18814e-07	-1.49141
AT1G16730	0	1.79821
AT1G16770	0.000607547	2.03678
AT1G16790	0	-2.20428
AT1G16800	0	1.71751
AT1G16830	1.18066e-15	1.45126
AT1G17030	0	2.88651
AT1G17060	2.42371e-11	-1.96126
AT1G17140	0	-1.79377
AT1G17147	1.53551e-08	-1.4412
AT1G17170	0	3.26649
AT1G17180	0	4.33626
AT1G17190	1.37835e-07	-1.31603
AT1G17235	0.0237009	1.09656
AT1G17240	5.12966e-13	1.88159
AT1G17340	0	1.28834
AT1G17345	0.000191639	-2.13775
AT1G17420	2.46107e-11	1.03759
AT1G17430	3.18417e-11	-1.15957
AT1G17460	0	1.4372
AT1G17540	0.00345564	3.90009
AT1G17615	0.0259649	1.98001
AT1G17620	4.08078e-13	-1.09397
AT1G17630	6.15289e-12	1.21246
AT1G17665	0	2.01003
AT1G17700	0	-2.49812
AT1G17950	0.0186101	-1.45272
AT1G17970	0	-1.553
AT1G18000	0	-1.3377
AT1G18010	2.54112e-10	2.64068
AT1G18020	5.59775e-15	-1.90405
AT1G18100	0.0424331	4.78706
AT1G18140	1.13384e-06	-1.75476
AT1G18210	2.68514e-13	-1.09913
AT1G18250	0	-1.27616
AT1G18330	0	-1.31288
AT1G18400	1.337e-12	-1.69082
AT1G18570	8.24828e-12	-1.16422
AT1G18590	0	-2.52875
AT1G18620	0	-1.91102
AT1G18650	0	-1.85927
AT1G18690	0	1.41409
AT1G18710	3.71255e-10	-2.10864
AT1G18740	0	-1.18128
AT1G18810	0	-3.00119
AT1G18835	0.0171954	-1.57698
AT1G18870	2.30965e-15	-2.78078
AT1G18880	0	-2.46813
AT1G18900	5.59775e-15	1.12107
AT1G18960	2.64817e-07	3.64135
AT1G19150	0	-1.4624
AT1G19190	0.000279458	-1.65303
AT1G19230	0	3.59147
AT1G19290	1.09995e-14	1.27603
AT1G19320	1.42011e-11	5.06505
AT1G19330	0	-1.93908
AT1G19350	0	-1.12015
AT1G19380	4.1136e-08	-1.12037
AT1G19396	8.76608e-07	1.4073
AT1G19510	4.42471e-09	-3.17559
AT1G19530	6.41589e-07	-2.13666
AT1G19540	0	2.10715
AT1G19565	0.000112331	5.05472
AT1G19610	4.44732e-06	-1.78265
AT1G19630	2.0552e-08	-1.26745
AT1G19660	0	-1.63638
AT1G19770	0	-1.3212
AT1G19780	1.19093e-06	-1.66001
AT1G19790	0.000250114	-1.57215
AT1G19830	1.49848e-07	-1.80822
AT1G19835	0	-1.59706
AT1G19840	3.1092e-09	-1.44034
AT1G19940	2.30965e-15	-2.05499
AT1G20010	0	-2.63057
AT1G20030	0	1.25589
AT1G20070	0	-2.70258
AT1G20160	0	-2.00004
AT1G20190	2.24713e-14	-3.66831
AT1G20330	0	-1.17538
AT1G20350	7.86244e-08	-1.22396
AT1G20440	0	-1.77763
AT1G20450	0	-1.89384
AT1G20520	0.0174662	1.02837
AT1G20550	1.90389e-11	1.08857
AT1G20620	0	-2.78717
AT1G20690	9.16872e-14	1.28067
AT1G20823	2.45418e-14	-1.74841
AT1G20900	0.00183828	1.12799
AT1G20925	0.0182864	5.33377
AT1G20990	0.000231956	-2.02448
AT1G21090	5.56183e-14	-1.24667
AT1G21100	1.84012e-10	-2.90517
AT1G21110	0.000164186	-1.00711
AT1G21120	1.03637e-05	-1.05749
AT1G21130	0	-2.5408
AT1G21140	1.27461e-12	-2.40824
AT1G21210	0	3.63507
AT1G21240	9.0433e-10	1.06034
AT1G21320	0.00313993	1.59427
AT1G21340	1.98428e-05	3.75813
AT1G21360	0.0427017	-2.32658
AT1G21410	0	1.2046
AT1G21470	0.0247347	-1.14755
AT1G21510	3.65836e-05	-1.72042
AT1G21520	0	1.24937
AT1G21530	8.37138e-12	8.46116
AT1G21540	0	1.7559
AT1G21620	0.00678952	6.0321
AT1G21790	0	2.32067
AT1G21910	0	-3.4748
AT1G21920	0	-1.80328
AT1G22030	1.41343e-09	-1.27702
AT1G22065	0.0139935	-1.19357
AT1G22110	9.6996e-05	-2.68449
AT1G22150	0.000106539	-3.09947
AT1G22160	4.34212e-10	-1.20453
AT1G22220	2.65231e-11	-2.83116
AT1G22250	1.28563e-08	-1.16381
AT1G22275	1.77112e-06	1.17517
AT1G22330	0	-2.82741
AT1G22340	3.74934e-13	-2.54989
AT1G22360	0	-2.0779
AT1G22440	9.3731e-10	2.93241
AT1G22490	0	-2.30801
AT1G22500	0	-3.14412
AT1G22530	0	-1.90441
AT1G22550	2.30965e-15	-1.90278
AT1G22570	0	-1.96324
AT1G22590	0	-1.30675
AT1G22600	5.78651e-06	-2.32714
AT1G22630	6.64293e-14	-1.08386
AT1G22640	0	-2.5466
AT1G22660	0	1.05729
AT1G22670	0.0156041	1.79579
AT1G22680	0.0178129	-3.3004
AT1G22690	0	-1.20273
AT1G22740	0	-2.04457
AT1G22830	0	1.65295
AT1G22870	0	1.53657
AT1G22890	0	-2.07318
AT1G22900	0	-2.32037
AT1G22990	0.000971395	-3.04195
AT1G23030	0	-1.28889
AT1G23040	6.04232e-07	-1.00788
AT1G23050	3.86104e-09	-3.31475
AT1G23060	2.768e-05	-2.79272
AT1G23080	0	-1.59335
AT1G23090	0	-2.86933
AT1G23100	0	1.2058
AT1G23110	0.0126327	1.21318
AT1G23120	0.00433291	-1.6594
AT1G23150	8.79593e-14	-1.89903
AT1G23205	0	-2.73573
AT1G23310	1.18066e-15	-1.11723
AT1G23340	1.29404e-06	-1.16392
AT1G23390	0	-3.21417
AT1G23450	2.22418e-13	2.34
AT1G23480	0	-2.38065
AT1G23510	0.000849351	2.77663
AT1G23550	1.61881e-11	1.45829
AT1G23870	3.41368e-15	-1.35495
AT1G23985	0.0183195	-2.76125
AT1G24020	0	-2.32742
AT1G24070	0	-1.98419
AT1G24090	0	1.33511
AT1G24095	0	2.35051
AT1G24100	0	-1.80068
AT1G24130	0.00303874	-2.74046
AT1G24148	0	-1.41672
AT1G24170	0	-1.35652
AT1G24270	0.000116125	-2.2967
AT1G24470	3.24999e-07	-1.24728
AT1G24530	0	-1.8442
AT1G24570	0.000132408	1.61856
AT1G24575	0	-1.19631
AT1G24577	7.00433e-06	-1.31527
AT1G24600	2.15645e-05	1.23032
AT1G24625	7.08744e-12	-1.01762
AT1G24735	4.40173e-10	1.56209
AT1G24851	1.92445e-05	-4.34338
AT1G25141	4.54353e-07	-2.06323
AT1G25230	0	-2.71062
AT1G25240	0.00222336	6.75961
AT1G25275	0	-2.29477
AT1G25277	4.81163e-11	1.48638
AT1G25300	0.000371818	7.76932
AT1G25310	3.14487e-05	8.98375
AT1G25320	0	2.013
AT1G25360	1.8295e-14	1.3159
AT1G25422	0.0013169	-2.04129
AT1G25450	1.53509e-12	-1.06765
AT1G25510	6.69457e-15	-1.29324
AT1G25530	0.00424913	-1.07571
AT1G25550	0	-1.97762
AT1G25560	0	-1.48807
AT1G26100	6.17901e-08	-1.25217
AT1G26210	4.56931e-14	-1.24673
AT1G26330	1.18066e-15	1.3332
AT1G26410	0.00235433	-1.36301
AT1G26560	6.69457e-15	-1.26346
AT1G26762	0.00158689	-2.33466
AT1G26770	0	1.58358
AT1G26800	0	-2.80334
AT1G26820	1.57276e-10	-1.205
AT1G26920	0	-3.23685
AT1G26930	0	1.32047
AT1G26945	0	-1.33266
AT1G26960	8.70149e-14	-1.81632
AT1G26970	0.0353398	1.70664
AT1G27020	0	-3.40284
AT1G27030	0	-1.54009
AT1G27045	0.00489348	-1.4296
AT1G27050	0	1.21128
AT1G27130	0	-1.2581
AT1G27140	0.00142313	3.33563
AT1G27160	0.0188059	5.33367
AT1G27170	4.99636e-08	1.12947
AT1G27210	0	-1.35113
AT1G27290	0	-1.48882
AT1G27380	0.0233912	-1.13547
AT1G27460	0	-1.23607
AT1G27580	0.0217005	-1.66932
AT1G27660	0	-1.48848
AT1G27670	0.0198907	-5.44505
AT1G28100	0	-1.36459
AT1G28130	2.69306e-07	-1.00492
AT1G28210	0	1.43641
AT1G28230	0	-1.79203
AT1G28290	0	-1.33636
AT1G28330	0	-3.08086
AT1G28395	0	1.02168
AT1G28400	0	-1.6226
AT1G28480	5.87456e-12	1.42941
AT1G28660	0	-2.34382
AT1G28670	0	-2.23047
AT1G29050	3.90225e-10	-1.06718
AT1G29090	0.030193	-5.11409
AT1G29160	1.16151e-08	-1.20932
AT1G29195	0.00162155	-1.15602
AT1G29270	0	-2.95138
AT1G29280	3.05609e-14	-2.52594
AT1G29320	0	1.06938
AT1G29395	0	3.45492
AT1G29430	0	-1.81402
AT1G29440	1.00016e-12	-1.38577
AT1G29450	6.84082e-09	-1.76278
AT1G29460	3.67253e-08	-1.38388
AT1G29500	0	-2.41863
AT1G29510	9.20867e-13	-2.20961
AT1G29520	4.42956e-12	-1.1118
AT1G29560	2.30965e-15	1.18448
AT1G29640	8.23964e-07	1.59497
AT1G29670	4.37367e-14	-1.04934
AT1G29680	0.000422454	3.32708
AT1G29720	0	-1.3256
AT1G29740	0.000331564	1.00835
AT1G29770	2.20273e-11	1.37054
AT1G29780	4.76415e-07	1.70948
AT1G29810	0	1.42389
AT1G29910	2.74873e-14	-1.21848
AT1G29962	0.00627235	3.71148
AT1G30020	0.000140803	-3.74122
AT1G30135	0.0357936	-1.86863
AT1G30260	4.47169e-09	-1.25126
AT1G30280	0	-2.2807
AT1G30360	0	1.40599
AT1G30500	0	1.99629
AT1G30515	2.33908e-09	-2.44124
AT1G30520	0	-1.09209
AT1G30530	2.30965e-15	-1.1661
AT1G30640	1.18066e-15	1.13014
AT1G30720	0	1.75542
AT1G30730	0	3.91987
AT1G30740	0	6.23254
AT1G30750	0.00465322	3.10866
AT1G30820	0	2.84632
AT1G30850	4.7771e-12	4.12053
AT1G30870	0.0420659	4.69926
AT1G30960	0	1.2592
AT1G31050	0.000585174	-2.39511
AT1G31310	3.36337e-05	-1.18313
AT1G31320	6.07096e-11	-1.66216
AT1G31470	4.63049e-10	1.14034
AT1G31580	0	-1.57503
AT1G31630	0	10.7925
AT1G31690	0	-2.01746
AT1G31710	0	-1.49568
AT1G31720	0.0187235	-1.2707
AT1G31750	0.000233319	-1.31131
AT1G31814	0	1.28122
AT1G31835	2.80778e-11	-1.75031
AT1G31840	1.66543e-11	1.48702
AT1G32090	0	-1.3733
AT1G32170	1.57952e-13	-1.97745
AT1G32320	0.0463568	4.5961
AT1G32350	1.9711e-05	1.33875
AT1G32375	3.57915e-12	3.37431
AT1G32450	1.93238e-14	-1.20841
AT1G32510	0.0216235	2.20028
AT1G32540	0	-2.83599
AT1G32560	0	3.7983
AT1G32640	2.99528e-12	-1.82034
AT1G32690	2.68096e-08	-1.66524
AT1G32740	6.99642e-07	-1.4608
AT1G32780	5.30614e-08	-1.43499
AT1G32870	0	2.76034
AT1G32880	0.00379022	3.90013
AT1G33030	3.02764e-06	1.41252
AT1G33055	0.000406541	-2.03625
AT1G33170	0	-1.76505
AT1G33260	2.90618e-10	-1.26352
AT1G33420	0	1.54903
AT1G33440	8.76084e-09	-1.03143
AT1G33500	0.0273993	1.07836
AT1G33600	0	-1.55551
AT1G33612	6.51562e-13	2.20622
AT1G33700	4.93585e-09	-1.27752
AT1G33760	0.019829	-2.26874
AT1G33770	3.93356e-10	-2.58458
AT1G33811	0	-1.59227
AT1G33930	1.1429e-09	-1.25141
AT1G34040	0.045459	-1.13983
AT1G34180	1.99107e-07	1.04112
AT1G34245	1.02551e-10	-1.1275
AT1G34420	0	1.37391
AT1G34575	0.041069	4.6993
AT1G34580	1.16906e-10	1.51166
AT1G34640	3.46104e-14	-1.42535
AT1G34760	1.8295e-14	-1.42406
AT1G35140	0.00074045	-1.19126
AT1G35180	5.17695e-11	-1.8008
AT1G35230	6.33846e-11	-1.11989
AT1G35260	9.99392e-07	-1.90471
AT1G35290	0.000576644	-1.77825
AT1G35560	6.05318e-14	-1.18228
AT1G35780	0	-1.13169
AT1G35830	2.30965e-15	-2.24356
AT1G35910	0.000634286	-1.15673
AT1G36940	1.18066e-15	-3.02027
AT1G38065	0.000379091	-1.31983
AT1G41830	0	-1.26055
AT1G43160	4.11722e-06	4.33489
AT1G43605	5.86403e-06	-1.48807
AT1G43650	0	-3.16361
AT1G43800	0	-3.35099
AT1G43910	1.6262e-14	1.132
AT1G43980	1.71874e-10	1.3057
AT1G44100	0	-1.58192
AT1G44110	1.72893e-14	-1.06736
AT1G44760	1.22526e-11	-1.01827
AT1G44800	0	-1.78446
AT1G44830	0.0372842	-1.40667
AT1G45010	0	-1.56291
AT1G45130	7.12007e-13	-1.00574
AT1G45160	0	3.48513
AT1G45163	0	3.01831
AT1G45165	9.60935e-06	-9.80559
AT1G45201	0	-1.60676
AT1G45332	0	1.24036
AT1G45616	1.97089e-12	3.44829
AT1G46264	4.38848e-12	-1.09213
AT1G46480	0	-2.94864
AT1G46768	1.66621e-09	-1.98422
AT1G47128	5.56183e-14	-1.02948
AT1G47271	0.00571976	-1.75204
AT1G47480	5.73989e-06	-1.06444
AT1G47485	1.48219e-05	-2.54218
AT1G47655	3.28709e-07	-1.51817
AT1G47760	3.45845e-07	-2.18182
AT1G47840	6.06131e-09	-1.28067
AT1G47890	2.59374e-09	1.29537
AT1G47960	0	-2.74933
AT1G47980	0.00479743	-3.15948
AT1G48020	0.0215974	3.24098
AT1G48060	1.78143e-06	2.15848
AT1G48260	1.37397e-12	-2.64749
AT1G48330	0	-1.9977
AT1G48370	0	1.32156
AT1G48405	0.0152677	1.42564
AT1G48560	0.00074045	1.13585
AT1G48660	0.000127822	-2.01956
AT1G48750	2.88627e-05	-9.47761
AT1G48950	0	1.10658
AT1G49010	0	-1.17075
AT1G49032	9.75463e-14	-1.23828
AT1G49050	0	1.18793
AT1G49130	0	-1.67351
AT1G49160	0	-1.65797
AT1G49200	1.21427e-12	-2.72525
AT1G49210	0.000952067	-1.99582
AT1G49220	0.00170896	-2.14175
AT1G49230	0	-2.70344
AT1G49245	8.17468e-13	1.1816
AT1G49250	0.00177723	3.33562
AT1G49310	1.54118e-13	-2.94633
AT1G49320	7.72524e-14	-2.50283
AT1G49360	0	2.53748
AT1G49405	1.97296e-07	1.47845
AT1G49430	0	-1.11132
AT1G49450	2.16203e-05	-1.99705
AT1G49470	0	-2.07236
AT1G49490	3.41368e-15	-2.0299
AT1G49500	0	-3.76666
AT1G49530	2.47492e-11	1.39034
AT1G49610	0.0117674	1.56545
AT1G49640	0.000120087	8.34245
AT1G49650	3.05609e-14	-1.01684
AT1G49700	0.007821	1.2058
AT1G49730	0	-1.33657
AT1G49750	1.40973e-13	-1.02707
AT1G49830	8.45768e-06	-3.16711
AT1G49860	0.0241728	-1.99491
AT1G49900	0.0224093	1.99528
AT1G49975	2.82523e-11	-1.02778
AT1G50040	2.30857e-13	-2.48941
AT1G50190	0.00736687	2.91168
AT1G50280	0	-2.13556
AT1G50310	0	3.71756
AT1G50400	1.21845e-10	2.81414
AT1G50480	2.64071e-13	-1.04703
AT1G50520	2.74873e-14	1.39479
AT1G50590	1.73846e-05	-1.40741
AT1G50610	1.84099e-10	6.2156
AT1G50732	2.18759e-13	-1.23399
AT1G50745	0	3.7119
AT1G50750	0	3.9468
AT1G50960	0.000609571	7.49723
AT1G51090	0	4.01565
AT1G51140	0	1.5573
AT1G51210	0.000316605	7.83781
AT1G51355	2.70345e-06	-1.49088
AT1G51380	9.43402e-13	1.12493
AT1G51400	1.09995e-14	-1.24272
AT1G51420	0.00975955	1.54924
AT1G51440	0	-1.88811
AT1G51660	0	1.09314
AT1G51670	3.06286e-05	1.09881
AT1G51680	0	-1.80668
AT1G51770	0.00101301	1.65517
AT1G51805	0	-1.51044
AT1G51820	4.26524e-06	1.14363
AT1G51950	0	-1.77518
AT1G52140	0	-2.26356
AT1G52155	3.22488e-12	1.20537
AT1G52160	0	1.25003
AT1G52190	0	-2.47412
AT1G52200	0	-1.45325
AT1G52245	1.72893e-14	-2.08841
AT1G52270	1.52697e-05	-1.32824
AT1G52315	5.4597e-08	1.07521
AT1G52330	0.0150872	-1.7031
AT1G52340	1.31119e-14	-1.11394
AT1G52342	0	-3.20325
AT1G52380	0	1.15777
AT1G52430	5.32565e-08	1.3401
AT1G52450	6.97125e-12	1.3071
AT1G52530	2.19288e-06	1.06902
AT1G52565	0.000175755	-1.62308
AT1G52650	0.000439013	1.82034
AT1G52700	0	-2.92932
AT1G52720	4.17493e-08	-1.06998
AT1G52750	4.6864e-11	-3.136
AT1G52800	9.85594e-05	-1.20568
AT1G52820	6.21305e-05	1.06421
AT1G52827	1.53187e-13	-1.98023
AT1G53060	2.21685e-11	-2.11941
AT1G53070	0	-1.40715
AT1G53090	0	1.18223
AT1G53100	0.000262037	-1.41899
AT1G53160	4.83477e-07	-1.02569
AT1G53230	1.18066e-15	-1.25753
AT1G53250	0	-1.54187
AT1G53260	0.00353182	-1.41941
AT1G53270	8.28781e-08	1.37642
AT1G53290	0	1.08256
AT1G53560	0	-2.07939
AT1G53580	6.64293e-14	-1.05008
AT1G53600	1.88458e-09	1.2473
AT1G53633	9.25718e-05	2.12801
AT1G53640	0.0333348	2.50285
AT1G53645	1.18066e-15	1.07171
AT1G53690	0.014426	-1.02119
AT1G53700	1.03101e-05	-1.80001
AT1G53780	1.25804e-11	1.05185
AT1G53840	0	-1.43889
AT1G53870	0	-2.1073
AT1G53880	0	1.01911
AT1G53885	3.67698e-10	-1.39234
AT1G53887	0	-2.56767
AT1G53890	5.22372e-12	-2.04606
AT1G53903	6.99091e-08	-1.38863
AT1G53940	0.00355045	6.47392
AT1G53945	0.0270603	5.051
AT1G54000	3.25711e-10	-1.34319
AT1G54020	8.40638e-05	1.19561
AT1G54100	0	1.187
AT1G54280	0.000993541	2.44405
AT1G54380	0	1.04083
AT1G54560	0.0494955	1.32348
AT1G54730	0	-1.58322
AT1G54740	0	-3.55992
AT1G54820	0	-2.24484
AT1G55040	1.31119e-14	1.22696
AT1G55070	0.0423764	2.30839
AT1G55120	5.65599e-14	-1.20931
AT1G55170	0	1.26369
AT1G55290	1.19093e-06	3.76592
AT1G55330	0	-3.3852
AT1G55360	0	-1.21915
AT1G55380	1.38073e-08	-2.11351
AT1G55420	0.0447051	1.00237
AT1G55500	1.43681e-13	1.07953
AT1G55610	1.18066e-15	1.21309
AT1G55800	2.34399e-10	2.20653
AT1G55803	0.00238914	2.24625
AT1G55820	0	1.50073
AT1G55850	0	-1.46808
AT1G55900	0	1.12023
AT1G55920	2.30965e-15	-1.24086
AT1G55990	0.0410207	-2.44708
AT1G56010	0	-2.19797
AT1G56145	0	2.04717
AT1G56170	0	2.71732
AT1G56210	0	-1.81744
AT1G56220	0	-2.6165
AT1G56440	9.12929e-13	1.02724
AT1G56580	9.75463e-14	-1.28698
AT1G56650	7.77745e-15	1.53907
AT1G56710	2.28566e-05	-1.06208
AT1G56720	0	-1.47584
AT1G57590	1.80604e-07	1.13191
AT1G57750	0.00320388	-2.13593
AT1G57980	2.13716e-12	-1.86831
AT1G57990	0	-2.20142
AT1G58007	0.0167528	-1.84439
AT1G58060	7.00216e-13	1.11505
AT1G58120	0.0459211	1.63061
AT1G58150	0.0372125	-1.13797
AT1G58160	0.0385889	-1.31844
AT1G58170	2.34825e-05	-1.52905
AT1G58180	0	-1.49982
AT1G58190	2.2245e-10	-1.88945
AT1G58215	0.0223717	1.67285
AT1G58220	1.52028e-14	1.09365
AT1G58223	0.021286	-5.87913
AT1G58225	2.95725e-12	-1.46574
AT1G58270	0	-2.28976
AT1G58370	0	-2.49191
AT1G58460	6.21524e-06	-2.82459
AT1G58602	2.30965e-15	-1.37246
AT1G59030	0.0194934	-3.30044
AT1G59590	2.99848e-06	-1.02696
AT1G59740	6.64612e-07	-1.10685
AT1G59930	3.61704e-12	-1.86118
AT1G59950	7.33843e-07	6.24615
AT1G60010	1.18066e-15	-1.06752
AT1G60060	0	-1.81815
AT1G60110	1.18515e-09	-2.22727
AT1G60140	0	-1.03311
AT1G60470	0.000168909	4.94898
AT1G60590	0	-1.65599
AT1G60620	0	1.20991
AT1G60680	2.30965e-15	-2.44413
AT1G60760	0.000271306	4.69518
AT1G60850	0	1.16734
AT1G60870	0	-1.58076
AT1G60880	0.00433322	6.318
AT1G60920	0.000144322	2.41839
AT1G61080	0.0373246	1.46735
AT1G61120	0.0060419	1.23289
AT1G61130	0.0396806	-1.70139
AT1G61160	6.91153e-07	10.5776
AT1G61165	0.00358866	6.44225
AT1G61290	9.98463e-05	5.08959
AT1G61400	0	1.52519
AT1G61440	3.53997e-06	1.56244
AT1G61500	1.37486e-09	1.01009
AT1G61575	0.0100945	1.26249
AT1G61600	0	-2.35357
AT1G61640	0	1.41467
AT1G61660	0	-1.42509
AT1G61667	1.05155e-10	-1.79781
AT1G61795	0	-3.12502
AT1G61810	2.79701e-05	-1.99043
AT1G61820	5.30959e-10	-1.98029
AT1G61860	5.85254e-14	2.21492
AT1G61930	0.0048583	-1.26331
AT1G62000	0.0156151	5.45663
AT1G62080	0.0410391	2.92853
AT1G62110	1.08431e-11	1.12807
AT1G62150	0	1.41539
AT1G62200	1.31119e-14	-1.11146
AT1G62260	4.7846e-05	1.02776
AT1G62262	0.0123529	-1.22842
AT1G62290	1.44471e-06	-1.18133
AT1G62320	0.00937238	1.24105
AT1G62360	4.15024e-12	-1.26988
AT1G62380	0	-1.39883
AT1G62420	0.00293996	1.90105
AT1G62480	0	-1.17498
AT1G62500	0	-1.26499
AT1G62510	0	-2.78096
AT1G62520	5.82822e-08	-1.01742
AT1G62540	0	1.98413
AT1G62560	0	-2.01593
AT1G62570	0	1.71543
AT1G62620	0.0304649	-1.01312
AT1G62710	0	2.55627
AT1G62720	0	3.07141
AT1G62730	0	1.32082
AT1G62760	0.00189088	-2.18959
AT1G62770	1.10092e-07	-3.75715
AT1G62790	0	-1.66328
AT1G62800	6.7523e-13	-1.25528
AT1G62810	0	-1.88305
AT1G62900	0.0143086	2.04022
AT1G62935	0.0194517	-2.07969
AT1G62975	1.16742e-05	-2.74402
AT1G63030	0	8.63588
AT1G63090	0	-1.39084
AT1G63140	0.0125173	1.24453
AT1G63150	5.05117e-09	1.12861
AT1G63220	2.6877e-10	-1.09345
AT1G63230	5.92297e-12	1.32871
AT1G63250	0	1.65285
AT1G63295	1.06357e-11	-1.69383
AT1G63300	1.59501e-10	-1.08709
AT1G63380	0.000110956	1.08536
AT1G63420	0	-2.01285
AT1G63650	0	-1.5741
AT1G63710	1.88963e-09	-1.66721
AT1G63800	0	-2.04328
AT1G63810	7.69876e-12	1.12404
AT1G63930	0	3.2875
AT1G63960	0.00475195	-2.80944
AT1G64080	1.26866e-09	-1.06105
AT1G64107	0.0231503	1.67291
AT1G64170	0	-1.87858
AT1G64200	2.05922e-10	-1.36433
AT1G64210	1.38203e-13	3.6862
AT1G64220	2.77114e-07	1.29047
AT1G64300	6.15867e-08	1.09542
AT1G64310	6.55088e-14	2.77196
AT1G64320	0	2.09269
AT1G64400	0	-1.43576
AT1G64405	1.46534e-09	1.58085
AT1G64500	1.18066e-15	-1.2028
AT1G64590	7.2488e-05	3.03668
AT1G64600	0	1.46884
AT1G64620	0	-1.57271
AT1G64625	1.40063e-11	-2.31341
AT1G64640	0	-2.1964
AT1G64720	0	-1.43981
AT1G64740	0	2.05465
AT1G64780	0	2.24206
AT1G64820	4.70203e-13	3.93149
AT1G64890	0	1.39433
AT1G64900	0	1.2576
AT1G64930	4.50688e-15	9.62096
AT1G64940	0	6.09331
AT1G64960	0	1.84609
AT1G65030	0	1.3346
AT1G65080	1.67399e-11	1.10241
AT1G65130	0.000601526	1.02699
AT1G65190	2.30965e-15	-1.01708
AT1G65220	1.52028e-14	1.06768
AT1G65240	0.00029796	1.11556
AT1G65310	6.43833e-06	-2.25614
AT1G65330	0.0465702	-1.96298
AT1G65390	8.70149e-14	-1.70465
AT1G65450	2.31073e-10	-1.26187
AT1G65500	0	1.51988
AT1G65590	0	-2.24926
AT1G65710	1.28007e-11	-1.08072
AT1G65845	0	-1.90791
AT1G65860	0	-2.34938
AT1G65870	1.78201e-07	-1.49411
AT1G65890	2.00554e-08	-4.07174
AT1G65900	0	-1.68548
AT1G65930	0	-1.352
AT1G65985	1.754e-11	-1.98102
AT1G66060	0.000224021	-3.29106
AT1G66120	1.05679e-12	8.7612
AT1G66140	0	-1.45247
AT1G66150	2.2487e-12	-1.0201
AT1G66160	1.97447e-06	-1.47385
AT1G66170	0.0250837	1.58981
AT1G66180	0	-2.02379
AT1G66190	0	-2.09029
AT1G66200	0	-1.43748
AT1G66230	0	-2.39917
AT1G66350	0	-2.40303
AT1G66380	0.0255257	-1.53878
AT1G66390	0.00335864	-1.62259
AT1G66440	0.0223741	3.14279
AT1G66450	9.10012e-08	2.16738
AT1G66480	9.54863e-06	-1.10109
AT1G66500	0	1.71942
AT1G66550	0.0412047	2.11591
AT1G66700	1.89882e-05	-1.58961
AT1G66810	0.000377597	-1.02625
AT1G66830	1.42164e-09	-1.50461
AT1G66860	0.00650803	-2.59968
AT1G66890	0	-1.34578
AT1G66930	1.53509e-12	-1.97437
AT1G66940	0	-2.46873
AT1G66960	1.38804e-07	-1.49753
AT1G67000	5.95522e-13	1.34617
AT1G67020	5.49319e-06	1.98276
AT1G67050	0	-2.39875
AT1G67100	1.11781e-06	6.15039
AT1G67120	4.39972e-06	1.17579
AT1G67160	0.0470948	4.59614
AT1G67220	0.00028647	2.90027
AT1G67260	2.86726e-09	-1.69101
AT1G67265	0.000134529	-4.95378
AT1G67330	4.8943e-09	-1.20737
AT1G67340	3.41368e-15	-1.14818
AT1G67400	4.76809e-11	-1.49561
AT1G67480	0	-1.01088
AT1G67590	0	-1.84063
AT1G67620	0	1.15606
AT1G67623	0.00766519	5.95065
AT1G67650	2.57499e-06	1.04575
AT1G67710	2.23821e-07	-1.15033
AT1G67750	0	-3.23807
AT1G67760	0.00101243	-1.33775
AT1G67830	5.59775e-15	-1.18117
AT1G67910	0	-2.57909
AT1G67980	1.64205e-05	-1.39759
AT1G68110	2.45716e-13	-1.98927
AT1G68190	0	-1.94108
AT1G68238	0	-2.60625
AT1G68240	0.00833601	-3.58963
AT1G68320	0.0109528	1.37529
AT1G68330	2.47249e-06	-1.07354
AT1G68350	0.000791515	-1.70089
AT1G68360	8.95329e-05	-1.87618
AT1G68470	8.60876e-07	-1.07743
AT1G68480	0.00207947	-1.04647
AT1G68500	3.21826e-13	1.52616
AT1G68520	0	-1.78184
AT1G68530	3.41368e-15	-1.14903
AT1G68560	0	-1.34669
AT1G68570	9.7526e-13	-1.27932
AT1G68585	0	-2.09442
AT1G68640	7.02828e-12	-1.39103
AT1G68710	0	1.75614
AT1G68740	0	-1.93776
AT1G68780	0	-1.9817
AT1G68795	6.21505e-06	-1.83009
AT1G68800	0.00334501	-1.32922
AT1G68840	0	-2.11665
AT1G68850	0.0197107	-1.316
AT1G68870	1.99336e-10	-1.26427
AT1G68930	1.24696e-11	1.27952
AT1G68990	0	1.56028
AT1G69040	0	-2.09233
AT1G69080	2.47492e-11	-1.78425
AT1G69160	0	-1.47428
AT1G69230	7.64963e-05	-1.33462
AT1G69290	1.3265e-10	1.17818
AT1G69350	1.46102e-09	1.24856
AT1G69360	1.40549e-12	1.04381
AT1G69480	0.0060329	1.26572
AT1G69490	6.43978e-09	-1.92525
AT1G69530	0	-3.06953
AT1G69540	0.00218354	1.46904
AT1G69570	4.09678e-13	-1.19591
AT1G69710	8.92389e-08	1.71216
AT1G69760	0	-3.33859
AT1G69780	0	-1.59611
AT1G69790	0.000131453	1.17109
AT1G69850	0	-1.89266
AT1G69870	0	-1.73569
AT1G69890	0	-2.01948
AT1G70090	0	-1.39977
AT1G70210	0	-2.40704
AT1G70260	0	-2.80372
AT1G70270	0.00104615	-2.54219
AT1G70290	6.69457e-15	-1.07753
AT1G70360	1.15584e-05	1.03948
AT1G70410	0	-1.72152
AT1G70420	0	-1.92483
AT1G70430	5.3804e-10	-1.07425
AT1G70440	1.77443e-05	3.36895
AT1G70460	4.50688e-15	3.03612
AT1G70470	3.13325e-10	-1.34832
AT1G70500	0.000178509	-1.29019
AT1G70560	0	-1.72766
AT1G70640	0.00766519	1.11418
AT1G70670	0	-1.52878
AT1G70700	8.10395e-09	-1.07523
AT1G70710	3.41368e-15	-1.05539
AT1G70800	2.28676e-08	-1.45988
AT1G70890	0	-1.47825
AT1G70895	7.50196e-06	-1.1375
AT1G70985	5.66502e-06	-1.17412
AT1G71000	0.00945458	-3.19005
AT1G71015	7.24783e-07	-2.90239
AT1G71030	0	-1.52923
AT1G71080	0	1.26405
AT1G71110	2.30965e-15	1.25087
AT1G71210	5.65589e-11	1.00399
AT1G71240	0	1.14301
AT1G71250	0.00703073	2.38567
AT1G71420	5.59775e-15	1.66477
AT1G71450	0.0144291	3.32946
AT1G71490	8.86612e-15	1.39157
AT1G71520	0.0131595	3.41441
AT1G71530	0	1.66072
AT1G71690	0.00464262	-2.38633
AT1G71692	0.0190602	-1.70062
AT1G71695	0	-1.72827
AT1G71850	0	1.33474
AT1G71890	3.27615e-11	-1.95216
AT1G71960	0	-1.97858
AT1G71970	0	-2.33571
AT1G72060	2.00505e-09	-1.85968
AT1G72120	8.42395e-12	1.56858
AT1G72150	0	-1.59635
AT1G72160	0	-1.27876
AT1G72230	4.16949e-12	-1.6407
AT1G72330	9.93267e-15	1.02578
AT1G72416	0	-3.17652
AT1G72430	0	-2.73637
AT1G72460	0.000932996	7.24332
AT1G72470	0	1.13452
AT1G72500	0	-1.32427
AT1G72510	0	-2.40461
AT1G72560	2.72129e-09	1.03278
AT1G72570	0.00941084	5.85784
AT1G72610	0	-2.10609
AT1G72620	3.00698e-08	-3.82619
AT1G72630	0	-1.68796
AT1G72645	6.05147e-13	-1.04188
AT1G72660	7.77734e-10	2.03474
AT1G72720	0.00502605	-1.08687
AT1G72760	0	4.38483
AT1G72770	0	1.1446
AT1G72800	2.08605e-09	-1.39843
AT1G72870	0	2.97582
AT1G72970	4.64116e-13	-1.0365
AT1G73040	0.0020686	-1.16508
AT1G73065	0.0181838	3.33042
AT1G73066	0	3.67206
AT1G73260	0.00426947	-1.01902
AT1G73325	2.22064e-10	2.12699
AT1G73330	0.00313899	-1.36433
AT1G73510	0.0148301	3.32938
AT1G73550	0.000442501	-3.19655
AT1G73600	0	-2.8576
AT1G73620	0	-2.03364
AT1G73630	0	-1.81511
AT1G73640	9.09745e-07	-1.71882
AT1G73680	0	-1.85313
AT1G73700	4.69187e-08	1.24318
AT1G73750	2.30965e-15	-1.12364
AT1G73780	0.0262161	1.44029
AT1G73830	5.27554e-09	-1.76415
AT1G73850	1.66401e-12	-1.29548
AT1G73870	0	-1.50711
AT1G73875	0	1.37864
AT1G73970	0	1.24057
AT1G74000	0.00149141	-1.17141
AT1G74070	0	-1.49738
AT1G74090	0	-1.65393
AT1G74100	1.00733e-11	-1.02927
AT1G74140	0.0399521	1.5384
AT1G74180	1.06489e-11	1.09944
AT1G74240	0	1.542
AT1G74458	0	-3.40544
AT1G74460	0.00657578	-1.20133
AT1G74550	0	2.76963
AT1G74580	8.09049e-08	1.24114
AT1G74630	8.24082e-07	1.60839
AT1G74660	0.00339724	-2.044
AT1G74670	4.56748e-13	-5.06812
AT1G74675	0.00391116	-6.60264
AT1G74710	0	1.30811
AT1G74740	7.88593e-10	-1.00178
AT1G74750	6.29798e-09	1.0665
AT1G74840	0	-1.12529
AT1G74870	1.20147e-07	1.77047
AT1G74900	0	1.67497
AT1G74930	1.91674e-08	1.16666
AT1G75000	0	2.36891
AT1G75030	3.36014e-09	-1.06947
AT1G75050	0	3.15174
AT1G75060	7.40881e-06	-1.03196
AT1G75090	0	-1.66128
AT1G75190	0	-2.83797
AT1G75200	3.52982e-13	1.01294
AT1G75220	0	-1.17498
AT1G75240	0	-1.72408
AT1G75250	0.000217959	-1.91139
AT1G75360	4.47831e-08	1.19718
AT1G75370	0	1.73738
AT1G75380	0	-2.28747
AT1G75430	0.0020581	-2.86866
AT1G75450	3.41368e-15	1.57738
AT1G75460	0	-1.32121
AT1G75500	0	-1.31685
AT1G75520	0.000128777	-1.26457
AT1G75540	0	-1.69051
AT1G75550	2.89567e-05	-1.41979
AT1G75590	8.14234e-08	-2.21615
AT1G75710	1.93238e-14	-1.07525
AT1G75780	0	-1.80188
AT1G75785	0.001616	-7.5911
AT1G75820	0	-1.24767
AT1G75880	3.72757e-13	-1.68381
AT1G75890	4.54342e-07	-1.77697
AT1G75900	0	-1.7132
AT1G75920	0.00992612	-2.44362
AT1G75960	0	-3.03829
AT1G76080	0	-1.26903
AT1G76090	0	-2.31332
AT1G76100	0	-1.37639
AT1G76110	0	-2.36716
AT1G76130	0	-1.38512
AT1G76160	0	-2.49286
AT1G76180	0	-1.73612
AT1G76190	0.000377985	-1.54016
AT1G76240	0	-2.17297
AT1G76250	0.000206031	-1.4037
AT1G76410	0	-3.09599
AT1G76420	1.89942e-07	-2.09457
AT1G76430	0.00269362	6.61066
AT1G76470	1.16281e-05	2.25571
AT1G76500	0	8.71469
AT1G76530	1.03068e-09	-1.97897
AT1G76590	0	-2.18313
AT1G76610	3.04677e-07	-4.0049
AT1G76650	1.98909e-06	-1.4025
AT1G76680	3.41368e-15	-1.37752
AT1G76790	2.01522e-11	-1.38103
AT1G76800	0	-3.12715
AT1G76890	0	-2.4442
AT1G76930	2.07401e-10	-1.12505
AT1G76965	0.0328131	1.77892
AT1G76990	0	-1.28275
AT1G77010	5.16597e-14	1.77357
AT1G77020	0	-1.94818
AT1G77030	3.80879e-09	1.07473
AT1G77122	0	1.30952
AT1G77145	5.53935e-05	-1.71785
AT1G77230	0	1.28775
AT1G77240	0.000168341	-8.73935
AT1G77360	1.74742e-06	1.12336
AT1G77390	6.04855e-06	1.00381
AT1G77400	2.74873e-14	-1.93794
AT1G77405	0	2.02404
AT1G77520	3.14259e-06	-3.4301
AT1G77640	0.0239121	-1.21144
AT1G77660	0	2.22735
AT1G77690	0	-2.00728
AT1G77760	0	-1.29151
AT1G77765	6.97305e-11	-1.77796
AT1G77770	0	1.65431
AT1G77855	0.000159178	-2.24776
AT1G77870	3.15266e-14	-3.85868
AT1G77885	2.19838e-09	-1.71764
AT1G77960	2.15989e-13	-2.56269
AT1G77990	0	-2.90342
AT1G78000	0	-2.07358
AT1G78030	2.67369e-09	-2.20008
AT1G78060	0	2.20817
AT1G78090	1.18066e-15	-2.42644
AT1G78100	3.35749e-14	-1.11943
AT1G78110	4.08878e-13	-1.24289
AT1G78170	0	-1.44359
AT1G78190	2.95553e-07	1.25074
AT1G78210	2.36352e-13	-1.13122
AT1G78230	0	-1.86297
AT1G78260	0	-2.23203
AT1G78270	0	-2.09836
AT1G78320	1.81575e-08	-2.63981
AT1G78370	1.37354e-12	-1.10404
AT1G78430	5.24618e-10	-1.01884
AT1G78480	0.000375418	-2.24302
AT1G78490	0	-1.42638
AT1G78530	2.84925e-12	-1.76841
AT1G78580	1.6706e-12	-1.1936
AT1G78670	0	-1.65698
AT1G78780	1.39664e-09	1.41837
AT1G78815	1.83797e-08	2.62967
AT1G78820	0	1.67391
AT1G78850	0	-1.51888
AT1G78922	0.0383167	1.51161
AT1G78970	0	-2.36456
AT1G78990	0.000128358	-1.13933
AT1G79110	9.16872e-14	-1.00114
AT1G79120	8.35574e-09	1.36302
AT1G79170	0.0261509	1.09651
AT1G79250	0.00120187	3.53652
AT1G79310	0.0376209	-2.06964
AT1G79360	0.0138692	-1.10329
AT1G79420	6.69457e-15	-1.67305
AT1G79430	0	-1.38205
AT1G79470	0	1.35325
AT1G79480	8.94915e-07	-1.98953
AT1G79490	0	1.25003
AT1G79610	0	1.07026
AT1G79700	0	-2.41441
AT1G79760	4.59378e-05	-2.43933
AT1G79800	4.50688e-15	4.86455
AT1G79920	5.33486e-09	1.00206
AT1G80050	0	-2.46648
AT1G80090	5.57276e-09	5.75054
AT1G80100	0	3.89016
AT1G80110	0	2.3706
AT1G80120	2.30965e-15	1.59441
AT1G80130	0	5.58252
AT1G80133	3.95767e-06	9.8687
AT1G80140	1.4735e-07	11.1671
AT1G80150	0	1.39411
AT1G80180	0	-3.09024
AT1G80230	0	1.49599
AT1G80240	0	6.75404
AT1G80270	1.68978e-12	1.00223
AT1G80300	0	1.99756
AT1G80340	0.000233057	-1.58248
AT1G80370	1.8295e-14	-1.23701
AT1G80440	0	-2.32767
AT1G80450	0	1.72052
AT1G80460	0	-1.11789
AT1G80520	3.92772e-07	-1.36448
AT1G80530	0	1.06939
AT1G80540	0.00148504	-2.4925
AT1G80610	0	1.44018
AT1G80690	0	-1.54021
AT1G80720	0	1.27773
AT1G80830	0	-1.20682
AT1G80840	9.23952e-06	1.02328
AT1G80865	0.0194392	-3.30041
AT1G80880	2.17376e-11	1.0475
AT1G80920	0	-2.43969
AT2G01008	0	9.32463
AT2G01150	1.89042e-09	-1.91929
AT2G01200	0.0256919	-1.27385
AT2G01300	1.28424e-08	-2.79126
AT2G01340	2.34399e-10	-1.6005
AT2G01390	7.92787e-07	1.04021
AT2G01430	0.00773141	-1.65559
AT2G01450	1.10451e-13	-1.0372
AT2G01505	2.45418e-14	-1.34316
AT2G01510	1.50308e-11	1.19253
AT2G01520	0.0302877	-1.78119
AT2G01590	2.13169e-12	-1.02616
AT2G01610	0	-2.701
AT2G01630	0	-1.25565
AT2G01660	0	-2.1727
AT2G01670	0	-2.40896
AT2G01730	1.81478e-07	1.0635
AT2G01755	5.08828e-09	-1.11973
AT2G01760	3.50289e-11	-1.14233
AT2G01850	6.69457e-15	-1.06148
AT2G01860	0	1.313
AT2G01890	0	-3.34305
AT2G01900	0.0264371	-2.65839
AT2G01913	0	-1.759
AT2G01918	0	-2.29759
AT2G01950	2.30965e-15	-1.24407
AT2G01990	0	-2.35655
AT2G02000	0.000530085	2.44799
AT2G02020	0	-2.49754
AT2G02060	1.04556e-10	-1.51853
AT2G02070	5.7521e-14	-1.13605
AT2G02080	0	-1.39331
AT2G02100	0	-1.79067
AT2G02130	0	-1.21971
AT2G02150	0	1.43251
AT2G02240	0.00135375	-1.47259
AT2G02450	0	-1.31351
AT2G02497	0.0154474	3.3295
AT2G02540	7.49511e-11	-1.38905
AT2G02720	7.46604e-05	2.71889
AT2G02820	0	-1.85467
AT2G02930	3.60083e-05	-2.1938
AT2G02950	0	-2.6524
AT2G02990	1.81085e-05	1.76519
AT2G03060	0	1.89948
AT2G03090	0	-1.4288
AT2G03130	0.00348475	3.90011
AT2G03200	0.00150019	-1.38122
AT2G03310	0	-1.70454
AT2G03340	0	-1.13601
AT2G03380	2.91819e-10	1.46028
AT2G03410	1.17412e-06	-1.24945
AT2G03440	0	-1.4509
AT2G03460	2.14101e-08	5.52665
AT2G03500	4.76491e-12	-1.37775
AT2G03505	2.7043e-10	-2.27887
AT2G03550	0	-2.10803
AT2G03750	0	-1.72395
AT2G03760	0	2.47478
AT2G03770	0	4.75437
AT2G03980	0	-1.64314
AT2G04040	0	3.12321
AT2G04050	0	4.57444
AT2G04070	0	3.16465
AT2G04160	0	-1.40542
AT2G04270	1.72893e-14	-1.19459
AT2G04350	0	1.18112
AT2G04395	0.0401916	-2.32655
AT2G04515	0	2.81095
AT2G04620	0	1.36529
AT2G04621	3.09878e-09	3.14507
AT2G04780	0	1.27414
AT2G04795	0	-2.98203
AT2G04860	7.29946e-08	1.4829
AT2G05070	0	-1.42454
AT2G05100	0	-1.40488
AT2G05160	0	-1.89647
AT2G05180	1.13545e-12	5.93331
AT2G05320	1.18066e-15	1.07042
AT2G05440	2.79454e-06	-1.50214
AT2G05520	0	-1.62944
AT2G05540	0	-2.91267
AT2G05655	0.000351266	-2.24484
AT2G05790	3.24228e-13	-1.03666
AT2G05910	0.0054745	-1.44686
AT2G05915	0.00282518	1.41619
AT2G06025	2.36352e-13	-1.09836
AT2G06255	1.0683e-06	-1.29488
AT2G06850	0	-1.69382
AT2G06925	0	-1.45013
AT2G07629	1.49095e-05	2.58979
AT2G07633	0.00116975	1.52293
AT2G07637	0.0365972	4.79555
AT2G07638	0.0234006	1.12591
AT2G07652	0.000169284	2.76154
AT2G07661	0.040016	2.30844
AT2G07672	0.000221185	2.72562
AT2G07673	0.0177489	2.06748
AT2G07674	0.000268091	1.71471
AT2G07678	9.0319e-05	1.57462
AT2G07680	2.86886e-13	-1.67378
AT2G07692	0.0260402	1.21546
AT2G07695	9.97765e-13	1.80788
AT2G07696	0.000141069	1.66634
AT2G07702	0.0492067	4.68771
AT2G07707	0.000440653	1.20994
AT2G07708	2.36355e-06	1.27306
AT2G07719	1.02102e-12	1.56319
AT2G07721	0.0134378	5.66433
AT2G07724	0.0407082	2.02505
AT2G07739	8.30782e-12	1.56147
AT2G07749	0.0132413	1.14452
AT2G07773	4.51196e-06	1.36589
AT2G07775	0.0294994	1.46771
AT2G07779	4.47074e-14	2.22732
AT2G07787	1.30315e-05	1.5314
AT2G07798	0.000366317	2.03016
AT2G07806	0.0441525	2.02503
AT2G07815	3.90142e-06	2.18854
AT2G07825	0.0109977	2.76338
AT2G10940	0	-2.31224
AT2G11810	0	3.43834
AT2G12462	6.12174e-13	-1.55859
AT2G13360	1.18066e-15	-1.12317
AT2G13570	0.00100142	-1.82193
AT2G13610	9.93267e-15	-1.27905
AT2G13660	4.07039e-05	-1.14949
AT2G13820	0	-2.29572
AT2G14050	0	1.71953
AT2G14070	0.00907516	-3.01338
AT2G14290	0.0170835	1.21464
AT2G14580	2.60043e-10	-1.39576
AT2G14610	6.26311e-06	-1.0799
AT2G14750	0	-1.6937
AT2G14775	3.41139e-05	1.2167
AT2G14890	0	-1.49696
AT2G14900	0	-1.73964
AT2G14960	0.00708167	-1.88355
AT2G15020	1.18066e-15	-2.23713
AT2G15050	0	-2.44533
AT2G15090	0	-1.98288
AT2G15130	0.00662566	2.91161
AT2G15220	9.58097e-09	-1.55903
AT2G15310	1.44293e-06	-1.32302
AT2G15490	0	4.71531
AT2G15580	0	-1.23774
AT2G15620	0	-1.25708
AT2G15760	3.80737e-06	1.21853
AT2G15780	0.0404195	2.4215
AT2G15830	1.38098e-06	-1.63823
AT2G15890	0	-2.95061
AT2G15960	0	-3.55275
AT2G16050	0	-2.11829
AT2G16060	2.76163e-12	-1.48966
AT2G16120	1.00105e-05	9.47733
AT2G16130	4.97403e-05	8.76184
AT2G16280	0	-1.11762
AT2G16380	0	-2.2476
AT2G16450	2.8846e-05	5.34121
AT2G16500	0	-1.23182
AT2G16505	2.11302e-05	5.44587
AT2G16586	0	5.13761
AT2G16700	0	-1.73816
AT2G16720	2.99223e-08	-2.23709
AT2G16740	0	-1.47602
AT2G16750	0	-2.65453
AT2G16790	0.00432327	-1.01959
AT2G16850	0	-1.25077
AT2G16870	7.77745e-15	1.17544
AT2G16910	0.000731556	2.37106
AT2G16990	1.82551e-10	-2.55039
AT2G17010	0.0104648	1.52399
AT2G17036	7.90608e-06	1.12855
AT2G17050	0.000514345	-2.00892
AT2G17210	0.000225039	1.30768
AT2G17230	0	-1.4971
AT2G17300	1.905e-10	-1.21431
AT2G17470	5.33517e-05	1.02708
AT2G17525	0.000675738	1.10113
AT2G17550	2.03808e-14	-1.22132
AT2G17630	0	2.39798
AT2G17670	0	1.2569
AT2G17710	0	-1.91329
AT2G17770	0.00274889	-1.71571
AT2G17780	0	-1.63525
AT2G17830	1.27194e-10	1.10644
AT2G17840	0	1.60935
AT2G17850	0.000367569	-2.83967
AT2G17860	0.000925966	4.39359
AT2G18000	3.61176e-13	1.7346
AT2G18010	0.000145609	-1.88768
AT2G18050	3.47063e-05	-1.50658
AT2G18060	0.000948052	-1.45685
AT2G18150	7.69633e-11	-2.27131
AT2G18160	0	-1.4511
AT2G18190	1.11053e-07	5.26223
AT2G18193	0	5.58626
AT2G18210	3.32351e-07	-4.3688
AT2G18260	1.70031e-11	-2.56827
AT2G18290	0	-1.19655
AT2G18300	0	-3.13031
AT2G18328	0	-3.3398
AT2G18330	0	1.20588
AT2G18350	2.9548e-08	-1.12673
AT2G18360	1.35234e-11	-2.98329
AT2G18370	0.000154728	-1.41504
AT2G18470	3.7516e-06	-2.95222
AT2G18480	1.09995e-14	-3.67476
AT2G18500	0.00116538	-1.19413
AT2G18520	1.3722e-12	1.04692
AT2G18560	0	-2.10848
AT2G18570	0	-2.47603
AT2G18620	0.000734351	-1.47256
AT2G18670	0	-1.6369
AT2G18700	0	-1.76438
AT2G18730	0	-1.10801
AT2G18880	0.024589	2.5985
AT2G18890	0	-2.52975
AT2G18900	8.15908e-13	1.08077
AT2G18969	1.63691e-13	-2.93606
AT2G18980	0.000843487	-1.8125
AT2G19110	0	-1.78048
AT2G19120	1.08008e-12	1.27121
AT2G19190	1.48051e-10	1.31595
AT2G19330	0.00168224	2.93273
AT2G19460	6.61132e-09	-1.09433
AT2G19490	0	1.08396
AT2G19550	4.296e-08	1.70445
AT2G19580	1.05327e-08	-1.46618
AT2G19590	0	-1.83901
AT2G19650	0	-1.67041
AT2G19660	0.00232396	-2.19934
AT2G19780	0	-1.56477
AT2G19810	5.83645e-11	-1.00131
AT2G19920	1.08489e-09	-1.28924
AT2G19970	4.62781e-08	-2.7626
AT2G19990	0.000249056	-1.5474
AT2G20100	8.4513e-12	-1.27281
AT2G20150	0.000673426	3.57667
AT2G20180	0	-2.39602
AT2G20470	1.41319e-05	2.1295
AT2G20500	2.05149e-08	-1.15252
AT2G20515	1.62643e-10	-1.49013
AT2G20540	1.50515e-11	1.34494
AT2G20562	2.66433e-07	-1.69515
AT2G20610	0	-1.43101
AT2G20670	0	-1.84395
AT2G20700	6.90302e-06	2.02356
AT2G20710	0	1.28681
AT2G20750	0	-2.35292
AT2G20800	3.11629e-13	3.46301
AT2G20835	0.00432327	-1.26183
AT2G20880	2.45435e-06	-1.91931
AT2G20950	0	-1.43793
AT2G20980	2.48447e-13	1.0942
AT2G21050	0	-1.36863
AT2G21060	0	-1.42777
AT2G21180	6.98947e-06	-1.30012
AT2G21185	0	-1.92824
AT2G21200	5.98492e-06	-1.54592
AT2G21210	0	-1.94806
AT2G21220	0.00653781	-1.54172
AT2G21350	5.51707e-08	1.30352
AT2G21430	7.93814e-08	1.3219
AT2G21510	0.00185341	-1.33082
AT2G21540	3.80493e-13	-1.0366
AT2G21560	0	-2.63827
AT2G21640	0	1.55002
AT2G21650	0	-1.94395
AT2G21660	0	-2.65958
AT2G21730	0.00880604	-1.32646
AT2G21830	6.44392e-12	-1.20595
AT2G21880	1.05442e-12	-1.50825
AT2G21890	0.00440194	-1.21022
AT2G21990	0.00890029	-3.58962
AT2G22000	1.75533e-11	-1.94132
AT2G22080	0	-1.50617
AT2G22122	0	-2.31253
AT2G22190	0	-2.26526
AT2G22200	5.6507e-11	-2.32671
AT2G22330	0	-2.7801
AT2G22410	8.79154e-10	1.07879
AT2G22420	0	-2.27707
AT2G22430	0	-1.15558
AT2G22460	0.0165632	1.40319
AT2G22510	1.4039e-05	-1.35871
AT2G22530	0	1.3259
AT2G22590	0.00458029	-2.67168
AT2G22620	2.52928e-07	-1.3513
AT2G22650	0	-1.49392
AT2G22770	1.13209e-08	-2.08599
AT2G22850	4.66906e-11	-1.96597
AT2G22860	3.68713e-11	-2.50388
AT2G22890	8.43587e-10	-1.31335
AT2G22900	2.30965e-15	-1.12836
AT2G22905	0.00572699	-1.99287
AT2G22920	2.48804e-05	-2.1815
AT2G22930	0.00108277	-2.11186
AT2G22970	0	-2.54678
AT2G22980	0	-3.55405
AT2G22990	0	-1.91772
AT2G23050	0	3.71451
AT2G23130	0	-1.79758
AT2G23190	0.0465975	2.80795
AT2G23290	0	-1.82693
AT2G23300	0.000113561	-1.09439
AT2G23370	0	2.54496
AT2G23380	0	3.31801
AT2G23430	0	-1.97418
AT2G23510	0.000109539	8.37687
AT2G23550	3.68268e-13	2.33194
AT2G23690	7.44522e-06	-2.08404
AT2G23800	0.00890428	5.90642
AT2G23945	2.89228e-08	3.24667
AT2G23960	2.14527e-05	-2.83816
AT2G24150	0	-1.64262
AT2G24280	0	-1.19843
AT2G24400	6.79629e-13	3.42289
AT2G24535	0.00686116	1.50396
AT2G24550	0	-2.62577
AT2G24560	2.41756e-09	2.76987
AT2G24580	0	-1.94845
AT2G24590	0	1.13186
AT2G24610	7.01669e-05	-3.07036
AT2G24680	1.47515e-07	1.06394
AT2G24692	0.00016996	-1.70103
AT2G24762	0	-1.5319
AT2G25090	0.00243967	1.49622
AT2G25200	0	-3.43202
AT2G25215	1.26432e-05	3.78591
AT2G25297	3.95563e-10	-2.05368
AT2G25450	0	-2.59492
AT2G25510	1.40973e-13	-1.28296
AT2G25580	1.47423e-13	1.01114
AT2G25600	0.0154029	5.5157
AT2G25605	0	1.15495
AT2G25625	0.00114651	-1.33424
AT2G25735	0	-2.31931
AT2G25780	0.0336626	-5.12631
AT2G25790	0	-1.94207
AT2G25900	0	-1.91666
AT2G25940	0.0296878	-1.0667
AT2G26020	1.08657e-05	-2.89049
AT2G26040	8.94983e-06	-1.45167
AT2G26110	0	-1.89394
AT2G26170	1.74346e-11	-1.18824
AT2G26290	0	3.39211
AT2G26515	0.00439635	-1.42967
AT2G26520	1.84155e-12	-2.12413
AT2G26530	9.53146e-13	-1.37736
AT2G26560	0	-3.00726
AT2G26580	0	-1.52518
AT2G26650	5.35987e-13	-1.41475
AT2G26690	0	-2.63301
AT2G26695	0	-2.3685
AT2G26700	0.000126603	-1.09988
AT2G26790	0	1.61134
AT2G26810	0	1.31072
AT2G26870	1.13248e-13	-1.34722
AT2G26975	0	-1.3366
AT2G27010	0.000226972	2.91102
AT2G27035	1.38038e-05	-2.10533
AT2G27050	0	-1.30839
AT2G27080	3.70099e-05	-1.09804
AT2G27120	5.62906e-06	3.33753
AT2G27190	0	-1.49462
AT2G27280	0.00439635	2.68601
AT2G27370	5.223e-09	4.96323
AT2G27385	1.89395e-13	-1.20895
AT2G27420	3.89816e-07	-1.69379
AT2G27430	3.06227e-05	-1.68254
AT2G27505	0.0334415	1.91921
AT2G27610	6.05266e-07	1.0265
AT2G27630	5.56169e-07	2.23301
AT2G27690	1.13279e-06	1.1559
AT2G27740	4.3889e-07	-1.21157
AT2G27820	0	-1.10054
AT2G27830	0	-3.34967
AT2G27920	0	-1.73419
AT2G27930	0.00182459	-1.00588
AT2G27970	7.82387e-14	-1.05555
AT2G28040	4.13174e-08	1.93012
AT2G28080	0	-1.68486
AT2G28120	1.63737e-12	-1.96049
AT2G28140	2.92282e-11	-2.1109
AT2G28200	1.0796e-10	-1.92216
AT2G28225	0.00673622	6.12584
AT2G28305	0	-1.88755
AT2G28315	2.69628e-06	-1.32579
AT2G28440	1.6262e-14	1.99361
AT2G28510	0	-1.73616
AT2G28580	1.61881e-11	-2.48948
AT2G28600	0	1.63365
AT2G28630	0	-3.25315
AT2G28660	0	-2.34815
AT2G28671	0.00487682	-1.04698
AT2G28760	1.43681e-13	-1.11265
AT2G28780	0.000167242	-1.31261
AT2G28790	0	-1.40078
AT2G28810	4.50688e-15	-1.1065
AT2G28950	0	-2.05522
AT2G29070	2.63487e-11	1.03535
AT2G29090	1.78465e-11	-1.54271
AT2G29125	5.6629e-08	-1.83033
AT2G29130	2.11438e-05	-1.97499
AT2G29170	5.30682e-07	-1.17197
AT2G29290	0	-1.74521
AT2G29300	5.20983e-06	-1.32063
AT2G29310	0	-1.58547
AT2G29320	0	-1.49551
AT2G29340	0	-1.6938
AT2G29350	1.94158e-13	-1.19293
AT2G29370	0.0230565	-3.18948
AT2G29380	0.0106593	2.03622
AT2G29440	3.07554e-05	1.38438
AT2G29460	0	3.76007
AT2G29470	0.0388341	1.25512
AT2G29490	0.00046059	-1.3665
AT2G29500	0.000185147	-1.25119
AT2G29620	0.00765009	1.37881
AT2G29740	0	3.82906
AT2G29750	0	2.41295
AT2G29990	0	1.2021
AT2G29995	6.71301e-13	-1.78842
AT2G30010	0	-3.14951
AT2G30040	9.23192e-10	-1.43408
AT2G30210	4.86872e-11	-2.17613
AT2G30230	0	-4.15876
AT2G30370	0.00034869	-1.04962
AT2G30420	9.70747e-12	-1.97822
AT2G30424	0	-2.68615
AT2G30432	3.74875e-12	-2.60889
AT2G30500	0	-1.27992
AT2G30520	0	-2.36482
AT2G30540	7.73421e-07	1.04733
AT2G30600	7.77745e-15	-1.17367
AT2G30615	1.16811e-09	-2.38239
AT2G30630	0.00394015	-1.80006
AT2G30660	0.000878316	-1.21119
AT2G30670	0.00886837	-1.30978
AT2G30690	0	4.56109
AT2G30750	1.44052e-06	-1.03823
AT2G30770	1.14674e-06	1.0977
AT2G30840	9.25248e-05	-1.15729
AT2G30860	0	-1.76687
AT2G30870	0	-1.32715
AT2G30890	0	-1.9682
AT2G30900	0.00697314	-1.47815
AT2G30930	0	-4.25294
AT2G31020	9.84009e-11	1.11201
AT2G31060	0	1.38929
AT2G31100	0.0137077	3.51447
AT2G31110	0	-2.90493
AT2G31240	0	1.20074
AT2G31290	8.83577e-13	1.01107
AT2G31360	0	-1.20276
AT2G31390	2.43864e-13	-1.00147
AT2G31560	0	-1.69894
AT2G31680	0	2.359
AT2G31730	0	-2.31697
AT2G31790	0	-1.56599
AT2G31910	4.39621e-09	2.93909
AT2G31920	2.24309e-05	-3.49922
AT2G31980	0	4.25077
AT2G32010	3.0438e-12	-1.13144
AT2G32020	6.36016e-08	1.93579
AT2G32050	2.02922e-08	4.79497
AT2G32100	0	-2.74832
AT2G32130	0.000713486	2.33105
AT2G32190	1.4617e-08	1.36687
AT2G32240	3.45867e-11	-1.09391
AT2G32280	0	-2.03491
AT2G32340	0	1.52075
AT2G32470	7.60958e-05	-2.29452
AT2G32487	1.23342e-07	-1.01368
AT2G32540	1.18066e-15	-1.45414
AT2G32550	0.00330476	-1.01484
AT2G32630	5.30252e-09	1.13336
AT2G32660	0.0449292	-1.42411
AT2G32765	1.18066e-15	-1.67285
AT2G32790	0.0454585	-2.1843
AT2G32800	0	-1.56001
AT2G32830	4.46655e-12	2.09999
AT2G32870	0	-1.31059
AT2G32880	0	-1.23961
AT2G32890	0.0366472	-1.90479
AT2G32960	1.8295e-14	-1.36104
AT2G32990	0	-2.27061
AT2G33020	0	2.47357
AT2G33170	1.36887e-09	-1.05879
AT2G33175	3.1406e-05	-2.62017
AT2G33205	0.000481495	-1.65707
AT2G33210	1.18066e-15	1.13457
AT2G33260	5.54693e-05	1.3238
AT2G33290	1.72893e-14	1.10057
AT2G33330	0	-2.5614
AT2G33350	0.0019431	-1.22922
AT2G33385	0.00267293	-1.29988
AT2G33420	0	7.61722
AT2G33460	0.000219487	1.36648
AT2G33480	0	-1.37999
AT2G33570	2.31754e-11	-1.00998
AT2G33720	0.0105992	5.77044
AT2G33750	9.42529e-10	-2.95153
AT2G33810	2.68703e-10	-1.85909
AT2G33830	0	-4.05976
AT2G33860	0	-1.25368
AT2G33880	0.0117489	1.43179
AT2G34010	0	-1.68708
AT2G34030	0	4.53092
AT2G34060	2.30965e-15	-1.68765
AT2G34150	7.77745e-15	-1.37143
AT2G34170	0	-1.23154
AT2G34220	1.15613e-08	2.31015
AT2G34230	0.00831231	1.18856
AT2G34260	0	1.22956
AT2G34360	0.000500626	1.29726
AT2G34390	0	3.57831
AT2G34400	4.50688e-15	1.4449
AT2G34420	0	-1.57959
AT2G34430	0	-3.00539
AT2G34440	3.06884e-05	2.94667
AT2G34490	0	-1.87156
AT2G34500	0	3.18452
AT2G34510	0	-2.13916
AT2G34540	0	2.09113
AT2G34555	0.00726257	5.992
AT2G34580	0.00184896	1.38586
AT2G34700	0.00228795	-2.98746
AT2G34710	5.56183e-14	-1.12565
AT2G34810	3.41368e-15	-1.4734
AT2G34830	0.000537762	-1.77229
AT2G34880	0.00120531	4.30803
AT2G34925	1.3501e-08	-1.75451
AT2G34940	8.63226e-11	1.17196
AT2G34990	0	7.34438
AT2G35000	0	5.80737
AT2G35150	1.60752e-06	-2.60422
AT2G35210	0.0463568	-1.25426
AT2G35270	0.000431023	4.58948
AT2G35290	2.70977e-07	-1.68909
AT2G35345	0.00561277	1.61557
AT2G35380	0.000598729	1.96025
AT2G35460	0.0102846	5.77276
AT2G35470	2.91037e-12	-1.02259
AT2G35480	0	1.83361
AT2G35550	2.29324e-05	1.49698
AT2G35585	0.0248123	-1.09541
AT2G35640	0.00115778	-1.8428
AT2G35710	2.16503e-06	-1.60091
AT2G35736	1.2046e-10	1.38575
AT2G35760	0	-1.6129
AT2G35790	2.44948e-12	1.00147
AT2G35880	0	-1.05567
AT2G35910	1.24875e-08	-1.955
AT2G35960	0	-1.19367
AT2G35970	1.59045e-10	3.69552
AT2G36050	0	-2.48396
AT2G36080	1.18066e-15	-2.2776
AT2G36100	0.0240067	1.4212
AT2G36110	1.87987e-08	-4.05933
AT2G36220	0	1.42889
AT2G36270	3.45645e-05	-1.4479
AT2G36295	0.0212656	5.26958
AT2G36320	0	-1.33267
AT2G36400	0	-1.81186
AT2G36410	0	-1.71876
AT2G36420	7.44292e-12	-1.09186
AT2G36430	0	-1.70345
AT2G36540	0.000141546	2.41842
AT2G36710	0.0341114	-5.018
[truncated: 3,440 more rows]
