# Supplementary material for: Direct and indirect responses of the Arabidopsis transcriptome to an induced increase in trehalose 6-phosphate
Source: Plant Physiol. 2024 Apr 9;196(1):409–31. doi: 10.1093/plphys/kiae196 (PMC11376379; doi:10.1093/plphys/kiae196)
Supplement: kiae196_Supplementary_Data [file kiae196_supplementary_data.zip › Supplemental Dataset S6 Robust set of Tre6Pregulated genes.xlsx]

## Sheet: Info
Supplementary Dataset S6. Robust set of Tre6P-regulated genes (supplemental to Figure B).
This file summarizes common responses between TPS lines: the transient inducible - iTPS 4h, iTPS 6h and constitutive oeTPS (Zhang et al., 2009), deconvoluted to Crf groups: G1, G2, G0 (according to iTPS 4, 6h). See Figure B, Supplemental Figure S2 and Supplemental Figure S15 for further details.

## Sheet: shared TPS response G1
Total of 1596 shared DEGs
				mapman TAIR10		mapman TAIR11
Name	29.2 4h log2FC	29.2 6h log2FC	oeOTSA log2FC	TAIR10 MAPMAN pathway	description	TAIR11 MAPMAN name	description
At1g01240	-2.25768	-1.96885	-1.9613	not assigned.unknown	99922-101834 FORWARD	not assigned.not annotated	#N/A
At1g01360	-0.382312	-0.48503	-1.3485	not assigned.unknown	141971-143183 FORWARD	Phytohormones.abscisic acid.perception and signalling.PYR/PYL-receptor.cytoplasm-localized receptor complex.PYL/RCAR-type receptor component	Phytohormones.abscisic acid.perception and signalling.PYR/PYL-receptor.cytoplasm-localized receptor complex.PYL/RCAR-type receptor component (original description: none)
At1g01420	-0.546158	-0.764574	-1.27505	secondary metabolism.flavonoids.dihydroflavonols	UGT72B3 | UGT72B3 (UDP-GLUCOSYL TRANSFERASE 72B3); UDP-glycosyltransferase/ quercetin 3-O-glucosyltransferase/ transferase, transferring glycosyl groups | chr1	Enzyme classification.EC_2 transferases.EC_2.4 glycosyltransferase	#N/A
At1g01770	-0.339091	-0.599076	-1.09139	not assigned.unknown	278615-282891 FORWARD	not assigned.not annotated	#N/A
At1g01920	0.862724	0.747283	1.27471	not assigned.no ontology.SET domain-containing protein	316187-319644 FORWARD	not assigned.not annotated	#N/A
At1g01940	1.55521	1.07923	1.85656	cell.cycle.peptidylprolyl isomerase	323027-324917 FORWARD	Protein modification.protein folding and quality control.protein folding catalyst activities.Cyclophilin protein folding catalyst	Protein modification.protein folding and quality control.protein folding catalyst activities.Cyclophilin protein folding catalyst (original description: none)
At1g02090	0.662915	0.603996	1.0637	signalling.light.COP9 signalosome	FUS5, CSN7, COP15, ATCSN7 | FUS5 (FUSCA 5); MAP kinase kinase | chr1	Protein degradation.peptide tagging.Related-to-Ubiquitin (RUB/NEDD8)-anchor modification (neddylation).RUB deconjugation of neddylated cullin.COP9 signalosome complex.CSN7 component	Protein degradation.peptide tagging.Related-to-Ubiquitin (RUB/NEDD8)-anchor modification (neddylation).RUB deconjugation of neddylated cullin.COP9 signalosome complex.CSN7 component (original description: none)
At1g02280	-0.321618	-0.668015	-1.68712	protein.targeting.chloroplast	TOC33, ATTOC33, PPI1 | TOC33 (TRANSLOCON AT THE OUTER ENVELOPE MEMBRANE OF CHLOROPLASTS 33); GTP binding / GTPase/ protein binding | chr1	Protein translocation.chloroplast.outer envelope TOC translocation system.Toc33/Toc34 component	Protein translocation.chloroplast.outer envelope TOC translocation system.Toc33/Toc34 component (original description: none)
At1g02370	0.946682	1.07626	1.9377	RNA.regulation of transcription.putative transcription regulator	474500-476511 FORWARD	not assigned.annotated	Pentatricopeptide repeat-containing protein At1g02370, mitochondrial OS=Arabidopsis thaliana (sp|q9fz24|ppr4_arath : 998.0)
At1g03110	0.655722	0.286065	1.78585	not assigned.no ontology	749246-751963 FORWARD	RNA processing.RNA modification.rRNA/tRNA methylation.TRM8-TRM82 tRNA guanosine-methyltransferase complex.TRM82 component	RNA processing.RNA modification.rRNA/tRNA methylation.TRM8-TRM82 tRNA guanosine-methyltransferase complex.TRM82 component (original description: none)
At1g03130	-0.787108	-1.004	-1.41802	PS.lightreaction.photosystem I.PSI polypeptide subunits	PSAD-2 | PSAD-2 (photosystem I subunit D-2) | chr1	Photosynthesis.photophosphorylation.photosystem I.PS-I complex.component PsaD	Photosynthesis.photophosphorylation.photosystem I.PS-I complex.component PsaD (original description: none)
At1g03360	0.580188	0.41555	1.15838	RNA.processing.ribonucleases	ATRRP4 | ATRRP4 (ARABIDOPSIS THALIANA RIBOSOMAL RNA PROCESSING 4); RNA binding / exonuclease | chr1	RNA processing.RNA decay.exosome complex.EXO9 core complex.RRP4 component	RNA processing.RNA decay.exosome complex.EXO9 core complex.RRP4 component (original description: none)
At1g03410	-0.420097	-0.811518	-1.12342	hormone metabolism.ethylene.synthesis-degradation	2A6 | 2A6; oxidoreductase | chr1	Enzyme classification.EC_1 oxidoreductases.EC_1.14 oxidoreductase acting on paired donor with incorporation or reduction of molecular oxygen	#N/A
At1g03457	-1.15922	-1.02427	-1.17756	RNA.RNA binding	860788-864075 REVERSE	not assigned.annotated	RNA-binding protein BRN2 OS=Arabidopsis thaliana (sp|q8gz26|brn2l_arath : 837.0)
At1g03530	0.866401	0.826416	1.65116	RNA.processing	ATNAF1, NAF1 | NAF1 (NUCLEAR ASSEMBLY FACTOR 1) | chr1	RNA processing.RNA modification.pseudouridylation.H/ACA small nucleolar ribonucleoprotein (snoRNP) RNA pseudouridylation complex.Nhp2/Naf1 non-core component	RNA processing.RNA modification.pseudouridylation.H/ACA small nucleolar ribonucleoprotein (snoRNP) RNA pseudouridylation complex.Nhp2/Naf1 non-core component (original description: none)
At1g03600	-0.515572	-0.823977	-1.57172	PS.lightreaction.photosystem II.PSII polypeptide subunits	898876-899655 FORWARD	Photosynthesis.photophosphorylation.photosystem II.assembly and maintenance.Psb27 protein	Photosynthesis.photophosphorylation.photosystem II.assembly and maintenance.Psb27 protein (original description: none)
At1g03610	-1.07605	-0.805899	-1.72741	not assigned.unknown	900887-903003 FORWARD	not assigned.not annotated	#N/A
At1g03850	-1.33145	-1.98511	-1.35749	redox.glutaredoxins	976097-977761 REVERSE	Protein modification.S-glutathionylation and deglutathionylation.glutaredoxin	Protein modification.S-glutathionylation and deglutathionylation.glutaredoxin (original description: none)
At1g03860	0.631808	0.763812	1.71201	cell.cycle	ATPHB2 | ATPHB2 (PROHIBITIN 2) | chr1	not assigned.annotated	Prohibitin-2, mitochondrial OS=Arabidopsis thaliana (sp|q9znt7|phb2_arath : 513.0)
At1g04070	0.720399	0.432584	1.77765	protein.targeting.mitochondria	TOM22-I, ATTOM22-I | TOM22-I (TRANSLOCASE OF OUTER MEMBRANE 22-I); P-P-bond-hydrolysis-driven protein transmembrane transporter | chr1	Protein translocation.mitochondrion.outer mitochondrion membrane TOM translocation system.Tom22 component	Protein translocation.mitochondrion.outer mitochondrion membrane TOM translocation system.Tom22 component (original description: none)
At1g04130	0.261192	0.402877	1.25935	protein.postranslational modification	1073427-1075568 FORWARD	not assigned.not annotated	#N/A
At1g04190	0.446392	0.491036	1.42213	not assigned.no ontology.tetratricopeptide repeat (TPR)	1106428-1108715 REVERSE	not assigned.annotated	Serine/threonine-protein phosphatase 5 OS=Solanum lycopersicum (sp|q84k11|ppp5_sollc : 85.9)
At1g04400	-0.476933	-0.484008	-1.10836	signalling.light	CRY2, FHA, AT-PHH1, PHH1, ATCRY2 | CRY2 (CRYPTOCHROME 2); blue light photoreceptor/ protein homodimerization | chr1	External stimuli response.light.UV-A/blue light.cryptochrome-mediated photoperception.CRY cryptochrome photoreceptor	External stimuli response.light.UV-A/blue light.cryptochrome-mediated photoperception.CRY cryptochrome photoreceptor (original description: none)
At1g04640	-0.423001	-0.601084	-1.23689	Co-factor and vitamine metabolism	LIP2 | LIP2 (LIPOYLTRANSFERASE 2); lipoyltransferase | chr1	Coenzyme metabolism.lipoic acid synthesis.lipoyltransferase	Coenzyme metabolism.lipoic acid synthesis.lipoyltransferase (original description: none)
At1g04870	0.635576	0.678294	1.12016	misc.O-methyl transferases	PRMT10, ATPRMT10 | PRMT10; [myelin basic protein]-arginine N-methyltransferase/ histone-arginine N-methyltransferase/ methyltransferase/ protein-arginine omega-N asymmetric methyltransferase/ protein-arginine omega-N monomethyltransferase | chr1	not assigned.annotated	Protein arginine N-methyltransferase PRMT10 OS=Arabidopsis thaliana (sp|q9mat5|anm10_arath : 758.0)
At1g05260	1.35103	1.23384	2.14855	stress.abiotic.cold	RCI3, RCI3A | RCI3 (RARE COLD INDUCIBLE GENE 3); peroxidase | chr1	not assigned.annotated	Peroxidase 3 OS=Arabidopsis thaliana (sp|o23044|per3_arath : 638.0)
At1g05805	-1.74836	-1.11463	-1.73632	RNA.regulation of transcription.bHLH,Basic Helix-Loop-Helix family	1744773-1747693 FORWARD	RNA biosynthesis.transcriptional activation.bHLH transcription factor	RNA biosynthesis.transcriptional activation.bHLH transcription factor (original description: none)
At1g06040	-0.481438	-0.339158	-1.04489	RNA.regulation of transcription.C2C2(Zn) CO-like, Constans-like zinc finger family	STO | STO (SALT TOLERANCE); DNA binding / protein binding / transcription factor/ zinc ion binding | chr1	RNA biosynthesis.transcriptional activation.C2C2 superfamily.BBX/DBB transcription factor	RNA biosynthesis.transcriptional activation.C2C2 superfamily.BBX/DBB transcription factor (original description: none)
At1g06210	0.61409	0.597516	1.3719	cell.vesicle transport	1897203-1899208 FORWARD	Vesicle trafficking.endomembrane trafficking.protein recycling.ubiquitylated cargo adaptors.TOM associated protein	Vesicle trafficking.endomembrane trafficking.protein recycling.ubiquitylated cargo adaptors.TOM associated protein (original description: none)
At1g06380	0.594703	0.694163	1.26097	protein.synthesis.ribosomal protein.eukaryotic.60S subunit.L1	1945124-1946076 FORWARD	not assigned.not annotated	#N/A
At1g06460	-0.769568	-0.838374	-2.82176	stress.abiotic.heat	ACD32.1, ACD31.2 | ACD32.1 (ALPHA-CRYSTALLIN DOMAIN 32.1) | chr1	not assigned.not annotated	#N/A
At1g06670	0.48506	0.43797	1.20745	DNA.unspecified	NIH | NIH (NUCLEAR DEIH-BOXHELICASE); DNA binding / DNA helicase | chr1	not assigned.annotated	DExH-box ATP-dependent RNA helicase DExH2 OS=Arabidopsis thaliana (sp|f4idq6|nih_arath : 3016.0)
At1g06680	-0.310709	-0.601014	-2.84086	PS.lightreaction.photosystem II.PSII polypeptide subunits	PSBP-1, OEE2, PSII-P, OE23 | PSBP-1 (PHOTOSYSTEM II SUBUNIT P-1); poly(U) binding | chr1	Photosynthesis.photophosphorylation.photosystem II.PS-II complex.oxygen-evolving center (OEC) extrinsic proteins.Viridiplantae-specific components.OEC23 component PsbP	Photosynthesis.photophosphorylation.photosystem II.PS-II complex.oxygen-evolving center (OEC) extrinsic proteins.Viridiplantae-specific components.OEC23 component PsbP (original description: none)
At1g06720	0.799069	0.764633	1.62252	protein.synthesis.ribosome biogenesis.Assembly factors.GTPases	ribosome biogenesis; LOCATED IN	not assigned.not annotated	#N/A
At1g07030	0.534192	0.76451	1.08704	transport.metabolite transporters at the mitochondrial membrane	2158420-2160809 REVERSE	Solute transport.carrier-mediated transport.MC-type solute transporter	Solute transport.carrier-mediated transport.MC-type solute transporter (original description: none)
At1g07110	-0.29551	-0.509118	-1.90082	glycolysis.cytosolic branch.fructose-2,6-bisphosphatase (Fru2,6BisPase)	F2KP, ATF2KP, FKFBP | F2KP (FRUCTOSE-2,6-BISPHOSPHATASE); fructose-2,6-bisphosphate 2-phosphatase | chr1	Carbohydrate metabolism.sucrose metabolism.regulation of sucrose/starch partitioning.bifunctional 6-phosphofructo-2-kinase and fructose-2,6-bisphosphatase	Carbohydrate metabolism.sucrose metabolism.regulation of sucrose/starch partitioning.bifunctional 6-phosphofructo-2-kinase and fructose-2,6-bisphosphatase (original description: none)
At1g07210	0.449603	0.579706	1.28985	protein.synthesis.ribosomal protein.prokaryotic.unknown organellar.30S subunit.S18	2215223-2216982 FORWARD	Protein biosynthesis.organelle translation machineries.mitochondrial ribosome.small subunit proteome.mtRPS18 component	Protein biosynthesis.organelle translation machineries.mitochondrial ribosome.small subunit proteome.mtRPS18 component (original description: none)
At1g07220	0.592192	0.879168	1.07195	not assigned.unknown	molecular_function unknown; INVOLVED IN	not assigned.not annotated	#N/A
At1g07670	1.16107	1.32697	1.16766	transport.calcium	Symbols	Solute transport.primary active transport.P-type ATPase superfamily.P2 family.ECA P2A-type calcium cation-transporting ATPase	Solute transport.primary active transport.P-type ATPase superfamily.P2 family.ECA P2A-type calcium cation-transporting ATPase (original description: none)
At1g07830	0.355801	0.370312	1.17795	protein.synthesis.ribosomal protein.prokaryotic.mitochondrion.50S subunit.L29	2422241-2423655 FORWARD	Protein biosynthesis.organelle translation machineries.mitochondrial ribosome.large subunit proteome.mtRPL29 component	Protein biosynthesis.organelle translation machineries.mitochondrial ribosome.large subunit proteome.mtRPL29 component (original description: none)
At1g07840	0.686689	0.596891	1.40453	RNA.regulation of transcription.unclassified	2424064-2426676 FORWARD	not assigned.not annotated	#N/A
At1g08130	0.683737	0.825513	1.56185	DNA.synthesis/chromatin structure	ATLIG1 | ATLIG1 (ARABIDOPSIS THALIANA DNA LIGASE 1); ATP binding / DNA binding / DNA ligase (ATP) | chr1	Cell cycle.interphase.DNA replication.maturation.DNA ligase (LIG1)	Cell cycle.interphase.DNA replication.maturation.DNA ligase (LIG1) (original description: none)
At1g08220	0.68979	0.841966	1.71347	not assigned.unknown	molecular_function unknown; INVOLVED IN	Cellular respiration.oxidative phosphorylation.ATP synthase complex.assembly.ATP10 chaperone	Cellular respiration.oxidative phosphorylation.ATP synthase complex.assembly.ATP10 chaperone (original description: none)
At1g08380	-0.496358	-0.779062	-1.89718	PS.lightreaction.photosystem I.PSI polypeptide subunits	PSAO | PSAO (photosystem I subunit O) | chr1	Photosynthesis.photophosphorylation.photosystem I.PS-I complex.component PsaO	Photosynthesis.photophosphorylation.photosystem I.PS-I complex.component PsaO (original description: none)
At1g08540	-0.356039	-0.512658	-1.5248	RNA.regulation of transcription.sigma like plant	SIGB, SIG1, SIG2, SIGA, ATSIG1, ABC1, ATSIG2 | SIG2 (RNA POLYMERASE SIGMA SUBUNIT 2); DNA binding / DNA-directed RNA polymerase/ sigma factor/ transcription factor | chr1	RNA biosynthesis.organelle machineries.transcription.Sigma-type basal transcription factor	RNA biosynthesis.organelle machineries.transcription.Sigma-type basal transcription factor (original description: none)
At1g08550	-0.822922	-0.840516	-2.60505	secondary metabolism.isoprenoids.carotenoids.violaxanthin de-epoxidase	NPQ1, AVDE1 | NPQ1 (NON-PHOTOCHEMICAL QUENCHING 1); violaxanthin de-epoxidase | chr1	Photosynthesis.photophosphorylation.photosystem II.photoprotection.non-photochemical quenching (NPQ).xanthophyll cycle.violaxanthin de-epoxidase	Photosynthesis.photophosphorylation.photosystem II.photoprotection.non-photochemical quenching (NPQ).xanthophyll cycle.violaxanthin de-epoxidase (original description: none)
At1g08570	-0.739694	-0.691082	-2.98462	redox.thioredoxin	ACHT4 | ACHT4 (ATYPICAL CYS HIS RICH THIOREDOXIN 4); oxidoreductase, acting on sulfur group of donors, disulfide as acceptor | chr1	Redox homeostasis.chloroplast redox homeostasis.ACHT atypical thioredoxin	Redox homeostasis.chloroplast redox homeostasis.ACHT atypical thioredoxin (original description: none)
At1g08580	0.560603	0.300013	1.48707	not assigned.unknown	2715079-2716404 REVERSE	not assigned.not annotated	#N/A
At1g08680	-0.450747	-0.415634	-1.20044	RNA.regulation of transcription.unclassified	ZIGA4, AGD14 | ZIGA4 (ARF GAP-like zinc finger-containing protein ZiGA4); ARF GTPase activator/ DNA binding / zinc ion binding | chr1	Vesicle trafficking.Coat protein I (COPI) coatomer machinery.ARF-GTPase-activating (ARF-GAP) activities.class IV ARF-GAP protein	Vesicle trafficking.Coat protein I (COPI) coatomer machinery.ARF-GTPase-activating (ARF-GAP) activities.class IV ARF-GAP protein (original description: none)
At1g08810	-0.82987	-0.94571	-1.24733	RNA.regulation of transcription.MYB domain transcription factor family	MYB60, AtMYB60 | MYB60 (myb domain protein 60); DNA binding / transcription factor | chr1	RNA biosynthesis.transcriptional activation.MYB superfamily.MYB transcription factor	RNA biosynthesis.transcriptional activation.MYB superfamily.MYB transcription factor (original description: none)
At1g08980	-1.96595	-2.04094	-2.47409	misc.nitrilases, *nitrile lyases, berberine bridge enzymes, reticuline oxidases, troponine reductases	ATAMI1, AMI1, ATTOC64-I | AMI1 (AMIDASE 1); amidase/ hydrolase, acting on carbon-nitrogen (but not peptide) bonds / indoleacetamide hydrolase | chr1	Phytohormones.auxin.synthesis.indole-3-acetamide (IAM) pathway.indole-3-acetamide hydrolase	Phytohormones.auxin.synthesis.indole-3-acetamide (IAM) pathway.indole-3-acetamide hydrolase (original description: none)
At1g09070	-0.712013	-0.471057	1.29333	protein.targeting.secretory pathway.vacuole	SRC2, (AT)SRC2 | SRC2 (SOYBEAN GENE REGULATED BY COLD-2); protein binding | chr1	not assigned.annotated	Protein SRC2 homolog OS=Arabidopsis thaliana (sp|o04023|src2_arath : 327.0)
At1g09100	0.575076	0.833071	1.2061	protein.degradation.ubiquitin.proteasom	RPT5B | RPT5B (26S proteasome AAA-ATPase subunit RPT5B); ATPase/ calmodulin binding | chr1	Protein degradation.26S proteasome.regulatory particle.ATPase subunits.RPT5 regulatory component	Protein degradation.26S proteasome.regulatory particle.ATPase subunits.RPT5 regulatory component (original description: none)
At1g09240	-2.78217	-2.61082	1.70816	metal handling.binding, chelation and storage	NAS3, ATNAS3 | NAS3 (NICOTIANAMINE SYNTHASE 3); nicotianamine synthase | chr1	Nutrient uptake.iron uptake.chelation-based strategy uptake.phytosiderophore synthesis.nicotianamine synthase	Nutrient uptake.iron uptake.chelation-based strategy uptake.phytosiderophore synthesis.nicotianamine synthase (original description: none)
At1g09300	1.03197	1.50911	1.61855	protein.degradation.metalloprotease	3003919-3008213 FORWARD	Protein modification.peptide maturation.mitochondrion.ICP55 preprotein processing protease	Protein modification.peptide maturation.mitochondrion.ICP55 preprotein processing protease (original description: none)
At1g09415	-0.988485	-1.14294	-2.13682	RNA.regulation of transcription.unclassified	NIMIN-3 | NIMIN-3 (NIM1-INTERACTING 3) | chr1	not assigned.annotated	Protein NIM1-INTERACTING 3 OS=Arabidopsis thaliana (sp|q9fnz4|nimi3_arath : 91.3)
At1g09430	-0.640249	-0.457508	-1.04273	TCA / org transformation.other organic acid transformatons.atp-citrate lyase	ACLA-3 | ACLA-3; ATP citrate synthase | chr1	Lipid metabolism.fatty acid synthesis.citrate shuttle.ATP-dependent citrate lyase complex.alpha chain	Lipid metabolism.fatty acid synthesis.citrate shuttle.ATP-dependent citrate lyase complex.alpha chain (original description: none)
At1g09700	0.652354	0.423113	1.22467	RNA.RNA binding	HYL1, DRB1 | HYL1 (HYPONASTIC LEAVES 1); double-stranded RNA binding / miRNA binding / protein binding | chr1	RNA biosynthesis.RNA polymerase II-dependent transcription.miRNA biogenesis.DCL1-HYL1 miRNA biogenesis complex.HYL1 component	RNA biosynthesis.RNA polymerase II-dependent transcription.miRNA biogenesis.DCL1-HYL1 miRNA biogenesis complex.HYL1 component (original description: none)
At1g09815	0.577299	0.61081	1.22202	DNA.synthesis/chromatin structure	POLD4 | POLD4 (POLYMERASE DELTA 4); DNA-directed DNA polymerase | chr1	Cell cycle.interphase.DNA replication.elongation.DNA polymerase delta complex.POLD4 component	Cell cycle.interphase.DNA replication.elongation.DNA polymerase delta complex.POLD4 component (original description: none)
At1g09870	0.379084	0.504818	1.09841	misc.acid and other phosphatases	3205741-3208598 FORWARD	not assigned.not annotated	#N/A
At1g10060	-1.14131	-1.04098	-1.63118	amino acid metabolism.synthesis.branched chain group.common.branched-chain amino acid aminotransferase	ATBCAT-1 | branched-chain amino acid aminotransferase 1 / branched-chain amino acid transaminase 1 (BCAT1) | chr1	Amino acid metabolism.biosynthesis.aspartate family.aspartate-derived amino acids.isoleucine.valine/leucine/isoleucine aminotransferase	Amino acid metabolism.biosynthesis.aspartate family.aspartate-derived amino acids.isoleucine.valine/leucine/isoleucine aminotransferase (original description: none)
At1g10270	1.22697	1.36104	1.58932	not assigned.no ontology.pentatricopeptide (PPR) repeat-containing protein	GRP23 | GRP23 (GLUTAMINE-RICH PROTEIN23); binding | chr1	not assigned.annotated	Pentatricopeptide repeat-containing protein At1g10270 OS=Arabidopsis thaliana (sp|q9sy69|ppr29_arath : 1380.0)
At1g10650	1.13937	1.28202	1.39328	protein.degradation.ubiquitin.E3.RING	3524018-3526346 REVERSE	not assigned.annotated	Probable BOI-related E3 ubiquitin-protein ligase 3 OS=Arabidopsis thaliana (sp|q9ldd1|brg3_arath : 88.6)
At1g10740	-0.673644	-0.500862	-1.28336	cell.division	3568169-3570760 REVERSE	not assigned.not annotated	#N/A
At1g11260	-1.46	-1.54289	-2.92376	transport.sugars	STP1, ATSTP1 | STP1 (SUGAR TRANSPORTER 1); carbohydrate transmembrane transporter/ sugar	Solute transport.carrier-mediated transport.MFS superfamily.SP family.monosaccharide transporter (STP-type)	Solute transport.carrier-mediated transport.MFS superfamily.SP family.monosaccharide transporter (STP-type) (original description: none)
At1g11350	-1.19832	-1.10278	-1.23302	signalling.receptor kinases.S-locus glycoprotein like	CBRLK1, SD1-13, RKS2 | SD1-13 (S-DOMAIN-1 13); kinase/ protein kinase/ protein serine/threonine kinase | chr1	Protein modification.phosphorylation.TKL kinase superfamily.G-Lectin kinase families.SD-1 kinase	Protein modification.phosphorylation.TKL kinase superfamily.G-Lectin kinase families.SD-1 kinase (original description: none)
At1g11530	-1.23026	-1.84547	-3.21261	redox.thioredoxin	ATCXXS1 | ATCXXS1 (C-terminal cysteine residue is changed to a serine 1); protein disulfide isomerase | chr1	Redox homeostasis.cytosol/mitochondrion/nucleus redox homeostasis.H-type thioredoxin	Redox homeostasis.cytosol/mitochondrion/nucleus redox homeostasis.H-type thioredoxin (original description: none)
At1g11860	-0.316155	-0.416832	-2.28059	PS.photorespiration.glycine cleavage.T subunit	4001280-4003442 FORWARD	Photosynthesis.photorespiration.glycine cleavage system.T-protein aminomethyltransferase component	Photosynthesis.photorespiration.glycine cleavage system.T-protein aminomethyltransferase component (original description: none)
At1g12030	1.17973	0.894237	-1.69198	not assigned.unknown	4064667-4066341 REVERSE	not assigned.not annotated	#N/A
At1g12080	-0.799184	-1.37201	-1.24785	not assigned.unknown	4084162-4085045 FORWARD	not assigned.not annotated	#N/A
At1g12230	-0.34367	-0.423817	-2.04063	OPP.non-reductive PP.transaldolase	4148033-4151025 FORWARD	Enzyme classification.EC_2 transferases.EC_2.2 transferase transferring aldehyde or ketonic group	#N/A
At1g12240	-2.39445	-2.80908	-2.50195	major CHO metabolism.degradation.sucrose.invertases.vacuolar	ATBETAFRUCT4, VAC-INV | ATBETAFRUCT4; beta-fructofuranosidase/ hydrolase, hydrolyzing O-glycosyl compounds | chr1	Carbohydrate metabolism.sucrose metabolism.degradation.invertase activities.vacuolar invertase	Carbohydrate metabolism.sucrose metabolism.degradation.invertase activities.vacuolar invertase (original description: none)
At1g12250	-0.431657	-0.701999	-3.10464	not assigned.no ontology.pentatricopeptide (PPR) repeat-containing protein	4159265-4161455 FORWARD	not assigned.annotated	Thylakoid lumenal protein TL20.3, chloroplastic OS=Arabidopsis thaliana (sp|q8h1q1|tl203_arath : 419.0)
At1g12780	-1.94914	-2.03027	-2.42944	cell wall.precursor synthesis.UGE	UGE1 | UGE1 (UDP-D-glucose/UDP-D-galactose 4-epimerase 1); UDP-glucose 4-epimerase/ protein dimerization | chr1	Carbohydrate metabolism.nucleotide sugar biosynthesis.UDP-D-glucose 4-epimerase	Carbohydrate metabolism.nucleotide sugar biosynthesis.UDP-D-glucose 4-epimerase (original description: none)
At1g12790	-0.855709	-1.18203	-1.01252	not assigned.unknown	biological_process unknown; LOCATED IN	Cell cycle.mitosis and meiosis.meiotic recombination.meiotic crossover.class I interference-sensitive crossover pathway.SHOC1-PTD heterodimer.PTD component	Cell cycle.mitosis and meiosis.meiotic recombination.meiotic crossover.class I interference-sensitive crossover pathway.SHOC1-PTD heterodimer.PTD component (original description: none)
At1g12860	-0.916705	-1.03946	-1.717	RNA.regulation of transcription.bHLH,Basic Helix-Loop-Helix family	SCRM2, ICE2 | SCRM2 (SCREAM 2); DNA binding / transcription factor | chr1	RNA biosynthesis.transcriptional activation.bHLH transcription factor	RNA biosynthesis.transcriptional activation.bHLH transcription factor (original description: none)
At1g12900	-0.442961	-0.70548	-2.81464	PS.calvin cycle.GAP	GAPA-2 | GAPA-2 (GLYCERALDEHYDE 3-PHOSPHATE DEHYDROGENASE A SUBUNIT 2); NAD or NADH binding / binding / catalytic/ glyceraldehyde-3-phosphate dehydrogenase (phosphorylating)/ glyceraldehyde-3-phosphate dehydrogenase | chr1	Photosynthesis.calvin cycle.glyceraldehyde 3-phosphate dehydrogenase	Photosynthesis.calvin cycle.glyceraldehyde 3-phosphate dehydrogenase (original description: none)
At1g13080	-2.60535	-1.51796	-1.72152	misc.cytochrome P450	CYP71B2 | CYP71B2 (CYTOCHROME P450 71B2); electron carrier/ heme binding / iron ion binding / monooxygenase/ oxygen binding | chr1	Enzyme classification.EC_1 oxidoreductases.EC_1.14 oxidoreductase acting on paired donor with incorporation or reduction of molecular oxygen	#N/A
At1g13160	0.929272	0.907477	1.71736	not assigned.no ontology	4484584-4488577 FORWARD	not assigned.not annotated	#N/A
At1g14200	-2.01037	-1.51256	-1.22301	protein.degradation.ubiquitin.E3.RING	4854384-4855200 REVERSE	Protein degradation.peptide tagging.Ubiquitin (UBQ)-anchor addition (ubiquitylation).UBQ-ligase E3 activities.RING-domain E3 ligase activities.RING-H2-type E3 ligase	Protein degradation.peptide tagging.Ubiquitin (UBQ)-anchor addition (ubiquitylation).UBQ-ligase E3 activities.RING-domain E3 ligase activities.RING-H2-type E3 ligase (original description: none)
At1g14280	-1.62726	-1.40201	-2.48485	signalling.light	PKS2 | PKS2 (PHYTOCHROME KINASE SUBSTRATE 2) | chr1	External stimuli response.light.UV-A/blue light.phototropin-mediated photoperception.PKS phototropin signalling factor	External stimuli response.light.UV-A/blue light.phototropin-mediated photoperception.PKS phototropin signalling factor (original description: none)
At1g14610	0.371913	0.413093	1.52311	protein.aa activation.valine-tRNA ligase	TWN2, VALRS | TWN2 (TWIN 2); ATP binding / aminoacyl-tRNA ligase/ nucleotide binding / valine-tRNA ligase | chr1	Protein biosynthesis.aminoacyl-tRNA synthetase activities.valine-tRNA ligase	Protein biosynthesis.aminoacyl-tRNA synthetase activities.valine-tRNA ligase (original description: none)
At1g14620	0.70684	0.854809	1.11916	not assigned.no ontology	DECOY | DECOY (DECOY) | chr1	not assigned.not annotated	#N/A
At1g14700	-2.47828	-3.16417	-1.50438	misc.acid and other phosphatases	PAP3, ATPAP3 | PAP3 (PURPLE ACID PHOSPHATASE 3); acid phosphatase/ protein serine/threonine phosphatase | chr1	not assigned.annotated	Purple acid phosphatase 3 OS=Arabidopsis thaliana (sp|q8h129|ppa3_arath : 754.0)
At1g14710	0.664249	0.663643	1.76233	not assigned.no ontology.hydroxyproline rich proteins	5061866-5065178 REVERSE	not assigned.not annotated	#N/A
At1g14890	-2.04864	-1.86298	-1.72426	misc.invertase/pectin methylesterase inhibitor family protein	5137014-5137957 FORWARD	not assigned.annotated	Pectinesterase inhibitor 7 OS=Arabidopsis thaliana (sp|q9sb37|pmei7_arath : 124.0)
At1g14980	0.463615	0.395263	1.53826	protein.folding	CPN10 | CPN10 (CHAPERONIN 10); chaperone binding | chr1	External stimuli response.temperature.Hsp (heat-shock-responsive protein) families.Hsp60 family.Hsp10 Hsp60-co-chaperone	External stimuli response.temperature.Hsp (heat-shock-responsive protein) families.Hsp60 family.Hsp10 Hsp60-co-chaperone (original description: none)
At1g15180	-0.315499	-0.341344	-2.3109	transport.misc	5224385-5226702 FORWARD	Solute transport.carrier-mediated transport.MOP superfamily.MATE family.metabolite transporter (DTX-type)	Solute transport.carrier-mediated transport.MOP superfamily.MATE family.metabolite transporter (DTX-type) (original description: none)
At1g15290	-1.18621	-0.694107	-1.06137	not assigned.no ontology	5257046-5264942 REVERSE	not assigned.annotated	Protein TSS OS=Arabidopsis thaliana (sp|f4jkh6|tss_arath : 1164.0)
At1g15400	-0.974781	-0.650751	-1.17019	not assigned.unknown	5295773-5296824 REVERSE	not assigned.annotated	Uncharacterized protein At1g15400 OS=Arabidopsis thaliana (sp|q9xi29|y1540_arath : 192.0)
At1g15440	0.290612	0.424248	1.88697	not assigned.no ontology	5306061-5309514 REVERSE	Protein biosynthesis.cytosolic ribosome.small subunit (SSU).SSU processome.PWP2/UTP1 assembly factor	Protein biosynthesis.cytosolic ribosome.small subunit (SSU).SSU processome.PWP2/UTP1 assembly factor (original description: none)
At1g15470	0.455869	0.623735	1.58122	signalling.receptor kinases.misc	5315507-5317863 FORWARD	not assigned.annotated	Eukaryotic translation initiation factor 3 subunit I OS=Arabidopsis thaliana (sp|q38884|eif3i_arath : 122.0)
At1g15740	-1.81938	-1.52559	-1.3403	not assigned.no ontology	5410908-5414919 FORWARD	not assigned.not annotated	#N/A
At1g15980	-0.465776	-0.890519	-3.04705	not assigned.unknown	NDF1 | NDF1 (NDH-DEPENDENT CYCLIC ELECTRON FLOW 1) | chr1	Photosynthesis.photophosphorylation.chlororespiration.NADH dehydrogenase-like (NDH) complex.subcomplex B.PnsB1/NDF1 component	Photosynthesis.photophosphorylation.chlororespiration.NADH dehydrogenase-like (NDH) complex.subcomplex B.PnsB1/NDF1 component (original description: none)
At1g16720	-0.791088	-0.895633	-2.6179	not assigned.unknown	HCF173 | HCF173 (high chlorophyll fluorescence phenotype 173); binding / catalytic/ transcription repressor | chr1	Photosynthesis.photophosphorylation.photosystem II.assembly and maintenance.HCF173 protein	Photosynthesis.photophosphorylation.photosystem II.assembly and maintenance.HCF173 protein (original description: none)
At1g16830	1.39337	1.45126	1.60073	not assigned.no ontology.pentatricopeptide (PPR) repeat-containing protein	molecular_function unknown; INVOLVED IN	not assigned.annotated	Putative pentatricopeptide repeat-containing protein At1g16830 OS=Arabidopsis thaliana (sp|q3eda9|ppr46_arath : 1237.0)
At1g16870	0.37572	0.487092	1.475	protein.synthesis.ribosomal protein.prokaryotic.mitochondrion.30S subunit.S29	5770732-5773251 REVERSE	not assigned.not annotated	#N/A
At1g16880	-0.649194	-0.845884	-2.79791	not assigned.no ontology	5773592-5776308 FORWARD	not assigned.annotated	ACT domain-containing protein ACR11 OS=Arabidopsis thaliana (sp|q9fz47|acr11_arath : 543.0)
At1g17180	2.62965	4.33626	1.45156	misc.glutathione S transferases	ATGSTU25 | ATGSTU25 (GLUTATHIONE S-TRANSFERASE TAU 25); glutathione transferase | chr1	Protein modification.S-glutathionylation and deglutathionylation.glutathione S-transferase activities.class tau	Protein modification.S-glutathionylation and deglutathionylation.glutathione S-transferase activities.class tau (original description: none)
At1g17200	-0.671153	-0.999689	-2.12104	not assigned.no ontology	5878412-5880041 FORWARD	not assigned.annotated	CASP-like protein 2A1 OS=Arabidopsis thaliana (sp|q8vzq3|cspl3_arath : 369.0)
At1g17690	0.338423	0.357382	1.26279	protein.synthesis.ribosome biogenesis.Pre-rRNA processing and modifications.DExD-box helicases	6082755-6088340 REVERSE	RNA biosynthesis.rRNA biogenesis.NOF1 control factor	RNA biosynthesis.rRNA biogenesis.NOF1 control factor (original description: none)
At1g18320	1.39855	0.933352	2.35588	protein.targeting.mitochondria	mitochondrial import inner membrane translocase subunit Tim17/Tim22/Tim23 family protein | chr1	Protein translocation.mitochondrion.inner mitochondrion membrane TIM22 insertion system.Tim22 component	Protein translocation.mitochondrion.inner mitochondrion membrane TIM22 insertion system.Tim22 component (original description: none)
At1g18330	-1.17141	-1.31288	-3.09863	RNA.regulation of transcription.MYB-related transcription factor family	EPR1 | EPR1 (EARLY-PHYTOCHROME-RESPONSIVE1); DNA binding / transcription factor | chr1	RNA biosynthesis.transcriptional activation.MYB superfamily.MYB-related transcription factor	RNA biosynthesis.transcriptional activation.MYB superfamily.MYB-related transcription factor (original description: none)
At1g18480	0.397853	0.399831	1.92419	misc.calcineurin-like phosphoesterase family protein	6361629-6363007 FORWARD	Protein modification.dephosphorylation.serine/threonine protein phosphatase superfamily.PPP Fe-Zn-dependent phosphatase families.SLP phosphatase	Protein modification.dephosphorylation.serine/threonine protein phosphatase superfamily.PPP Fe-Zn-dependent phosphatase families.SLP phosphatase (original description: none)
At1g18580	0.253524	0.368237	1.44174	misc.UDP glucosyl and glucoronyl transferases	GAUT11 | GAUT11 (Galacturonosyltransferase 11); polygalacturonate 4-alpha-galacturonosyltransferase | chr1	not assigned.annotated	Probable galacturonosyltransferase 11 OS=Arabidopsis thaliana (sp|q949q1|gautb_arath : 1035.0)
At1g18620	-2.1812	-1.91102	-1.69802	not assigned.unknown	6410033-6414451 FORWARD	Cell cycle.cytokinesis.preprophase microtubule organization.TON1-TRM-PP2A (TTP) preprophase band formation complex.TRM component	Cell cycle.cytokinesis.preprophase microtubule organization.TON1-TRM-PP2A (TTP) preprophase band formation complex.TRM component (original description: none)
At1g18800	0.771433	0.992081	1.63236	DNA.synthesis/chromatin structure	NRP2 | NRP2 (NAP1-RELATED PROTEIN 2); DNA binding / chromatin binding / histone binding | chr1	not assigned.annotated	NAP1-related protein 2 OS=Arabidopsis thaliana (sp|q8lc68|nrp2_arath : 355.0)
At1g18810	-3.48109	-3.00119	-1.69541	signalling.light	6485596-6487030 REVERSE	External stimuli response.light.UV-A/blue light.phototropin-mediated photoperception.PKS phototropin signalling factor	External stimuli response.light.UV-A/blue light.phototropin-mediated photoperception.PKS phototropin signalling factor (original description: none)
At1g18850	0.847734	0.846784	1.77715	not assigned.unknown	6504806-6506424 REVERSE	not assigned.not annotated	#N/A
At1g18900	0.832703	1.12107	1.29492	not assigned.no ontology.pentatricopeptide (PPR) repeat-containing protein	6528984-6532614 FORWARD	not assigned.annotated	Pentatricopeptide repeat-containing protein At1g18900 OS=Arabidopsis thaliana (sp|q8gyp6|ppr49_arath : 1771.0)
At1g19000	-1.01646	-0.888402	-1.08123	RNA.regulation of transcription.MYB-related transcription factor family	6560795-6562786 REVERSE	RNA biosynthesis.transcriptional activation.MYB superfamily.MYB-related transcription factor	RNA biosynthesis.transcriptional activation.MYB superfamily.MYB-related transcription factor (original description: none)
At1g19150	-0.993979	-1.4624	-4.04543	PS.lightreaction.photosystem I.LHC-I	LHCA6, LHCA2*1 | LHCA6; chlorophyll binding | chr1	Photosynthesis.photophosphorylation.photosystem I.LHC-I complex.LHCa6-type component	Photosynthesis.photophosphorylation.photosystem I.LHC-I complex.LHCa6-type component (original description: none)
At1g19520	0.645699	0.703498	1.60108	not assigned.no ontology.pentatricopeptide (PPR) repeat-containing protein	NFD5 | NFD5 (NUCLEAR FUSION DEFECTIVE 5) | chr1	not assigned.annotated	Protein NUCLEAR FUSION DEFECTIVE 5, mitochondrial OS=Arabidopsis thaliana (sp|q8lez4|nfd5_arath : 625.0)
At1g19530	-3.05075	-2.13666	-3.04469	not assigned.unknown	6763915-6764971 FORWARD	not assigned.not annotated	#N/A
At1g19610	-1.38738	-1.78265	-2.98162	stress.biotic	LCR78, PDF1.4 | PDF1.4 | chr1	not assigned.annotated	Defensin-like protein 19 OS=Arabidopsis thaliana (sp|p82787|def19_arath : 134.0)
At1g19660	-1.26116	-1.63638	-3.0153	stress.abiotic.touch/wounding	wound-responsive family protein | chr1	not assigned.annotated	Bifunctional nuclease 2 OS=Arabidopsis thaliana (sp|q93vh2|bbd2_arath : 668.0)
At1g19740	-0.537652	-0.490077	-1.25898	protein.degradation	6824322-6825459 FORWARD	Protein degradation.peptidase families.serine-type peptidase activities.LON protease	Protein degradation.peptidase families.serine-type peptidase activities.LON protease (original description: none)
At1g20020	-0.447273	-0.76921	-3.31013	PS.lightreaction.other electron carrier (ox/red).ferredoxin reductase	ATLFNR2, FNR2 | FNR2 (FERREDOXIN-NADP(+)-OXIDOREDUCTASE 2); NADPH dehydrogenase/ oxidoreductase/ poly(U) binding | chr1	Photosynthesis.photophosphorylation.linear electron flow.ferredoxin-NADP reductase (FNR) activity.ferredoxin-NADP oxidoreductase	Photosynthesis.photophosphorylation.linear electron flow.ferredoxin-NADP reductase (FNR) activity.ferredoxin-NADP oxidoreductase (original description: none)
At1g20200	0.299249	0.355401	1.14445	protein.degradation.ubiquitin.proteasom	EMB2719, HAP15 | EMB2719 (EMBRYO DEFECTIVE 2719); enzyme regulator | chr1	Protein degradation.26S proteasome.regulatory particle.non-ATPase subunits.RPN3 regulatory component	Protein degradation.26S proteasome.regulatory particle.non-ATPase subunits.RPN3 regulatory component (original description: none)
At1g20650	-1.07021	-0.908336	-1.7576	protein.postranslational modification.kinase.receptor like cytoplasmatic kinase VII	7158244-7160526 REVERSE	Protein modification.phosphorylation.TKL kinase superfamily.RLCK-VII kinase families.RLCK-VIIa kinase	Protein modification.phosphorylation.TKL kinase superfamily.RLCK-VII kinase families.RLCK-VIIa kinase (original description: none)
At1g21130	-3.13874	-2.5408	-1.00159	misc.O-methyl transferases	7399062-7400605 REVERSE	Enzyme classification.EC_2 transferases.EC_2.1 transferase transferring one-carbon group	#N/A
At1g21500	-0.47997	-0.629095	-1.65483	not assigned.unknown	7529882-7531025 REVERSE	not assigned.not annotated	#N/A
At1g21550	-0.936578	-0.898554	1.03313	signalling.calcium	7553101-7553876 REVERSE	not assigned.annotated	Probable calcium-binding protein CML44 OS=Arabidopsis thaliana (sp|q9lpk5|cml44_arath : 283.0)
At1g21830	-0.900469	-0.891913	-1.43404	not assigned.unknown	7661118-7662608 REVERSE	not assigned.not annotated	#N/A
At1g22430	-0.716257	-0.897708	-3.587	misc.alcohol dehydrogenases	7919144-7921832 FORWARD	not assigned.annotated	Alcohol dehydrogenase-like 1 OS=Arabidopsis thaliana (sp|q9sk86|adhl1_arath : 769.0)
At1g22450	0.366798	0.407739	1.48779	mitochondrial electron transport / ATP synthesis.cytochrome c oxidase	COX6B, ATCOX6B2 | COX6B (CYTOCHROME C OXIDASE 6B); cytochrome-c oxidase | chr1	Cellular respiration.oxidative phosphorylation.cytochrome c oxidase complex.components.COX6b component	Cellular respiration.oxidative phosphorylation.cytochrome c oxidase complex.components.COX6b component (original description: none)
At1g22550	-1.59618	-1.90278	-1.10416	transport.peptides and oligopeptides	7966533-7968641 REVERSE	Solute transport.carrier-mediated transport.MFS superfamily.NRT1/PTR anion transporter	Solute transport.carrier-mediated transport.MFS superfamily.NRT1/PTR anion transporter (original description: none)
At1g22570	-2.28138	-1.96324	-1.19921	transport.peptides and oligopeptides	7976620-7978573 REVERSE	Solute transport.carrier-mediated transport.MFS superfamily.NRT1/PTR anion transporter	Solute transport.carrier-mediated transport.MFS superfamily.NRT1/PTR anion transporter (original description: none)
At1g22590	-0.569083	-1.30675	-2.62381	RNA.regulation of transcription.MADS box transcription factor family	AGL87 | MADS-box family protein | chr1	RNA biosynthesis.transcriptional activation.MADS box transcription factor	RNA biosynthesis.transcriptional activation.MADS box transcription factor (original description: none)
At1g22630	-0.878262	-1.08386	-4.06174	not assigned.unknown	8003315-8004304 FORWARD	not assigned.not annotated	#N/A
At1g22700	-0.366834	-0.653342	-1.66997	not assigned.no ontology.tetratricopeptide repeat (TPR)	8028158-8029962 REVERSE	Photosynthesis.photophosphorylation.photosystem I.assembly and maintenance.PYG7 protein	Photosynthesis.photophosphorylation.photosystem I.assembly and maintenance.PYG7 protein (original description: none)
At1g22740	-1.70216	-2.04457	-2.3948	signalling.G-proteins	RAB7, ATRABG3B, RAB75, RABG3B | RABG3B; GTP binding | chr1	Vesicle trafficking.regulation of membrane tethering and fusion.RAB-GTPase activities.G-class RAB GTPase	Vesicle trafficking.regulation of membrane tethering and fusion.RAB-GTPase activities.G-class RAB GTPase (original description: none)
At1g22970	0.530505	0.448185	1.72519	not assigned.unknown	8130716-8132208 REVERSE	not assigned.not annotated	#N/A
At1g23090	-3.85079	-2.86933	-1.49078	transport.sulphate	AST91, SULTR3;3 | AST91 (SULFATE TRANSPORTER 91); sulfate transmembrane transporter | chr1	Solute transport.carrier-mediated transport.APC superfamily.SulP family.sulfate transporter (SULTR-type)	Solute transport.carrier-mediated transport.APC superfamily.SulP family.sulfate transporter (SULTR-type) (original description: none)
At1g23100	0.880939	1.2058	2.33739	protein.postranslational modification	8195776-8196475 FORWARD	External stimuli response.temperature.Hsp (heat-shock-responsive protein) families.Hsp60 family.Hsp10 Hsp60-co-chaperone	External stimuli response.temperature.Hsp (heat-shock-responsive protein) families.Hsp60 family.Hsp10 Hsp60-co-chaperone (original description: none)
At1g23190	0.343241	0.628541	1.53552	glycolysis.cytosolic branch.phosphoglucomutase (PGM)	8219869-8224469 FORWARD	Carbohydrate metabolism.sucrose metabolism.synthesis.cytosolic phosphoglucomutase	Carbohydrate metabolism.sucrose metabolism.synthesis.cytosolic phosphoglucomutase (original description: none)
At1g23280	0.682865	0.630349	1.93294	RNA.regulation of transcription.unclassified	8260865-8262772 REVERSE	not assigned.not annotated	#N/A
At1g23310	-1.1406	-1.11723	-2.72293	amino acid metabolism.synthesis.central amino acid metabolism.alanine.alanine aminotransferase	GGT1, AOAT1 | GGT1 (GLUTAMATE	Photosynthesis.photorespiration.aminotransferases.glutamate-glyoxylate transaminase	Photosynthesis.photorespiration.aminotransferases.glutamate-glyoxylate transaminase (original description: none)
At1g23390	-3.93828	-3.21417	-2.94882	protein.degradation.ubiquitin.E3.SCF.FBOX	8309112-8310649 REVERSE	Secondary metabolism.phenolics.regulation of key enzymes.KFB-CHS proteolytic chalcone synthase regulator	Secondary metabolism.phenolics.regulation of key enzymes.KFB-CHS proteolytic chalcone synthase regulator (original description: none)
At1g23400	-0.753645	-0.818899	-1.50118	not assigned.unknown	CAF2, ATCAF2 | CAF2; RNA splicing factor, transesterification mechanism | chr1	RNA processing.organelle machineries.RNA splicing.plastidial RNA splicing.group-II intron splicing.CRS2-CAF splicing factor complexes.CAF component	RNA processing.organelle machineries.RNA splicing.plastidial RNA splicing.group-II intron splicing.CRS2-CAF splicing factor complexes.CAF component (original description: none)
At1g23820	0.338313	0.326478	1.44797	polyamine metabolism.synthesis.spermidine synthase	SPDS1 | SPDS1 (spermidine synthase 1); spermidine synthase | chr1	Polyamine metabolism.spermidine/spermine.synthesis.spermidine synthase	Polyamine metabolism.spermidine/spermine.synthesis.spermidine synthase (original description: none)
At1g23870	-1.30001	-1.35495	-2.49198	minor CHO metabolism.trehalose.potential TPS/TPP	ATTPS9, TPS9 | ATTPS9; transferase, transferring glycosyl groups / trehalose-phosphatase | chr1	Enzyme classification.EC_2 transferases.EC_2.4 glycosyltransferase	#N/A
At1g24280	0.250471	0.678553	1.46953	OPP.oxidative PP.G6PD	G6PD3 | G6PD3 (GLUCOSE-6-PHOSPHATE DEHYDROGENASE 3); glucose-6-phosphate dehydrogenase | chr1	Carbohydrate metabolism.oxidative pentose phosphate pathway.oxidative phase.glucose-6-phosphate dehydrogenase	Carbohydrate metabolism.oxidative pentose phosphate pathway.oxidative phase.glucose-6-phosphate dehydrogenase (original description: none)
At1g24440	-0.762807	-0.380148	-1.16713	protein.degradation.ubiquitin.E3.RING	8662019-8663964 FORWARD	Protein degradation.peptide tagging.Ubiquitin (UBQ)-anchor addition (ubiquitylation).UBQ-ligase E3 activities.RING-domain E3 ligase activities.RING-HCa-type E3 ligase	Protein degradation.peptide tagging.Ubiquitin (UBQ)-anchor addition (ubiquitylation).UBQ-ligase E3 activities.RING-domain E3 ligase activities.RING-HCa-type E3 ligase (original description: none)
At1g25230	-1.45581	-2.71062	-1.80583	misc.acid and other phosphatases	8840402-8842317 REVERSE	not assigned.annotated	Purple acid phosphatase 4 OS=Arabidopsis thaliana (sp|q8vyu7|ppa4_arath : 671.0)
At1g25350	0.296391	0.390966	1.17331	protein.aa activation.glutamine-tRNA ligase	OVA9 | OVA9 (ovule abortion 9); glutamine-tRNA ligase | chr1	Protein biosynthesis.aminoacyl-tRNA synthetase activities.glutamine-tRNA ligase	Protein biosynthesis.aminoacyl-tRNA synthetase activities.glutamine-tRNA ligase (original description: none)
At1g26170	0.332896	0.521469	1.11335	protein.targeting.nucleus	9047433-9054589 REVERSE	Protein translocation.nucleus.nucleocytoplasmic transport.karyopherin beta transport receptors.IMB5 import karyopherin	Protein translocation.nucleus.nucleocytoplasmic transport.karyopherin beta transport receptors.IMB5 import karyopherin (original description: none)
At1g26230	-0.416636	-0.925203	-1.05392	protein.folding	9072388-9075279 REVERSE	Photosynthesis.photophosphorylation.chlororespiration.NADH dehydrogenase-like (NDH) complex.assembly and stabilization.Cpn60 chaperonin complex.beta subunit	Photosynthesis.photophosphorylation.chlororespiration.NADH dehydrogenase-like (NDH) complex.assembly and stabilization.Cpn60 chaperonin complex.beta subunit (original description: none)
At1g26460	0.389999	0.566342	1.88687	not assigned.no ontology.pentatricopeptide (PPR) repeat-containing protein	9151732-9154740 FORWARD	not assigned.annotated	Pentatricopeptide repeat-containing protein At1g26460, mitochondrial OS=Arabidopsis thaliana (sp|q9fzd1|ppr58_arath : 1263.0)
At1g26470	0.761294	0.459228	2.15328	not assigned.unknown	molecular_function unknown; INVOLVED IN	not assigned.not annotated	#N/A
At1g26740	0.319953	0.412204	1.80193	protein.synthesis.ribosomal protein.prokaryotic.unknown organellar.50S subunit.L32	9244981-9246603 REVERSE	not assigned.not annotated	#N/A
At1g26800	-2.89345	-2.80334	-1.66938	protein.degradation.ubiquitin.E3.RING	9285099-9286324 REVERSE	Protein degradation.peptide tagging.Ubiquitin (UBQ)-anchor addition (ubiquitylation).UBQ-ligase E3 activities.RING-domain E3 ligase activities.RING-H2-type E3 ligase	Protein degradation.peptide tagging.Ubiquitin (UBQ)-anchor addition (ubiquitylation).UBQ-ligase E3 activities.RING-domain E3 ligase activities.RING-H2-type E3 ligase (original description: none)
At1g26910	0.438011	0.360698	1.37532	protein.synthesis.ribosomal protein.eukaryotic.60S subunit.L10	9321650-9322965 FORWARD	Protein biosynthesis.cytosolic ribosome.large subunit (LSU).LSU proteome component.RPL10 component	Protein biosynthesis.cytosolic ribosome.large subunit (LSU).LSU proteome component.RPL10 component (original description: none)
At1g26920	-4.04904	-3.23685	-1.23752	not assigned.unknown	9329512-9330398 FORWARD	not assigned.not annotated	#N/A
At1g27000	0.241759	0.343992	1.12698	RNA.regulation of transcription.bZIP transcription factor family	9373926-9376720 FORWARD	not assigned.not annotated	#N/A
At1g27150	-0.279317	-0.426619	-1.74505	not assigned.unknown	9429047-9432274 FORWARD	not assigned.not annotated	#N/A
At1g27290	-1.74716	-1.48882	-1.1436	not assigned.unknown	9481532-9482912 FORWARD	not assigned.not annotated	#N/A
At1g27390	0.794937	0.728085	1.64635	protein.targeting.mitochondria	TOM20-2 | TOM20-2 (TRANSLOCASE OUTER MEMBRANE 20-2); P-P-bond-hydrolysis-driven protein transmembrane transporter/ metal ion binding | chr1	Protein translocation.mitochondrion.outer mitochondrion membrane TOM translocation system.Tom20 component	Protein translocation.mitochondrion.outer mitochondrion membrane TOM translocation system.Tom20 component (original description: none)
At1g27435	0.348704	0.392362	1.51432	not assigned.unknown	9527574-9528878 REVERSE	not assigned.not annotated	#N/A
At1g27480	-0.220078	-0.352052	-2.32931	lipid metabolism.'exotics' (steroids, squalene etc).phosphatidylcholinesterol O-acyltransferase	cholesterol acyltransferase family protein / LACT family protein | chr1	Enzyme classification.EC_2 transferases.EC_2.3 acyltransferase	#N/A
At1g27760	0.559304	0.524141	2.21296	not assigned.no ontology	SAT32, ATSAT32 | interferon-related developmental regulator family protein / IFRD protein family | chr1	not assigned.not annotated	#N/A
At1g28100	-1.08135	-1.36459	-1.14892	not assigned.unknown	9801082-9804092 FORWARD	Secondary metabolism.terpenoids.terpenoid synthesis.carotenoid metabolism.xanthophyll synthesis.NXD1 neoxanthin synthesis cofactor	Secondary metabolism.terpenoids.terpenoid synthesis.carotenoid metabolism.xanthophyll synthesis.NXD1 neoxanthin synthesis cofactor (original description: none)
At1g28330	-0.802616	-3.08086	-2.79855	development.unspecified	DYL1 | DYL1 (DORMANCY-ASSOCIATED PROTEIN-LIKE 1) | chr1	not assigned.annotated	Dormancy-associated protein 1 OS=Arabidopsis thaliana (sp|b9dgg8|drm1_arath : 239.0)
At1g28395	0.950741	1.02168	1.4422	not assigned.unknown	9969536-9971458 REVERSE	not assigned.not annotated	#N/A
At1g29150	0.28396	0.51952	1.0109	protein.degradation.ubiquitin.proteasom	ATS9, RPN6 | ATS9 (ARABIDOPSIS NON-ATPASE SUBUNIT 9) | chr1	Protein degradation.26S proteasome.regulatory particle.non-ATPase subunits.RPN6 regulatory component	Protein degradation.26S proteasome.regulatory particle.non-ATPase subunits.RPN6 regulatory component (original description: none)
At1g29720	-1.98846	-1.3256	-1.08986	signalling.receptor kinases.leucine rich repeat VIII.VIII-2	10393797-10396326 REVERSE	Protein modification.phosphorylation.TKL kinase superfamily.LRR-VIII kinase families.LRR-VIII-2 kinase	Protein modification.phosphorylation.TKL kinase superfamily.LRR-VIII kinase families.LRR-VIII-2 kinase (original description: none)
At1g30130	-0.72517	-0.641541	-1.4876	not assigned.unknown	10587602-10589760 FORWARD	not assigned.not annotated	#N/A
At1g30260	-1.71	-1.25126	-1.41334	not assigned.unknown	molecular_function unknown; INVOLVED IN	not assigned.not annotated	#N/A
At1g30520	-0.956768	-1.09209	-2.44831	Co-factor and vitamine metabolism.folate & vitamine K.vitamine K.o-Succinyl-BenzoylCoa Synthetase	AAE14 | AAE14 (Acyl-Activating Enzyme 14); AMP binding / o-succinylbenzoate-CoA ligase | chr1	Coenzyme metabolism.phylloquinone synthesis.2-succinylbenzoate:CoA ligase	Coenzyme metabolism.phylloquinone synthesis.2-succinylbenzoate:CoA ligase (original description: none)
At1g31180	0.405191	0.388311	1.00838	amino acid metabolism.synthesis.branched chain group.leucine specific.3-isopropylmalate dehydrogenase	3-isopropylmalate dehydrogenase, chloroplast, putative | chr1	Amino acid metabolism.biosynthesis.pyruvate family.pyruvate-derived amino acids.leucine.3-isopropylmalate dehydrogenase	Amino acid metabolism.biosynthesis.pyruvate family.pyruvate-derived amino acids.leucine.3-isopropylmalate dehydrogenase (original description: none)
At1g31220	0.299309	0.697689	1.01182	nucleotide metabolism.synthesis.purine.GAR transformylase	11156802-11158683 FORWARD	Nucleotide metabolism.purines.ribonucleotide (RN) anabolism.glycinamide RN transformylase	Nucleotide metabolism.purines.ribonucleotide (RN) anabolism.glycinamide RN transformylase (original description: none)
At1g31310	-0.823536	-1.18313	-1.13748	RNA.regulation of transcription.Trihelix, Triple-Helix transcription factor family	11198353-11200141 REVERSE	not assigned.not annotated	#N/A
At1g31330	-0.591607	-0.91136	-2.52839	PS.lightreaction.photosystem I.PSI polypeptide subunits	PSAF | PSAF (photosystem I subunit F) | chr1	Photosynthesis.photophosphorylation.photosystem I.PS-I complex.component PsaF	Photosynthesis.photophosphorylation.photosystem I.PS-I complex.component PsaF (original description: none)
At1g31660	0.882264	0.867667	2.00168	not assigned.no ontology	molecular_function unknown; INVOLVED IN	Protein biosynthesis.cytosolic ribosome.small subunit (SSU).SSU processome.ENP1 assembly factor	Protein biosynthesis.cytosolic ribosome.small subunit (SSU).SSU processome.ENP1 assembly factor (original description: none)
At1g31760	0.476529	0.494258	1.14179	not assigned.no ontology	11372425-11373483 REVERSE	not assigned.not annotated	#N/A
At1g31817	0.757861	0.822773	1.79697	protein.synthesis.ribosomal protein.prokaryotic.mitochondrion.30S subunit.S11	NFD3 | NFD3 (NUCLEAR FUSION DEFECTIVE 3); structural constituent of ribosome | chr1	Protein biosynthesis.organelle translation machineries.mitochondrial ribosome.small subunit proteome.mtRPS11 component	Protein biosynthesis.organelle translation machineries.mitochondrial ribosome.small subunit proteome.mtRPS11 component (original description: none)
At1g31910	0.539454	0.514492	1.04158	secondary metabolism.isoprenoids.mevalonate pathway.phosphomevalonate kinase	11457126-11461825 FORWARD	Secondary metabolism.terpenoids.mevalonate pathway.phosphomevalonate kinase	Secondary metabolism.terpenoids.mevalonate pathway.phosphomevalonate kinase (original description: none)
At1g32060	-0.851562	-0.882067	-3.21419	PS.calvin cycle.PRK	PRK | PRK (PHOSPHORIBULOKINASE); ATP binding / phosphoribulokinase/ protein binding | chr1	Photosynthesis.calvin cycle.phosphoribulokinase	Photosynthesis.calvin cycle.phosphoribulokinase (original description: none)
At1g32200	-0.328882	-0.671264	-1.0663	lipid metabolism.Phospholipid synthesis.1-acylglycerol-3-phosphate O-acyltransferase	ATS1, ACT1 | ATS1; glycerol-3-phosphate O-acyltransferase | chr1	Lipid metabolism.glycerolipid synthesis.phosphatidic acid.glycerol-3-phosphate acyltransferase	Lipid metabolism.glycerolipid synthesis.phosphatidic acid.glycerol-3-phosphate acyltransferase (original description: none)
At1g32330	0.530596	0.717771	1.04239	RNA.regulation of transcription.HSF,Heat-shock transcription factor family	ATHSFA1D, HSFA1D | ATHSFA1D; DNA binding / transcription factor | chr1	RNA biosynthesis.transcriptional activation.HSF (heat shock) transcription factor	RNA biosynthesis.transcriptional activation.HSF (heat shock) transcription factor (original description: none)
At1g32460	-0.71569	-0.698752	-1.74267	not assigned.unknown	11738118-11739326 FORWARD	not assigned.not annotated	#N/A
At1g32540	-3.00429	-2.83599	-1.0512	RNA.regulation of transcription.unclassified	LOL1 | LOL1 (LSD ONE LIKE 1); DNA binding | chr1	Multi-process regulation.programmed cell death.LSD/LOL regulator protein	Multi-process regulation.programmed cell death.LSD/LOL regulator protein (original description: none)
At1g32780	-1.45249	-1.43499	-1.12349	misc.alcohol dehydrogenases	11869825-11872926 REVERSE	not assigned.annotated	Alcohol dehydrogenase-like 3 OS=Arabidopsis thaliana (sp|a1l4y2|adhl3_arath : 819.0)
At1g33055	-1.1522	-2.03625	-1.38253	not assigned.unknown	11972240-11972590 REVERSE	not assigned.not annotated	#N/A
At1g33390	0.735299	0.841896	1.35082	protein.synthesis.ribosome biogenesis.Pre-rRNA processing and modifications.DExD-box helicases	12099482-12104108 REVERSE	not assigned.annotated	ATP-dependent RNA helicase DEAH13 OS=Arabidopsis thaliana (sp|q9c813|deahd_arath : 2252.0)
At1g33720	-0.530298	-0.664108	-1.10441	misc.cytochrome P450	Symbols	Enzyme classification.EC_1 oxidoreductases.EC_1.14 oxidoreductase acting on paired donor with incorporation or reduction of molecular oxygen	#N/A
At1g34000	-0.282709	-0.412221	-1.68125	PS.lightreaction.photosystem I.LHC-I	OHP2 | OHP2 (ONE-HELIX PROTEIN 2) | chr1	Photosynthesis.photophosphorylation.photosystem II.LHC-related protein groups.one-helix LHC-related protein group.OHP2 protein	Photosynthesis.photophosphorylation.photosystem II.LHC-related protein groups.one-helix LHC-related protein group.OHP2 protein (original description: none)
At1g34130	0.644855	0.839777	1.35877	stress.abiotic.drought/salt	STT3B | STT3B (staurosporin and temperature sensitive 3-like b); oligosaccharyl transferase | chr1	Protein modification.N-linked glycosylation.oligosaccharyl transferase (OST) complex.STT3 component	Protein modification.N-linked glycosylation.oligosaccharyl transferase (OST) complex.STT3 component (original description: none)
At1g34350	0.822772	0.418248	1.16586	not assigned.unknown	12534429-12536095 FORWARD	not assigned.not annotated	#N/A
At1g34360	0.56373	0.57413	1.37804	not assigned.unknown	0	Protein biosynthesis.organelle translation machineries.translation initiation.IF-3 initiation factor	Protein biosynthesis.organelle translation machineries.translation initiation.IF-3 initiation factor (original description: none)
At1g34760	-1.43561	-1.42406	-1.33065	signalling.14-3-3 proteins	GRF11, GF14 OMICRON | GRF11 (GENERAL REGULATORY FACTOR 11); ATPase binding / amino acid binding / protein binding / protein phosphorylated amino acid binding | chr1	not assigned.annotated	14-3-3-like protein GF14 omicron OS=Arabidopsis thaliana (sp|q9s9z8|14311_arath : 417.0)
At1g35420	-0.386964	-0.349668	-2.12716	misc.misc2	13026289-13027667 FORWARD	not assigned.not annotated	#N/A
At1g35710	-1.38939	-0.366569	1.14843	signalling.receptor kinases.leucine rich repeat XII	13220940-13224681 FORWARD	Protein modification.phosphorylation.TKL kinase superfamily.LRR-XII kinase	Protein modification.phosphorylation.TKL kinase superfamily.LRR-XII kinase (original description: none)
At1g42440	0.900276	0.989347	1.43343	protein.synthesis.ribosome biogenesis	molecular_function unknown; INVOLVED IN	not assigned.not annotated	#N/A
At1g42550	-0.724715	-0.617967	-1.66769	cell.organisation	PMI1 | PMI1 (PLASTID MOVEMENT IMPAIRED1) | chr1	Cytoskeleton.cp-actin-dependent plastid movement.PMI1/PMI15 cp-actin stability factor	Cytoskeleton.cp-actin-dependent plastid movement.PMI1/PMI15 cp-actin stability factor (original description: none)
At1g43670	-0.482127	-0.638329	-3.16668	major CHO metabolism.synthesis.sucrose.FBPase	16468044-16470500 FORWARD	Carbohydrate metabolism.sucrose metabolism.synthesis.cytosolic fructose-1,6-bisphosphatase	Carbohydrate metabolism.sucrose metabolism.synthesis.cytosolic fructose-1,6-bisphosphatase (original description: none)
At1g43860	0.572545	0.504992	1.85075	protein.synthesis.ribosome biogenesis.export from nucleus	16622068-16624469 REVERSE	Protein biosynthesis.cytosolic ribosome.large subunit (LSU).LSU processome component.Sdo1 maturation factor	Protein biosynthesis.cytosolic ribosome.large subunit (LSU).LSU processome component.Sdo1 maturation factor (original description: none)
At1g44446	-0.970383	-0.421567	-2.85174	tetrapyrrole synthesis.chlorophyll b synthase	CH1, ATCAO, CAO | CH1 (CHLORINA 1); chlorophyllide a oxygenase | chr1	Coenzyme metabolism.tetrapyrrol biosynthesis.chlorophyll metabolism.chlorophyll(ide) interconversions.chlorophyllide a oxygenase	Coenzyme metabolism.tetrapyrrol biosynthesis.chlorophyll metabolism.chlorophyll(ide) interconversions.chlorophyllide a oxygenase (original description: none)
At1g47530	-0.530441	-0.549912	-1.68363	development.unspecified	17451680-17454421 FORWARD	Solute transport.carrier-mediated transport.MOP superfamily.MATE family.metabolite transporter (DTX-type)	Solute transport.carrier-mediated transport.MOP superfamily.MATE family.metabolite transporter (DTX-type) (original description: none)
At1g47870	0.803892	0.825548	1.10916	RNA.regulation of transcription.E2F/DP transcription factor family	E2FC, ATE2F2, ATE2FC | ATE2F2; DNA binding / protein heterodimerization/ transcription factor | chr1	Cell cycle.interphase.G1 phase.E2F transcription factor	Cell cycle.interphase.G1 phase.E2F transcription factor (original description: none)
At1g47960	-3.49275	-2.74933	-1.56405	misc.invertase/pectin methylesterase inhibitor family protein	C/VIF1, ATC/VIF1 | C/VIF1 (CELL WALL / VACUOLAR INHIBITOR OF FRUCTOSIDASE 1); enzyme inhibitor/ pectinesterase/ pectinesterase inhibitor | chr1	not assigned.annotated	Cell wall / vacuolar inhibitor of fructosidase 1 OS=Arabidopsis thaliana (sp|f4hwq8|cvif1_arath : 356.0)
At1g48040	0.655167	0.74166	1.33824	protein.postranslational modification	17719740-17721841 REVERSE	RNA biosynthesis.transcriptional activation.DBP transcription factor	RNA biosynthesis.transcriptional activation.DBP transcription factor (original description: none)
At1g48200	0.572309	0.518309	2.12251	not assigned.unknown	17796764-17798337 REVERSE	not assigned.not annotated	#N/A
At1g48570	0.609043	0.628814	1.4226	signalling.G-proteins	17955278-17957719 REVERSE	not assigned.annotated	Zinc finger protein VAR3, chloroplastic OS=Arabidopsis thaliana (sp|q8s9k3|var3_arath : 99.8)
At1g48630	0.53031	0.310173	1.82656	signalling.G-proteins	RACK1B_AT | RACK1B_AT (RECEPTOR FOR ACTIVATED C KINASE 1 B); nucleotide binding | chr1	Protein biosynthesis.cytosolic ribosome.small subunit (SSU).SSU proteome.RACK1 associated component	Protein biosynthesis.cytosolic ribosome.small subunit (SSU).SSU proteome.RACK1 associated component (original description: none)
At1g49200	-2.90463	-2.72525	-2.27993	protein.degradation.ubiquitin.E3.RING	18198227-18199168 FORWARD	Protein degradation.peptide tagging.Ubiquitin (UBQ)-anchor addition (ubiquitylation).UBQ-ligase E3 activities.RING-domain E3 ligase activities.RING-H2-type E3 ligase	Protein degradation.peptide tagging.Ubiquitin (UBQ)-anchor addition (ubiquitylation).UBQ-ligase E3 activities.RING-domain E3 ligase activities.RING-H2-type E3 ligase (original description: none)
At1g49310	-2.68483	-2.94633	-1.56612	not assigned.unknown	18237863-18238367 REVERSE	not assigned.not annotated	#N/A
At1g49410	0.471718	0.375349	1.67433	transport.metabolite transporters at the mitochondrial membrane	TOM6 | TOM6 (translocase of the outer mitochondrial membrane 6) | chr1	Protein translocation.mitochondrion.outer mitochondrion membrane TOM translocation system.Tom6 component	Protein translocation.mitochondrion.outer mitochondrion membrane TOM translocation system.Tom6 component (original description: none)
At1g49480	-0.497249	-0.516278	-1.14577	RNA.regulation of transcription.B3 transcription factor family	RTV1 | RTV1 (related to vernalization1 1); DNA binding / transcription factor | chr1	RNA biosynthesis.transcriptional activation.B3 superfamily.REM transcription factor	RNA biosynthesis.transcriptional activation.B3 superfamily.REM transcription factor (original description: none)
At1g49500	-3.85786	-3.76666	-2.65625	not assigned.unknown	18321808-18322284 REVERSE	not assigned.not annotated	#N/A
At1g49660	0.93855	0.812209	1.17704	Biodegradation of Xenobiotics	AtCXE5 | AtCXE5 (Arabidopsis thaliana carboxyesterase 5); carboxylesterase | chr1	not assigned.annotated	Probable carboxylesterase 5 OS=Arabidopsis thaliana (sp|q9fx94|cxe5_arath : 627.0)
At1g49730	-1.70674	-1.33657	-1.8282	signalling.receptor kinases.misc	18402506-18405681 REVERSE	Protein modification.phosphorylation.TKL kinase superfamily.URK kinase families.URK-1 kinase	Protein modification.phosphorylation.TKL kinase superfamily.URK kinase families.URK-1 kinase (original description: none)
At1g49975	-0.444105	-1.02778	-1.60755	not assigned.unknown	18504802-18505597 FORWARD	not assigned.not annotated	#N/A
At1g50040	-3.27278	-2.48941	-1.01763	not assigned.unknown	18542130-18543948 FORWARD	not assigned.not annotated	#N/A
At1g50400	2.35043	2.81414	3.00419	transport.porins	18668155-18670546 FORWARD	Protein translocation.mitochondrion.outer mitochondrion membrane TOM translocation system.Tom40 component	Protein translocation.mitochondrion.outer mitochondrion membrane TOM translocation system.Tom40 component (original description: none)
At1g50920	0.559965	0.525444	1.66267	protein.synthesis.ribosome biogenesis.export from nucleus	18870139-18872930 FORWARD	Protein biosynthesis.cytosolic ribosome.large subunit (LSU).LSU processome component.NOG1 regulatory GTPase	Protein biosynthesis.cytosolic ribosome.large subunit (LSU).LSU processome component.NOG1 regulatory GTPase (original description: none)
At1g51380	1.30276	1.12493	1.74224	protein.synthesis.initiation	19047882-19050162 FORWARD	not assigned.annotated	DEAD-box ATP-dependent RNA helicase 34 OS=Arabidopsis thaliana (sp|q9c8j1|rh34_arath : 778.0)
At1g51400	-1.0169	-1.24272	-3.40589	PS.lightreaction.photosystem II.PSII polypeptide subunits	19052023-19052582 REVERSE	Photosynthesis.photophosphorylation.photosystem II.PS-II complex.component PsbTn	Photosynthesis.photophosphorylation.photosystem II.PS-II complex.component PsbTn (original description: none)
At1g51660	1.07239	1.09314	1.94942	signalling.MAP kinases	ATMKK4, MKK4, ATMEK4 | ATMKK4 (ARABIDOPSIS THALIANA MITOGEN-ACTIVATED PROTEIN KINASE KINASE 4); MAP kinase kinase/ kinase | chr1	Protein modification.phosphorylation.STE kinase superfamily.MAPKK kinase	Protein modification.phosphorylation.STE kinase superfamily.MAPKK kinase (original description: none)
At1g51980	0.405147	0.437938	1.62416	protein.targeting.mitochondria	19323382-19326916 REVERSE	Cellular respiration.oxidative phosphorylation.cytochrome c reductase complex.MPP-type peptidase component.alpha subunit	Cellular respiration.oxidative phosphorylation.cytochrome c reductase complex.MPP-type peptidase component.alpha subunit (original description: none)
At1g52140	-2.80818	-2.26356	-1.30633	not assigned.unknown	19407364-19408254 REVERSE	not assigned.not annotated	#N/A
At1g52160	0.886943	1.25003	1.44486	not assigned.no ontology	TRZ3 | TRZ3 (TRNASE Z 3); 3'-tRNA processing endoribonuclease/ catalytic | chr1	RNA processing.ribonuclease activities.RNase Z endoribonuclease	RNA processing.ribonuclease activities.RNase Z endoribonuclease (original description: none)
At1g52200	-1.61701	-1.45325	1.35369	not assigned.no ontology	19442068-19443529 REVERSE	not assigned.annotated	Protein PLANT CADMIUM RESISTANCE 8 OS=Arabidopsis thaliana (sp|q9m815|pcr8_arath : 382.0)
At1g52500	0.690854	0.944211	1.08918	DNA.repair	FPG-1, ATFPG-1, ATMMH-1 | ATMMH-1 (ARABIDOPSIS THALIANA MUTM HOMOLOG-1); DNA N-glycosylase | chr1	DNA damage response.DNA repair mechanisms.base excision repair (BER).formamidopyrimidine-DNA glycosylase (FPG1)	DNA damage response.DNA repair mechanisms.base excision repair (BER).formamidopyrimidine-DNA glycosylase (FPG1) (original description: none)
At1g52880	-1.31919	-0.696933	-1.30088	development.unspecified	NAM, ANAC018, ATNAM, NARS2 | NAM (NO APICAL MERISTEM); transcription factor | chr1	RNA biosynthesis.transcriptional activation.NAC transcription factor	RNA biosynthesis.transcriptional activation.NAC transcription factor (original description: none)
At1g52930	0.934111	0.893984	1.75749	protein.synthesis.ribosome biogenesis.BRIX	19711237-19713230 FORWARD	Protein biosynthesis.cytosolic ribosome.large subunit (LSU).LSU processome component.ITS1 rRNA removal.BRX1 assembly factor	Protein biosynthesis.cytosolic ribosome.large subunit (LSU).LSU processome component.ITS1 rRNA removal.BRX1 assembly factor (original description: none)
At1g53240	0.260193	0.295749	1.35819	TCA / org transformation.TCA.malate DH	19854615-19856937 REVERSE	Cellular respiration.tricarboxylic acid cycle.mitochondrial NAD-dependent malate dehydrogenase	Cellular respiration.tricarboxylic acid cycle.mitochondrial NAD-dependent malate dehydrogenase (original description: none)
At1g53500	0.260314	0.299876	1.33384	cell wall.precursor synthesis.UDP-glucose 4,6-dehydratase	MUM4, RHM2, ATRHM2, ATMUM4 | MUM4 (MUCILAGE-MODIFIED 4); UDP-4-keto-6-deoxy-glucose-3,5-epimerase/ UDP-4-keto-rhamnose-4-keto-reductase/ UDP-L-rhamnose synthase/ UDP-glucose 4,6-dehydratase/ catalytic | chr1	Carbohydrate metabolism.nucleotide sugar biosynthesis.UDP-L-rhamnose synthesis.UDP-L-rhamnose synthase	Carbohydrate metabolism.nucleotide sugar biosynthesis.UDP-L-rhamnose synthesis.UDP-L-rhamnose synthase (original description: none)
At1g53645	0.983733	1.07171	2.22994	not assigned.no ontology.hydroxyproline rich proteins	20026147-20028635 REVERSE	not assigned.not annotated	#N/A
At1g53800	-0.371365	-0.437931	-1.59555	not assigned.unknown	20081699-20084500 FORWARD	not assigned.not annotated	#N/A
At1g53840	-1.4272	-1.43889	-1.17687	cell wall.pectin*esterases.PME	ATPME1 | ATPME1; pectinesterase | chr1	Cell wall.pectin.homogalacturonan.modification and degradation.pectin methylesterase	Cell wall.pectin.homogalacturonan.modification and degradation.pectin methylesterase (original description: none)
At1g53850	0.296953	0.412159	1.20114	protein.degradation.ubiquitin.proteasom	PAE1, ATPAE1 | PAE1; endopeptidase/ peptidase/ threonine-type endopeptidase | chr1	Protein degradation.26S proteasome.20S core protease.alpha-type subunits.alpha type-5 component	Protein degradation.26S proteasome.20S core protease.alpha-type subunits.alpha type-5 component (original description: none)
At1g53870	-2.37969	-2.1073	-2.12867	not assigned.no ontology	unknown protein | chr1	not assigned.annotated	Protein LURP-one-related 2 OS=Arabidopsis thaliana (sp|q8lg32|lor2_arath : 403.0)
At1g54270	0.418072	0.366088	1.62346	protein.synthesis.initiation	EIF4A-2 | EIF4A-2; ATP-dependent helicase/ translation initiation factor | chr1	Protein biosynthesis.translation initiation.mRNA loading.eIF4A mRNA unwinding factor	Protein biosynthesis.translation initiation.mRNA loading.eIF4A mRNA unwinding factor (original description: none)
At1g54380	1.15126	1.04083	1.41118	not assigned.no ontology	20297965-20300908 REVERSE	RNA processing.RNA splicing.spliceosome assembly/disassembly.GEMIN2 assembly factor	RNA processing.RNA splicing.spliceosome assembly/disassembly.GEMIN2 assembly factor (original description: none)
At1g54410	-0.455802	-0.989509	-1.29086	stress.abiotic.unspecified	20309775-20310767 REVERSE	not assigned.not annotated	#N/A
At1g54500	-0.368951	-0.711912	-3.26102	protein.assembly and cofactor ligation	20356954-20357788 REVERSE	Photosynthesis.photophosphorylation.photosystem II.assembly and maintenance.RBD1 protein	Photosynthesis.photophosphorylation.photosystem II.assembly and maintenance.RBD1 protein (original description: none)
At1g54730	-1.48189	-1.58322	-1.8094	transport.sugars	20424471-20430051 FORWARD	Solute transport.carrier-mediated transport.MFS superfamily.SP family.monosaccharide transporter (ERD6-type)	Solute transport.carrier-mediated transport.MFS superfamily.SP family.monosaccharide transporter (ERD6-type) (original description: none)
At1g54740	-3.04712	-3.55992	-1.00338	protein.synthesis.ribosomal protein.unknown.unknown	molecular_function unknown; INVOLVED IN	not assigned.not annotated	#N/A
At1g54780	-0.398489	-0.630446	-2.9619	not assigned.no ontology	20439434-20441159 FORWARD	Photosynthesis.photophosphorylation.photosystem II.assembly and maintenance.Psb32 protein	Photosynthesis.photophosphorylation.photosystem II.assembly and maintenance.Psb32 protein (original description: none)
At1g54820	-2.82683	-2.24484	-2.39748	signalling.receptor kinases.extensin	20447316-20450861 FORWARD	Protein modification.phosphorylation.TKL kinase superfamily.Extensin kinase	Protein modification.phosphorylation.TKL kinase superfamily.Extensin kinase (original description: none)
At1g55000	-0.586839	-0.795796	-1.8447	protein.degradation.ubiquitin.E3.SCF.FBOX	20514634-20516468 FORWARD	not assigned.annotated	F-box protein At1g55000 OS=Arabidopsis thaliana (sp|q9fz32|fb60_arath : 446.0)
At1g55500	0.928179	1.07953	1.46289	not assigned.unknown	ECT4 | ECT4 | chr1	not assigned.not annotated	#N/A
At1g55890	0.760384	0.927783	1.27729	not assigned.no ontology.pentatricopeptide (PPR) repeat-containing protein	20901346-20902800 FORWARD	not assigned.annotated	Pentatricopeptide repeat-containing protein At1g55890, mitochondrial OS=Arabidopsis thaliana (sp|q9lg23|ppr82_arath : 744.0)
At1g55900	1.02599	1.12023	2.06443	transport.metabolite transporters at the mitochondrial membrane	TIM50, emb1860 | TIM50 | chr1	Protein modification.dephosphorylation.aspartate-based protein phosphatase superfamily.FCP phosphatase families.subcluster G phosphatase	Protein modification.dephosphorylation.aspartate-based protein phosphatase superfamily.FCP phosphatase families.subcluster G phosphatase (original description: none)
At1g55960	-1.61785	-0.44882	-1.1788	signalling.lipids	molecular_function unknown; INVOLVED IN	not assigned.not annotated	#N/A
At1g56010	-1.78974	-2.19797	-1.00958	RNA.regulation of transcription.NAC domain transcription factor family	NAC1, ANAC022 | NAC1; transcription factor | chr1	RNA biosynthesis.transcriptional activation.NAC transcription factor	RNA biosynthesis.transcriptional activation.NAC transcription factor (original description: none)
At1g56110	0.56844	0.498949	1.99245	RNA.regulation of transcription.putative transcription regulator	NOP56 | NOP56 (Arabidopsis homolog of nucleolar protein Nop56) | chr1	RNA processing.RNA modification.rRNA/tRNA methylation.C/D small nucleolar ribonucleoprotein (snoRNP) rRNA methylation complex.Nop56 snoRNP scaffold component	RNA processing.RNA modification.rRNA/tRNA methylation.C/D small nucleolar ribonucleoprotein (snoRNP) rRNA methylation complex.Nop56 snoRNP scaffold component (original description: none)
At1g56170	2.13713	2.71732	1.57824	RNA.regulation of transcription.CCAAT box binding factor family, HAP5	HAP5B, ATHAP5B, NF-YC2 | NF-YC2 (NUCLEAR FACTOR Y, SUBUNIT C2); DNA binding / transcription activator/ transcription factor | chr1	RNA biosynthesis.transcriptional activation.NF-Y transcription factor complex.NF-YC component	RNA biosynthesis.transcriptional activation.NF-Y transcription factor complex.NF-YC component (original description: none)
At1g56210	-1.51876	-1.81744	-1.69235	metal handling.binding, chelation and storage	21035618-21037211 FORWARD	not assigned.annotated	Heavy metal-associated isoprenylated plant protein 35 OS=Arabidopsis thaliana (sp|q9c7j6|hip35_arath : 379.0)
At1g56220	-2.86917	-2.6165	-2.69529	development.unspecified	21043349-21044738 FORWARD	not assigned.annotated	Dormancy-associated protein homolog 3 OS=Arabidopsis thaliana (sp|q8ld26|drmh3_arath : 174.0)
At1g56280	-0.458274	-0.844516	-2.45732	stress.abiotic.drought/salt	ATDI19 | ATDI19 | chr1	not assigned.annotated	Protein DEHYDRATION-INDUCED 19 OS=Arabidopsis thaliana (sp|q39083|di191_arath : 328.0)
At1g57700	0.532818	0.426209	1.05868	protein.postranslational modification	21371051-21373860 FORWARD	Protein modification.phosphorylation.CMGC kinase superfamily.cyclin-dependent kinase families.CDK9 kinase	Protein modification.phosphorylation.CMGC kinase superfamily.cyclin-dependent kinase families.CDK9 kinase (original description: none)
At1g58180	-1.5656	-1.49982	-1.99283	TCA / org transformation.carbonic anhydrases	ATBCA6, BCA6 | carbonic anhydrase family protein / carbonate dehydratase family protein | chr1	not assigned.annotated	Beta carbonic anhydrase 6, mitochondrial OS=Arabidopsis thaliana (sp|q9c6f5|bca6_arath : 601.0)
At1g58290	-0.884249	-0.657977	-2.35804	tetrapyrrole synthesis.glu-tRNA reductase	HEMA1 | HEMA1; glutamyl-tRNA reductase | chr1	Coenzyme metabolism.tetrapyrrol biosynthesis.5-aminolevulinic acid formation.glutamyl-tRNA reductase	Coenzyme metabolism.tetrapyrrol biosynthesis.5-aminolevulinic acid formation.glutamyl-tRNA reductase (original description: none)
At1g58340	-0.664974	-0.682876	-1.97077	transport.misc	ZF14 | ZF14; antiporter/ drug transporter/ transporter | chr1	Solute transport.carrier-mediated transport.MOP superfamily.MATE family.metabolite transporter (DTX-type)	Solute transport.carrier-mediated transport.MOP superfamily.MATE family.metabolite transporter (DTX-type) (original description: none)
At1g58380	0.463798	0.410468	1.02857	protein.synthesis.ribosomal protein.eukaryotic.40S subunit.S2	Symbols	Protein biosynthesis.cytosolic ribosome.small subunit (SSU).SSU proteome.RPS2 component	Protein biosynthesis.cytosolic ribosome.small subunit (SSU).SSU proteome.RPS2 component (original description: none)
At1g59840	-0.347846	-0.826409	-1.78724	protein.assembly and cofactor ligation	CCB4 | CCB4 (COFACTOR ASSEMBLY OF COMPLEX C) | chr1	Photosynthesis.photophosphorylation.cytochrome b6/f complex.assembly.CCB cytochrome b6 maturation system (system IV).CCB4 component	Photosynthesis.photophosphorylation.cytochrome b6/f complex.assembly.CCB cytochrome b6 maturation system (system IV).CCB4 component (original description: none)
At1g60010	-1.63776	-1.06752	-1.34137	not assigned.unknown	22095360-22096577 REVERSE	not assigned.not annotated	#N/A
At1g60080	0.886252	0.839969	1.69077	RNA.processing.ribonucleases	22152230-22154589 REVERSE	RNA processing.RNA decay.exosome complex.EXO9 core complex.RRP43 component	RNA processing.RNA decay.exosome complex.EXO9 core complex.RRP43 component (original description: none)
At1g60140	-1.17058	-1.03311	-2.26834	minor CHO metabolism.trehalose.potential TPS/TPP	ATTPS10, TPS10 | ATTPS10 (trehalose phosphate synthase); transferase, transferring glycosyl groups / trehalose-phosphatase | chr1	Enzyme classification.EC_2 transferases.EC_2.4 glycosyltransferase	#N/A
At1g60160	-0.576174	-0.831572	-1.3576	transport.potassium	22188114-22191395 REVERSE	Solute transport.carrier-mediated transport.APC superfamily.HAK/KUP/KT potassium cation transporter	Solute transport.carrier-mediated transport.APC superfamily.HAK/KUP/KT potassium cation transporter (original description: none)
At1g60470	4.19909	4.94898	1.44322	minor CHO metabolism.raffinose family.galactinol synthases.putative	AtGolS4 | AtGolS4 (Arabidopsis thaliana galactinol synthase 4); transferase, transferring glycosyl groups / transferase, transferring hexosyl groups | chr1	Carbohydrate metabolism.raffinose family oligosaccharide biosynthesis.galactinol synthase	Carbohydrate metabolism.raffinose family oligosaccharide biosynthesis.galactinol synthase (original description: none)
At1g60550	-0.355676	-0.424899	-2.25834	Co-factor and vitamine metabolism.folate & vitamine K.vitamine K.naphthoate synthase	ECHID, DHNS | ECHID (ENOYL-COA HYDRATASE/ISOMERASE D); catalytic/ naphthoate synthase | chr1	Coenzyme metabolism.phylloquinone synthesis.1,4-dihydroxy-2-naphthoyl-CoA synthase	Coenzyme metabolism.phylloquinone synthesis.1,4-dihydroxy-2-naphthoyl-CoA synthase (original description: none)
At1g60590	-1.81136	-1.65599	-1.71775	cell wall.degradation.pectate lyases and polygalacturonases	22314170-22316970 REVERSE	Enzyme classification.EC_3 hydrolases.EC_3.2 glycosylase	#N/A
At1g60600	-0.223274	-0.730319	-2.50976	Co-factor and vitamine metabolism.folate & vitamine K.vitamine K.DHNA Phytyltransferase	ABC4 | ABC4 (ABERRANT CHLOROPLAST DEVELOPMENT 4); 1,4-dihydroxy-2-naphthoate octaprenyltransferase/ prenyltransferase | chr1	Coenzyme metabolism.phylloquinone synthesis.1,4-dihydroxy-2-naphtoate-phytyltransferase	Coenzyme metabolism.phylloquinone synthesis.1,4-dihydroxy-2-naphtoate-phytyltransferase (original description: none)
At1g60610	-1.27273	-0.954443	1.01243	protein.degradation.ubiquitin.E3.RING	22327912-22330276 REVERSE	not assigned.annotated	Probable BOI-related E3 ubiquitin-protein ligase 3 OS=Arabidopsis thaliana (sp|q9ldd1|brg3_arath : 94.7)
At1g60770	0.398595	0.483308	1.48885	RNA.regulation of transcription.putative transcription regulator	22366701-22368714 REVERSE	not assigned.annotated	Pentatricopeptide repeat-containing protein At1g60770 OS=Arabidopsis thaliana (sp|o22714|ppr86_arath : 951.0)
At1g60800	-0.859756	-0.967276	-1.07862	signalling.receptor kinases.leucine rich repeat II	NIK3 | NIK3 (NSP-INTERACTING KINASE 3); kinase | chr1	Protein modification.phosphorylation.TKL kinase superfamily.LRR-II kinase	Protein modification.phosphorylation.TKL kinase superfamily.LRR-II kinase (original description: none)
At1g60850	1.18899	1.16734	2.32627	RNA.transcription	ATRPAC42, AAC42 | ATRPAC42; DNA binding / DNA-directed RNA polymerase/ protein dimerization | chr1	not assigned.annotated	DNA-directed RNA polymerases II, IV and V subunit 3 OS=Arabidopsis thaliana (sp|q39211|nrpb3_arath : 125.0)
At1g60950	-0.327333	-0.553665	-1.88944	PS.lightreaction.other electron carrier (ox/red).ferredoxin	FED A, ATFD2 | FED A; 2 iron, 2 sulfur cluster binding / electron carrier/ iron-sulfur cluster binding | chr1	Photosynthesis.photophosphorylation.linear electron flow.ferredoxin electron carrier	Photosynthesis.photophosphorylation.linear electron flow.ferredoxin electron carrier (original description: none)
At1g61340	-1.04813	-0.743924	1.92295	development.unspecified	22628265-22630009 FORWARD	not assigned.annotated	F-box protein At1g61340 OS=Arabidopsis thaliana (sp|q8gx77|fb316_arath : 346.0)
At1g61520	-0.472084	-0.753163	-3.32595	PS.lightreaction.photosystem I.LHC-I	LHCA3 | LHCA3; chlorophyll binding | chr1	Photosynthesis.photophosphorylation.photosystem I.LHC-I complex.LHCa3-type component	Photosynthesis.photophosphorylation.photosystem I.LHC-I complex.LHCa3-type component (original description: none)
At1g61570	0.496024	0.50684	1.78685	protein.targeting.mitochondria	TIM13 | TIM13 (TRANSLOCASE OF THE INNER MITOCHONDRIAL MEMBRANE 13); P-P-bond-hydrolysis-driven protein transmembrane transporter | chr1	Protein translocation.mitochondrion.inner mitochondrion membrane TIM22 insertion system.Tim13 component	Protein translocation.mitochondrion.inner mitochondrion membrane TIM22 insertion system.Tim13 component (original description: none)
At1g61580	0.911026	0.434062	2.1368	protein.synthesis.ribosomal protein.eukaryotic.60S subunit.L3	RPL3B, ARP2 | RPL3B (R-PROTEIN L3 B); structural constituent of ribosome | chr1	Protein biosynthesis.cytosolic ribosome.large subunit (LSU).LSU proteome component.RPL3 component	Protein biosynthesis.cytosolic ribosome.large subunit (LSU).LSU proteome component.RPL3 component (original description: none)
At1g61640	0.890661	1.41467	1.41013	not assigned.no ontology.ABC1 family protein	22746372-22749184 REVERSE	Protein modification.phosphorylation.atypical kinase families.ABC1 kinase	Protein modification.phosphorylation.atypical kinase families.ABC1 kinase (original description: none)
At1g61730	0.415624	0.375813	1.23813	RNA.regulation of transcription.GeBP like	22793219-22794703 REVERSE	RNA biosynthesis.transcriptional activation.GeBP transcription factor	RNA biosynthesis.transcriptional activation.GeBP transcription factor (original description: none)
At1g61740	-0.82212	-0.876164	-1.75754	not assigned.unknown	22798069-22801073 REVERSE	Solute transport.carrier-mediated transport.TOC superfamily.TSUP transport protein	Solute transport.carrier-mediated transport.TOC superfamily.TSUP transport protein (original description: none)
At1g61770	0.456757	0.619646	1.325	stress.abiotic.heat	22810165-22812607 FORWARD	External stimuli response.temperature.Hsp (heat-shock-responsive protein) families.Hsp70 family.Hsp40 Hsp70-co-chaperone	External stimuli response.temperature.Hsp (heat-shock-responsive protein) families.Hsp70 family.Hsp40 Hsp70-co-chaperone (original description: none)
At1g61820	-1.0393	-1.98029	-1.80493	misc.gluco-, galacto- and mannosidases	BGLU46 | BGLU46 (BETA GLUCOSIDASE 46); catalytic/ cation binding / hydrolase, hydrolyzing O-glycosyl compounds | chr1	Cell wall.lignin.monolignol glycosylation and deglycosylation.coniferin beta-glucosidase	Cell wall.lignin.monolignol glycosylation and deglycosylation.coniferin beta-glucosidase (original description: none)
At1g61870	0.624823	0.722909	1.65196	not assigned.no ontology.pentatricopeptide (PPR) repeat-containing protein	PPR336 | PPR336 (pentatricopeptide repeat 336) | chr1	Protein biosynthesis.organelle translation machineries.mitochondrial ribosome.mitochondrial ribosome-associated proteins.PPR-type regulatory protein (PPR336)	Protein biosynthesis.organelle translation machineries.mitochondrial ribosome.mitochondrial ribosome-associated proteins.PPR-type regulatory protein (PPR336) (original description: none)
At1g62150	1.48402	1.41539	1.38154	RNA.regulation of transcription.unclassified	22970029-22971764 REVERSE	RNA biosynthesis.organelle machineries.transcription.mTERF transcription factor	RNA biosynthesis.organelle machineries.transcription.mTERF transcription factor (original description: none)
At1g62290	-0.621764	-1.18133	-1.33371	protein.degradation.aspartate protease	23009911-23013492 REVERSE	Protein degradation.peptidase families.aspartic-type peptidase activities.pepsin-type protease	Protein degradation.peptidase families.aspartic-type peptidase activities.pepsin-type protease (original description: none)
At1g62480	-0.230505	-1.17498	-2.23243	signalling.calcium	23128705-23129759 FORWARD	not assigned.not annotated	#N/A
At1g62710	1.94588	2.55627	3.11735	protein.degradation.cysteine protease	BETA-VPE, BETAVPE | BETA-VPE (BETA VACUOLAR PROCESSING ENZYME); cysteine-type endopeptidase | chr1	Protein degradation.peptidase families.cysteine-type peptidase activities.Legumain asparaginyl endopeptidase	Protein degradation.peptidase families.cysteine-type peptidase activities.Legumain asparaginyl endopeptidase (original description: none)
At1g62730	0.811023	1.32082	1.57251	not assigned.unknown	23229059-23230736 REVERSE	not assigned.not annotated	#N/A
At1g63150	1.04181	1.12861	1.18856	not assigned.no ontology.pentatricopeptide (PPR) repeat-containing protein	23419396-23421579 FORWARD	not assigned.annotated	Pentatricopeptide repeat-containing protein At1g63150 OS=Arabidopsis thaliana (sp|q9cam8|pp100_arath : 1263.0)
At1g63180	-0.64577	-0.619796	-2.0651	cell wall.precursor synthesis.UGE	UGE3 | UGE3 (UDP-D-glucose/UDP-D-galactose 4-epimerase 3); UDP-glucose 4-epimerase/ protein dimerization | chr1	Carbohydrate metabolism.nucleotide sugar biosynthesis.UDP-D-glucose 4-epimerase	Carbohydrate metabolism.nucleotide sugar biosynthesis.UDP-D-glucose 4-epimerase (original description: none)
At1g63660	0.519771	0.471495	1.48787	nucleotide metabolism.synthesis.purine.GMP synthetase	23603935-23607219 REVERSE	Nucleotide metabolism.purines.ribonucleotide (RN) anabolism.GMP synthase	Nucleotide metabolism.purines.ribonucleotide (RN) anabolism.GMP synthase (original description: none)
At1g63690	-0.7297	-0.889017	-1.19193	protein.degradation	23618378-23622396 FORWARD	Protein modification.peptide maturation.endomembrane system.SPP signal peptidase	Protein modification.peptide maturation.endomembrane system.SPP signal peptidase (original description: none)
At1g63780	1.1057	0.960188	1.76084	protein.synthesis.ribosome biogenesis.BRIX	IMP4 | IMP4 | chr1	Protein biosynthesis.cytosolic ribosome.small subunit (SSU).SSU processome.Imp4 assembly factor	Protein biosynthesis.cytosolic ribosome.small subunit (SSU).SSU processome.Imp4 assembly factor (original description: none)
At1g63800	-1.94752	-2.04328	-1.65096	protein.degradation.ubiquitin.E2	UBC5 | UBC5 (ubiquitin-conjugating enzyme 5); ubiquitin-protein ligase | chr1	Protein degradation.peptide tagging.Ubiquitin (UBQ)-anchor addition (ubiquitylation).UBC-conjugating E2 protein	Protein degradation.peptide tagging.Ubiquitin (UBQ)-anchor addition (ubiquitylation).UBC-conjugating E2 protein (original description: none)
At1g64185	0.68286	0.725819	1.01167	Biodegradation of Xenobiotics.lactoylglutathione lyase	23824514-23825383 FORWARD	not assigned.not annotated	#N/A
At1g64220	0.887408	1.29047	1.54579	transport.metabolite transporters at the mitochondrial membrane	TOM7-2 | TOM7-2 (TRANSLOCASE OF OUTER MEMBRANE 7 KDA SUBUNIT 2); P-P-bond-hydrolysis-driven protein transmembrane transporter | chr1	Protein translocation.mitochondrion.outer mitochondrion membrane TOM translocation system.Tom7 component	Protein translocation.mitochondrion.outer mitochondrion membrane TOM translocation system.Tom7 component (original description: none)
At1g64350	0.342997	0.308146	1.19524	cell.vesicle transport	SEH1H | SEH1H; nucleotide binding | chr1	Protein translocation.nucleus.nucleocytoplasmic transport.nuclear pore complex (NPC).outer ring.SEH1 scaffold nucleoporin	Protein translocation.nucleus.nucleocytoplasmic transport.nuclear pore complex (NPC).outer ring.SEH1 scaffold nucleoporin (original description: none)
At1g64500	-1.70994	-1.2028	-2.09873	redox.glutaredoxins	23953233-23954492 FORWARD	Cytoskeleton.cp-actin-dependent plastid movement.THRUMIN cp-actin filament-bundling factor	Cytoskeleton.cp-actin-dependent plastid movement.THRUMIN cp-actin filament-bundling factor (original description: none)
At1g64600	1.38439	1.46884	1.59046	not assigned.unknown	23995971-23998720 FORWARD	not assigned.not annotated	#N/A
At1g64720	-1.35615	-1.43981	-2.42512	lipid metabolism.lipid transfer proteins etc	CP5 | CP5 | chr1	not assigned.not annotated	#N/A
At1g64880	0.507475	0.653107	1.68978	protein.synthesis.ribosomal protein.prokaryotic.unknown organellar.30S subunit.S5	24105642-24109146 FORWARD	Protein biosynthesis.organelle translation machineries.mitochondrial ribosome.small subunit proteome.mtRPS5 component	Protein biosynthesis.organelle translation machineries.mitochondrial ribosome.small subunit proteome.mtRPS5 component (original description: none)
At1g64890	1.27962	1.39433	1.02827	transport.misc	24109542-24111400 FORWARD	Solute transport.carrier-mediated transport.MFS superfamily.BT1 small solute transporter	Solute transport.carrier-mediated transport.MFS superfamily.BT1 small solute transporter (original description: none)
At1g65190	-0.855238	-1.01708	-2.53022	protein.postranslational modification	protein kinase family protein | chr1	Enzyme classification.EC_2 transferases.EC_2.7 transferase transferring phosphorus-containing group	#N/A
At1g65500	0.610626	1.51988	2.43994	not assigned.unknown	24357867-24358616 FORWARD	not assigned.not annotated	#N/A
At1g65590	-2.16874	-2.24926	-1.29724	protein.glycosylation.alpha-1,3-mannosyl-glycoprotein-beta-1,2-N-acetylglucosaminyltransferase(GnTI)	HEXO3, ATHEX1 | HEXO3 (BETA-HEXOSAMINIDASE 3); beta-N-acetylhexosaminidase/ hexosaminidase | chr1	Protein modification.N-linked glycosylation.paucimannosidic N-glycan formation.HEXO beta-N-acetylhexosaminidase	Protein modification.N-linked glycosylation.paucimannosidic N-glycan formation.HEXO beta-N-acetylhexosaminidase (original description: none)
At1g66070	0.555171	0.446926	1.26804	protein.synthesis.initiation	24595886-24598518 REVERSE	Protein biosynthesis.translation initiation.pre-initiation complex (PIC).eIF3 mRNA-to-PIC binding complex.eIF3j component	Protein biosynthesis.translation initiation.pre-initiation complex (PIC).eIF3 mRNA-to-PIC binding complex.eIF3j component (original description: none)
At1g66130	-1.03345	-0.859517	-2.5174	not assigned.no ontology	24614962-24616930 FORWARD	not assigned.annotated	Uncharacterized oxidoreductase At4g09670 OS=Arabidopsis thaliana (sp|q9sz83|y4967_arath : 286.0)
At1g66150	-1.59253	-1.0201	-1.68503	signalling.receptor kinases.leucine rich repeat IX	TMK1 | TMK1 (TRANSMEMBRANE KINASE 1); transmembrane receptor protein serine/threonine kinase | chr1	Protein modification.phosphorylation.TKL kinase superfamily.LRR-IX kinase	Protein modification.phosphorylation.TKL kinase superfamily.LRR-IX kinase (original description: none)
At1g66180	-2.91883	-2.02379	1.95056	protein.degradation.aspartate protease	24647188-24648813 FORWARD	Protein degradation.peptidase families.aspartic-type peptidase activities.pepsin-type protease	Protein degradation.peptidase families.aspartic-type peptidase activities.pepsin-type protease (original description: none)
At1g66230	-2.62902	-2.39917	-2.65953	RNA.regulation of transcription.MYB domain transcription factor family	MYB20, AtMYB20 | MYB20 (myb domain protein 20); DNA binding / transcription factor | chr1	RNA biosynthesis.transcriptional activation.MYB superfamily.MYB transcription factor	RNA biosynthesis.transcriptional activation.MYB superfamily.MYB transcription factor (original description: none)
At1g66510	0.43603	0.47494	1.20693	cell.division	24812837-24816148 FORWARD	not assigned.not annotated	#N/A
At1g66530	0.762322	0.682601	1.18855	protein.aa activation.arginine-tRNA ligase	24818911-24822342 REVERSE	Protein biosynthesis.aminoacyl-tRNA synthetase activities.arginine-tRNA ligase	Protein biosynthesis.aminoacyl-tRNA synthetase activities.arginine-tRNA ligase (original description: none)
At1g66620	0.30055	0.626386	1.93398	development.unspecified	24852806-24854153 REVERSE	Protein degradation.peptide tagging.Ubiquitin (UBQ)-anchor addition (ubiquitylation).UBQ-ligase E3 activities.RING-domain E3 ligase activities.SINA-type E3 ligase	Protein degradation.peptide tagging.Ubiquitin (UBQ)-anchor addition (ubiquitylation).UBQ-ligase E3 activities.RING-domain E3 ligase activities.SINA-type E3 ligase (original description: none)
At1g66820	-0.620451	-0.975732	-1.07694	not assigned.no ontology.glycine rich proteins	24930040-24930551 FORWARD	not assigned.not annotated	#N/A
At1g66840	-0.28835	-0.286423	-1.75945	not assigned.unknown	biological_process unknown; EXPRESSED IN	Cytoskeleton.cp-actin-dependent plastid movement.WEB1-PMI2 cp-actin filament reorganisation complex.PMI2 component	Cytoskeleton.cp-actin-dependent plastid movement.WEB1-PMI2 cp-actin filament reorganisation complex.PMI2 component (original description: none)
At1g66890	-1.81627	-1.34578	-1.51499	protein.synthesis.ribosomal protein.prokaryotic.unknown organellar.50S subunit.unknown	molecular_function unknown; INVOLVED IN	not assigned.not annotated	#N/A
At1g67120	0.864507	1.17579	1.43541	protein.synthesis.ribosome biogenesis	25069562-25095526 REVERSE	Protein biosynthesis.cytosolic ribosome.large subunit (LSU).LSU processome component.REA1 assembly factor (MDN1)	Protein biosynthesis.cytosolic ribosome.large subunit (LSU).LSU processome component.REA1 assembly factor (MDN1) (original description: none)
At1g67480	-1.12356	-1.01088	-1.98792	protein.degradation.ubiquitin.E3.SCF.FBOX	25276295-25278718 FORWARD	not assigned.annotated	F-box/kelch-repeat protein At1g67480 OS=Arabidopsis thaliana (sp|q9cag8|fbk28_arath : 706.0)
At1g67590	-1.79298	-1.84063	-1.26452	RNA.regulation of transcription.putative transcription regulator	25333058-25334647 REVERSE	not assigned.not annotated	#N/A
At1g67620	0.945506	1.15606	1.13912	not assigned.unknown	molecular_function unknown; INVOLVED IN	not assigned.annotated	Protein Iojap-related, mitochondrial OS=Arabidopsis thaliana (sp|q9caf9|iojam_arath : 301.0)
At1g67630	0.683363	0.793683	1.01997	DNA.synthesis/chromatin structure	POLA2 | POLA2 (DNA POLYMERASE ALPHA 2); DNA binding / DNA-directed DNA polymerase | chr1	Cell cycle.interphase.DNA replication.elongation.DNA polymerase alpha complex.POLA2 replication fork tethering component	Cell cycle.interphase.DNA replication.elongation.DNA polymerase alpha complex.POLA2 replication fork tethering component (original description: none)
At1g67830	-1.10172	-1.18117	-2.34572	cell wall.degradation.mannan-xylose-arabinose-fucose	ATFXG1 | ATFXG1 (alpha-fucosidase 1); alpha-L-fucosidase/ carboxylesterase | chr1	not assigned.annotated	Alpha-L-fucosidase 3 OS=Arabidopsis thaliana (sp|q9fxe5|fuco3_arath : 717.0)
At1g67860	-0.418872	-0.926174	-1.78453	not assigned.unknown	25444805-25445263 REVERSE	not assigned.not annotated	#N/A
At1g67910	-2.28353	-2.57909	-1.38087	not assigned.unknown	25471309-25472440 REVERSE	not assigned.not annotated	#N/A
At1g67980	-0.992994	-1.39759	-1.43805	secondary metabolism.phenylpropanoids.lignin biosynthesis.CCoAOMT	CCOAMT | CCoAMT; caffeoyl-CoA O-methyltransferase | chr1	Cell wall.lignin.monolignol synthesis.caffeoyl-CoA 3-O-methyltransferase (CCoA-OMT)	Cell wall.lignin.monolignol synthesis.caffeoyl-CoA 3-O-methyltransferase (CCoA-OMT) (original description: none)
At1g68010	-0.671196	-0.690076	-2.64167	PS.photorespiration.hydroxypyruvate reductase	HPR | HPR; glycerate dehydrogenase/ poly(U) binding | chr1	Photosynthesis.photorespiration.hydroxypyruvate reductase	Photosynthesis.photorespiration.hydroxypyruvate reductase (original description: none)
At1g68020	-0.365445	-0.388831	-1.52007	minor CHO metabolism.trehalose.potential TPS/TPP	ATTPS6, TPS6 | ATTPS6; alpha,alpha-trehalose-phosphate synthase (UDP-forming)/ transferase, transferring glycosyl groups / trehalose-phosphatase | chr1	Enzyme classification.EC_2 transferases.EC_2.4 glycosyltransferase	#N/A
At1g68110	-2.33347	-1.98927	-2.19407	not assigned.no ontology.epsin N-terminal homology (ENTH) domain-containing protein	25524718-25526150 FORWARD	not assigned.annotated	Putative clathrin assembly protein At1g68110 OS=Arabidopsis thaliana (sp|q9c9x5|cap12_arath : 739.0)
At1g68190	-2.03691	-1.94108	-1.92197	RNA.regulation of transcription.C2C2(Zn) CO-like, Constans-like zinc finger family	25559246-25561212 FORWARD	RNA biosynthesis.transcriptional activation.C2C2 superfamily.BBX/CONSTANS transcription factor	RNA biosynthesis.transcriptional activation.C2C2 superfamily.BBX/CONSTANS transcription factor (original description: none)
At1g68520	-3.22313	-1.78184	-2.60008	RNA.regulation of transcription.C2C2(Zn) CO-like, Constans-like zinc finger family	25709114-25710907 REVERSE	RNA biosynthesis.transcriptional activation.C2C2 superfamily.BBX/CONSTANS transcription factor	RNA biosynthesis.transcriptional activation.C2C2 superfamily.BBX/CONSTANS transcription factor (original description: none)
At1g68530	-1.62205	-1.14903	-1.02382	secondary metabolism.wax	CUT1, POP1, CER6, G2, KCS6 | KCS6 (3-KETOACYL-COA SYNTHASE 6); catalytic/ transferase, transferring acyl groups other than amino-acyl groups | chr1	Lipid metabolism.fatty acid synthesis.fatty acid desaturation and elongation.fatty acid elongation.fatty acid elongation complex.KCS 3-ketoacyl-CoA synthase	Lipid metabolism.fatty acid synthesis.fatty acid desaturation and elongation.fatty acid elongation.fatty acid elongation complex.KCS 3-ketoacyl-CoA synthase (original description: none)
At1g68585	-1.95312	-2.09442	-1.40974	not assigned.unknown	25756600-25757563 FORWARD	not assigned.not annotated	#N/A
At1g68670	-0.730107	-0.613442	-1.24871	RNA.regulation of transcription.G2-like transcription factor family, GARP	25782029-25784076 FORWARD	RNA biosynthesis.transcriptional activation.MYB superfamily.G2-like GARP transcription factor	RNA biosynthesis.transcriptional activation.MYB superfamily.G2-like GARP transcription factor (original description: none)
At1g68990	1.71211	1.56028	1.04729	RNA.transcription	25934997-25940966 REVERSE	RNA biosynthesis.organelle machineries.RNA polymerase activities.nuclear-encoded organellar RNA polymerase (NEP)	RNA biosynthesis.organelle machineries.RNA polymerase activities.nuclear-encoded organellar RNA polymerase (NEP) (original description: none)
At1g69070	0.998547	0.946913	1.68401	not assigned.unknown	molecular_function unknown; INVOLVED IN	Protein biosynthesis.cytosolic ribosome.small subunit (SSU).SSU processome.UTP2/NOP14 assembly factor	Protein biosynthesis.cytosolic ribosome.small subunit (SSU).SSU processome.UTP2/NOP14 assembly factor (original description: none)
At1g69160	-1.71255	-1.47428	-1.17089	not assigned.unknown	26000214-26001588 FORWARD	not assigned.annotated	Protein BIG GRAIN 1-like E OS=Arabidopsis thaliana (sp|q93z37|big1e_arath : 397.0)
At1g69210	0.527609	0.575216	1.22665	not assigned.unknown	26018438-26020058 REVERSE	not assigned.not annotated	#N/A
At1g69250	0.559944	0.762622	1.76493	protein.targeting.nucleus	26032827-26035504 FORWARD	not assigned.not annotated	#N/A
At1g69890	-0.812206	-2.01948	-1.63913	not assigned.unknown	molecular_function unknown; INVOLVED IN	not assigned.not annotated	#N/A
At1g70100	-0.549014	-0.417319	-1.61676	not assigned.unknown	26403083-26406119 FORWARD	not assigned.not annotated	#N/A
At1g70290	-1.53651	-1.07753	-3.1732	minor CHO metabolism.trehalose.potential TPS/TPP	ATTPS8, TPS8, ATTPSC | ATTPS8; alpha,alpha-trehalose-phosphate synthase (UDP-forming)/ transferase, transferring glycosyl groups / trehalose-phosphatase | chr1	Enzyme classification.EC_2 transferases.EC_2.4 glycosyltransferase	#N/A
At1g70410	-1.44078	-1.72152	-2.71921	TCA / org transformation.carbonic anhydrases	ATBCA4, BCA4 | carbonic anhydrase, putative / carbonate dehydratase, putative | chr1	not assigned.annotated	Beta carbonic anhydrase 4 OS=Arabidopsis thaliana (sp|q94ce4|bca4_arath : 569.0)
At1g70420	-2.33604	-1.92483	-1.10097	not assigned.unknown	26539574-26540762 REVERSE	not assigned.not annotated	#N/A
At1g70660	-0.695398	-0.416083	-1.30383	RNA.RNA binding	zinc finger (Ran-binding) family protein | chr1	Protein degradation.peptide tagging.Ubiquitin (UBQ)-anchor addition (ubiquitylation).Lys-63-linked polyubiquitination.Ubc13-Uev1 conjugating E2 complex.Uev1 component	Protein degradation.peptide tagging.Ubiquitin (UBQ)-anchor addition (ubiquitylation).Lys-63-linked polyubiquitination.Ubc13-Uev1 conjugating E2 complex.Uev1 component (original description: none)
At1g70760	-0.550613	-0.777157	-2.28011	PS.lightreaction.NADH DH	CRR23 | CRR23 ((chlororespiratory reduction 23) | chr1	Photosynthesis.photophosphorylation.chlororespiration.NADH dehydrogenase-like (NDH) complex.subcomplex A.NdhL component	Photosynthesis.photophosphorylation.chlororespiration.NADH dehydrogenase-like (NDH) complex.subcomplex A.NdhL component (original description: none)
At1g70770	0.401949	0.362424	1.80991	not assigned.unknown	26688230-26691277 REVERSE	not assigned.not annotated	#N/A
At1g70820	-0.945949	-0.63682	-1.9007	glycolysis.plastid branch.phosphoglucomutase (PGM)	26705518-26708264 FORWARD	Carbohydrate metabolism.mannose metabolism.phosphomannomutase	Carbohydrate metabolism.mannose metabolism.phosphomannomutase (original description: none)
At1g71020	-0.424642	-0.519252	-1.28478	protein.degradation.ubiquitin	26790597-26793175 REVERSE	Protein degradation.peptide tagging.Ubiquitin (UBQ)-anchor addition (ubiquitylation).UBQ-ligase E3 activities.U-Box E3 ligase activities.PUB-type	Protein degradation.peptide tagging.Ubiquitin (UBQ)-anchor addition (ubiquitylation).UBQ-ligase E3 activities.U-Box E3 ligase activities.PUB-type (original description: none)
At1g71030	-2.1517	-1.52923	-1.35616	RNA.regulation of transcription.MYB-related transcription factor family	ATMYBL2, MYBL2 | MYBL2 (ARABIDOPSIS MYB-LIKE 2); DNA binding / transcription factor | chr1	RNA biosynthesis.transcriptional activation.MYB superfamily.MYB transcription factor	RNA biosynthesis.transcriptional activation.MYB superfamily.MYB transcription factor (original description: none)
At1g71430	0.672268	0.367291	1.56556	not assigned.unknown	26920440-26921152 FORWARD	not assigned.not annotated	#N/A
At1g71695	-1.50479	-1.72827	-1.80576	misc.peroxidases	26964249-26966688 FORWARD	not assigned.annotated	Peroxidase 12 OS=Arabidopsis thaliana (sp|q96520|per12_arath : 719.0)
At1g71720	-0.510085	-0.98056	-2.19699	protein.synthesis.ribosomal protein.prokaryotic.unknown organellar.30S subunit.S1	26983744-26985990 FORWARD	not assigned.annotated	30S ribosomal protein S1, chloroplastic OS=Arabidopsis thaliana (sp|q93vc7|rps1_arath : 105.0)
At1g71840	0.372175	0.677996	1.39105	development.unspecified	27022218-27024551 FORWARD	not assigned.annotated	Dynein assembly factor with WDR repeat domains 1 OS=Chlamydomonas reinhardtii (sp|q3y8l7|daw1_chlre : 120.0)
At1g71850	1.32861	1.33474	1.43217	not assigned.unknown	27024732-27026363 REVERSE	not assigned.annotated	Protein ROOT PRIMORDIUM DEFECTIVE 1 OS=Arabidopsis thaliana (sp|q689d6|rpd1_arath : 142.0)
At1g71970	-3.35698	-2.33571	-1.33183	not assigned.unknown	27093028-27094027 FORWARD	not assigned.not annotated	#N/A
At1g72150	-1.16029	-1.59635	-1.80912	transport.misc	PATL1 | PATL1 (PATELLIN 1); transporter | chr1	not assigned.annotated	Patellin-1 OS=Arabidopsis thaliana (sp|q56wk6|patl1_arath : 712.0)
At1g72300	-1.42342	-0.47045	-1.05962	signalling.receptor kinases.leucine rich repeat X	27217477-27221123 REVERSE	Protein modification.phosphorylation.TKL kinase superfamily.LRR-X kinase families.LRR-Xb kinase	Protein modification.phosphorylation.TKL kinase superfamily.LRR-X kinase families.LRR-Xb kinase (original description: none)
At1g72320	0.751206	0.77539	1.02709	not assigned.no ontology.pumilio/Puf RNA-binding domain-containing protein	APUM23 | APUM23 (Arabidopsis Pumilio 23); RNA binding / binding | chr1	RNA biosynthesis.rRNA biogenesis.APUM23 factor	RNA biosynthesis.rRNA biogenesis.APUM23 factor (original description: none)
At1g72470	1.1551	1.13452	1.6027	cell.vesicle transport	ATEXO70D1 | ATEXO70D1 (exocyst subunit EXO70 family protein D1); protein binding | chr1	Vesicle trafficking.target membrane tethering.Exocyst complex.EXO70 component	Vesicle trafficking.target membrane tethering.Exocyst complex.EXO70 component (original description: none)
At1g72560	1.03187	1.03278	1.27306	transport.misc	PSD | PSD (PAUSED); nucleobase, nucleoside, nucleotide and nucleic acid transmembrane transporter/ tRNA binding | chr1	Protein translocation.nucleus.nucleocytoplasmic transport.karyopherin beta transport receptors.XPO3/XPOT export karyopherin	Protein translocation.nucleus.nucleocytoplasmic transport.karyopherin beta transport receptors.XPO3/XPOT export karyopherin (original description: none)
At1g72640	-0.353798	-0.504653	-1.64688	not assigned.unknown	0	not assigned.not annotated	#N/A
At1g72920	-0.995573	-0.631791	2.66256	stress.biotic.PR-proteins	27437928-27439091 FORWARD	External stimuli response.biotic stress.pathogen effector.NLR effector receptor	External stimuli response.biotic stress.pathogen effector.NLR effector receptor (original description: none)
At1g73170	-0.494787	-0.823123	-1.58028	protein.degradation	27511661-27514797 REVERSE	not assigned.not annotated	#N/A
At1g73180	0.701934	0.753658	1.76571	protein.synthesis.initiation	27517916-27521649 FORWARD	Protein biosynthesis.translation initiation.pre-initiation complex (PIC).eIF2A factor	Protein biosynthesis.translation initiation.pre-initiation complex (PIC).eIF2A factor (original description: none)
At1g73240	0.858733	0.888552	1.41812	not assigned.unknown	27542187-27544920 REVERSE	Protein translocation.nucleus.nucleocytoplasmic transport.nuclear pore complex (NPC).transmembrane ring.NDC1 nucleoporin	Protein translocation.nucleus.nucleocytoplasmic transport.nuclear pore complex (NPC).transmembrane ring.NDC1 nucleoporin (original description: none)
At1g73655	-0.526214	-0.883717	-2.72002	protein.folding	27690359-27691814 REVERSE	Protein modification.protein folding and quality control.protein folding catalyst activities.FKBP protein folding catalyst	Protein modification.protein folding and quality control.protein folding catalyst activities.FKBP protein folding catalyst (original description: none)
At1g73680	-2.09676	-1.85313	-1.4324	misc.oxygenases	27703944-27707514 REVERSE	Lipid metabolism.lipid degradation.fatty acid degradation.alpha-oxidation.alpha dioxygenase	Lipid metabolism.lipid degradation.fatty acid degradation.alpha-oxidation.alpha dioxygenase (original description: none)
At1g73750	-1.27359	-1.12364	-2.51252	not assigned.unknown	22 plant structures; EXPRESSED DURING	not assigned.not annotated	#N/A
At1g73920	-0.707252	-0.36845	-1.47585	lipid metabolism.lipid degradation.lipases	27790875-27794914 FORWARD	not assigned.annotated	Triacylglycerol lipase 2 OS=Arabidopsis thaliana (sp|q67zu1|lip2_arath : 92.4)
At1g73940	0.575554	0.60067	1.40501	not assigned.unknown	27798313-27799596 REVERSE	not assigned.not annotated	#N/A
At1g74030	0.852375	0.771045	1.80269	glycolysis.cytosolic branch.enolase	27839184-27841939 REVERSE	Cellular respiration.glycolysis.plastidial glycolysis.enolase	Cellular respiration.glycolysis.plastidial glycolysis.enolase (original description: none)
At1g74070	-1.40201	-1.49738	-2.97602	cell.cycle.peptidylprolyl isomerase	27851488-27852976 REVERSE	Protein modification.protein folding and quality control.protein folding catalyst activities.Cyclophilin protein folding catalyst	Protein modification.protein folding and quality control.protein folding catalyst activities.Cyclophilin protein folding catalyst (original description: none)
At1g74160	0.203859	0.563123	-1.20316	not assigned.unknown	27886426-27891431 FORWARD	Cell cycle.cytokinesis.preprophase microtubule organization.TON1-TRM-PP2A (TTP) preprophase band formation complex.TRM component	Cell cycle.cytokinesis.preprophase microtubule organization.TON1-TRM-PP2A (TTP) preprophase band formation complex.TRM component (original description: none)
At1g74230	0.312288	0.437618	1.08813	RNA.RNA binding	GR-RBP5 | GR-RBP5 (glycine-rich RNA-binding protein 5); ATP binding / RNA binding | chr1	RNA processing.organelle machineries.RNA editing.ORRM-type RNA editing factor	RNA processing.organelle machineries.RNA editing.ORRM-type RNA editing factor (original description: none)
At1g74240	1.00374	1.542	1.80961	transport.metabolite transporters at the mitochondrial membrane	27917396-27920139 FORWARD	Solute transport.carrier-mediated transport.MC-type solute transporter	Solute transport.carrier-mediated transport.MC-type solute transporter (original description: none)
At1g74260	0.65741	0.937826	1.6901	nucleotide metabolism.synthesis.purine.FGAR amidotransferase	PUR4 | PUR4 (purine biosynthesis 4); ATP binding / catalytic/ phosphoribosylformylglycinamidine synthase | chr1	Nucleotide metabolism.purines.ribonucleotide (RN) anabolism.formylglycinamidine RN synthase	Nucleotide metabolism.purines.ribonucleotide (RN) anabolism.formylglycinamidine RN synthase (original description: none)
At1g74360	0.427091	0.976926	1.38839	hormone metabolism.brassinosteroid.signal transduction.BRI	27954231-27958114 FORWARD	Protein modification.phosphorylation.TKL kinase superfamily.LRR-X kinase families.LRR-Xb kinase	Protein modification.phosphorylation.TKL kinase superfamily.LRR-X kinase families.LRR-Xb kinase (original description: none)
At1g74370	-0.674815	-0.961184	-1.51025	protein.degradation.ubiquitin.E3.RING	27958086-27959366 REVERSE	Protein degradation.peptide tagging.Ubiquitin (UBQ)-anchor addition (ubiquitylation).UBQ-ligase E3 activities.RING-domain E3 ligase activities.RING-HCa-type E3 ligase	Protein degradation.peptide tagging.Ubiquitin (UBQ)-anchor addition (ubiquitylation).UBQ-ligase E3 activities.RING-domain E3 ligase activities.RING-HCa-type E3 ligase (original description: none)
At1g74380	0.580547	0.493895	1.09565	misc.UDP glucosyl and glucoronyl transferases	XXT5 | XXT5 (XYLOGLUCAN XYLOSYLTRANSFERASE 5); transferase/ transferase, transferring glycosyl groups / xyloglucan 6-xylosyltransferase | chr1	Cell wall.hemicellulose.xyloglucan.synthesis.UDP-xylose-dependent 1,6-alpha-xylosyltransferase	Cell wall.hemicellulose.xyloglucan.synthesis.UDP-xylose-dependent 1,6-alpha-xylosyltransferase (original description: none)
At1g74470	-0.834744	-0.756641	-2.38842	secondary metabolism.isoprenoids.non-mevalonate pathway	27991165-27993006 FORWARD	Coenzyme metabolism.tetrapyrrol biosynthesis.chlorophyll metabolism.chlorophyll(ide) interconversions.geranylgeranyl reductase ChlP	Coenzyme metabolism.tetrapyrrol biosynthesis.chlorophyll metabolism.chlorophyll(ide) interconversions.geranylgeranyl reductase ChlP (original description: none)
At1g74560	0.320874	0.390896	1.27926	DNA.synthesis/chromatin structure	NRP1 | NRP1 (NAP1-RELATED PROTEIN 1); DNA binding / chromatin binding / histone binding | chr1	not assigned.annotated	NAP1-related protein 1 OS=Arabidopsis thaliana (sp|q9ca59|nrp1_arath : 362.0)
At1g74670	-4.92151	-5.06812	-3.00012	hormone metabolism.gibberelin.induced-regulated-responsive-activated	28053286-28054149 FORWARD	Phytohormones.signalling peptides.CRP (cysteine-rich-peptide) category.GASA/GAST family.GASA precursor polypeptide	Phytohormones.signalling peptides.CRP (cysteine-rich-peptide) category.GASA/GAST family.GASA precursor polypeptide (original description: none)
At1g74750	0.930692	1.0665	1.50441	not assigned.unknown	28086800-28089367 FORWARD	not assigned.annotated	Pentatricopeptide repeat-containing protein At1g74750 OS=Arabidopsis thaliana (sp|q9ssf9|pp123_arath : 1781.0)
At1g74780	0.801343	0.893177	1.11094	development.unspecified	28095815-28098185 FORWARD	not assigned.annotated	Protein NUCLEAR FUSION DEFECTIVE 4 OS=Arabidopsis thaliana (sp|f4i9e1|nfd4_arath : 82.0)
At1g74840	-0.989606	-1.12529	-1.00888	RNA.regulation of transcription.MYB-related transcription factor family	28115897-28117405 REVERSE	RNA biosynthesis.transcriptional activation.MYB superfamily.MYB-related transcription factor	RNA biosynthesis.transcriptional activation.MYB superfamily.MYB-related transcription factor (original description: none)
At1g74910	-0.487976	-0.543283	-1.10949	major CHO metabolism.synthesis.starch.AGPase	28135361-28138768 REVERSE	not assigned.annotated	Probable mannose-1-phosphate guanylyltransferase 2 OS=Oryza sativa subsp. japonica (sp|q941t9|gmpp2_orysj : 202.0)
At1g75200	0.626671	1.01294	1.06601	not assigned.no ontology	28220626-28223709 REVERSE	not assigned.annotated	S-adenosyl-L-methionine-dependent tRNA 4-demethylwyosine synthase OS=Arabidopsis thaliana (sp|q8rxn5|tyw1_arath : 1268.0)
At1g75220	-0.933697	-1.17498	-2.2382	transport.sugars	28229157-28232831 REVERSE	Solute transport.carrier-mediated transport.MFS superfamily.SP family.monosaccharide transporter (ERD6-type)	Solute transport.carrier-mediated transport.MFS superfamily.SP family.monosaccharide transporter (ERD6-type) (original description: none)
At1g75270	0.384608	0.529069	1.72676	redox.ascorbate and glutathione.ascorbate	DHAR2 | DHAR2 (DEHYDROASCORBATE REDUCTASE 2); glutathione binding / glutathione dehydrogenase (ascorbate) | chr1	Redox homeostasis.hydrogen peroxide removal.ascorbate-glutathione cycle.dehydroascorbate reductase (DHAR)	Redox homeostasis.hydrogen peroxide removal.ascorbate-glutathione cycle.dehydroascorbate reductase (DHAR) (original description: none)
At1g75540	-2.05022	-1.69051	-3.30043	RNA.regulation of transcription.C2C2(Zn) CO-like, Constans-like zinc finger family	STH2 | STH2 (SALT TOLERANCE HOMOLOG2); transcription factor/ zinc ion binding | chr1	RNA biosynthesis.transcriptional activation.C2C2 superfamily.BBX/DBB transcription factor	RNA biosynthesis.transcriptional activation.C2C2 superfamily.BBX/DBB transcription factor (original description: none)
At1g75670	1.03435	0.847125	-2.20158	RNA.RNA binding	28415204-28416627 REVERSE	not assigned.not annotated	#N/A
At1g75730	-0.784282	-0.591764	-3.27611	not assigned.unknown	28435706-28439667 REVERSE	not assigned.not annotated	#N/A
At1g75770	-1.12974	-0.675762	-3.47625	not assigned.unknown	28449990-28451108 FORWARD	not assigned.not annotated	#N/A
At1g75880	-1.40465	-1.68381	-2.90135	development.unspecified	28490449-28492464 FORWARD	not assigned.annotated	GDSL esterase/lipase EXL1 OS=Arabidopsis thaliana (sp|q94ch8|exl1_arath : 728.0)
At1g76110	-2.57343	-2.36716	1.05623	RNA.regulation of transcription.Nucleosome/chromatin assembly factor group	28555042-28557586 REVERSE	not assigned.annotated	High mobility group B protein 9 OS=Arabidopsis thaliana (sp|q9sgs2|hmgb9_arath : 602.0)
At1g76520	-1.28839	-0.628882	-1.99225	transport.misc	28715078-28717416 FORWARD	Phytohormones.auxin.transport.PILS-type auxin efflux transporter	Phytohormones.auxin.transport.PILS-type auxin efflux transporter (original description: none)
At1g76590	-1.74993	-2.18313	-3.4658	RNA.regulation of transcription.unclassified	28740691-28742207 FORWARD	RNA biosynthesis.transcriptional activation.PLATZ transcription factor	RNA biosynthesis.transcriptional activation.PLATZ transcription factor (original description: none)
At1g76890	-3.2491	-2.4442	1.00772	RNA.regulation of transcription.Trihelix, Triple-Helix transcription factor family	GT2, AT-GT2 | GT2; transcription factor | chr1	RNA biosynthesis.transcriptional activation.Trihelix transcription factor	RNA biosynthesis.transcriptional activation.Trihelix transcription factor (original description: none)
At1g77280	0.487702	0.83319	-3.50484	protein.postranslational modification.kinase.receptor like cytoplasmatic kinase VI	29031468-29035882 REVERSE	Protein modification.phosphorylation.TKL kinase superfamily.RLCK-VI kinase	Protein modification.phosphorylation.TKL kinase superfamily.RLCK-VI kinase (original description: none)
At1g77600	0.678597	0.57612	-2.49183	not assigned.no ontology	29152748-29162156 REVERSE	Cell cycle.mitosis and meiosis.sister chromatid separation.cohesin establishment.PDS5 cohesin cofactor	Cell cycle.mitosis and meiosis.sister chromatid separation.cohesin establishment.PDS5 cohesin cofactor (original description: none)
At1g77610	0.225022	0.407634	-2.54361	transport.metabolite transporters at the envelope membrane	29165210-29167773 FORWARD	Solute transport.carrier-mediated transport.DMT superfamily.NST-TPT group.KVAG phosphometabolite transporter	Solute transport.carrier-mediated transport.DMT superfamily.NST-TPT group.KVAG phosphometabolite transporter (original description: none)
At1g77640	-2.92374	-1.21144	-3.00119	RNA.regulation of transcription.AP2/EREBP, APETALA2/Ethylene-responsive element binding protein family	29178737-29179675 FORWARD	not assigned.annotated	Ethylene-responsive transcription factor ERF013 OS=Arabidopsis thaliana (sp|q9cap4|erf13_arath : 328.0)
At1g78150	-0.233779	-0.280623	-3.45411	not assigned.unknown	29404862-29406741 FORWARD	not assigned.not annotated	#N/A
At1g78180	-0.303237	-0.483962	-2.87704	transport.metabolite transporters at the mitochondrial membrane	29416913-29418640 FORWARD	Solute transport.carrier-mediated transport.MC-type solute transporter	Solute transport.carrier-mediated transport.MC-type solute transporter (original description: none)
At1g78260	-2.37735	-2.23203	-3.63217	RNA.RNA binding	29446985-29450515 FORWARD	not assigned.annotated	Probable RNA-binding protein ARP1 OS=Arabidopsis thaliana (sp|q9m1s3|arp1_arath : 100.0)
At1g78800	0.223829	0.326404	1.34838	misc.UDP glucosyl and glucoronyl transferases	29625659-29627989 REVERSE	Protein modification.N-linked glycosylation.dolichol-phosphate-linked oligosaccharide precursor assembly.ALG2 alpha-1,3/1,6-mannosyltransferase	Protein modification.N-linked glycosylation.dolichol-phosphate-linked oligosaccharide precursor assembly.ALG2 alpha-1,3/1,6-mannosyltransferase (original description: none)
At1g79040	-0.20419	-0.536336	-2.53322	PS.lightreaction.photosystem II.PSII polypeptide subunits	PSBR | PSBR (photosystem II subunit R) | chr1	Photosynthesis.photophosphorylation.photosystem II.PS-II complex.component PsbR	Photosynthesis.photophosphorylation.photosystem II.PS-II complex.component PsbR (original description: none)
At1g79150	0.94698	0.791189	1.62067	not assigned.unknown	29772588-29777989 REVERSE	not assigned.not annotated	#N/A
At1g79280	0.478845	0.505269	-2.19285	development.unspecified	NUA | NUA (NUCLEAR PORE ANCHOR) | chr1	Protein translocation.nucleus.nucleocytoplasmic transport.nuclear pore complex (NPC).nuclear basket.NUA nucleoporin	Protein translocation.nucleus.nucleocytoplasmic transport.nuclear pore complex (NPC).nuclear basket.NUA nucleoporin (original description: none)
At1g79360	-1.91622	-1.10329	-2.14693	transport.misc	ATOCT2 | ATOCT2 (ARABIDOPSIS THALIANA ORGANIC CATION/CARNITINE TRANSPORTER 2); carbohydrate transmembrane transporter/ sugar	Solute transport.carrier-mediated transport.MFS superfamily.OCT family.organic cation transporter (OCT-type)	Solute transport.carrier-mediated transport.MFS superfamily.OCT family.organic cation transporter (OCT-type) (original description: none)
At1g79470	1.06294	1.35325	2.45355	nucleotide metabolism.synthesis.purine.IMP dehydrogenase	29894598-29896757 REVERSE	Nucleotide metabolism.purines.salvage pathway.IMP dehydrogenase	Nucleotide metabolism.purines.salvage pathway.IMP dehydrogenase (original description: none)
At1g79490	1.28836	1.25003	1.27616	development.unspecified	EMB2217 | EMB2217 (embryo defective 2217) | chr1	not assigned.annotated	Pentatricopeptide repeat-containing protein At1g79490, mitochondrial OS=Arabidopsis thaliana (sp|q9sak0|pp132_arath : 1630.0)
At1g79610	0.891213	1.07026	1.61676	transport.unspecified cations	ATNHX6, NHX6 | sodium proton exchanger, putative (NHX6) | chr1	Solute transport.carrier-mediated transport.CPA superfamily.CPA-1 family.proton:sodium cation antiporter (NHX-type)	Solute transport.carrier-mediated transport.CPA superfamily.CPA-1 family.proton:sodium cation antiporter (NHX-type) (original description: none)
At1g79670	-1.26212	-0.82734	-1.0432	signalling.receptor kinases.wall associated kinase	RFO1, WAKL22 | RFO1 (RESISTANCE TO FUSARIUM OXYSPORUM 1); kinase | chr1	Protein modification.phosphorylation.TKL kinase superfamily.WAK/WAKL kinase	Protein modification.phosphorylation.TKL kinase superfamily.WAK/WAKL kinase (original description: none)
At1g79700	-2.68069	-2.41441	-1.48509	RNA.regulation of transcription.AP2/EREBP, APETALA2/Ethylene-responsive element binding protein family	29990336-29993724 REVERSE	RNA biosynthesis.transcriptional activation.AP2/ERF superfamily.AP2-type transcription factor	RNA biosynthesis.transcriptional activation.AP2/ERF superfamily.AP2-type transcription factor (original description: none)
At1g79920	0.750868	1.00206	1.5685	stress.abiotic.heat	ATP binding | chr1	External stimuli response.temperature.Hsp (heat-shock-responsive protein) families.Hsp70 family.Hsp110 protein	External stimuli response.temperature.Hsp (heat-shock-responsive protein) families.Hsp70 family.Hsp110 protein (original description: none)
At1g80050	-2.13186	-2.46648	-1.88504	nucleotide metabolism.salvage.phosphoribosyltransferases.aprt	APT2, ATAPT2 | APT2 (ADENINE PHOSPHORIBOSYL TRANSFERASE 2); adenine phosphoribosyltransferase/ phosphate transmembrane transporter | chr1	Nucleotide metabolism.purines.salvage pathway.adenine phosphoribosyltransferase	Nucleotide metabolism.purines.salvage pathway.adenine phosphoribosyltransferase (original description: none)
At1g80130	4.45973	5.58252	2.54265	not assigned.unknown	30140961-30142646 REVERSE	not assigned.not annotated	#N/A
At1g80180	-2.8937	-3.09024	-1.51969	not assigned.unknown	30156826-30157584 REVERSE	not assigned.annotated	MAPK kinase substrate protein At1g80180 OS=Arabidopsis thaliana (sp|q9ssc1|y1801_arath : 222.0)
At1g80270	1.01438	1.00223	2.20945	RNA.regulation of transcription.putative transcription regulator	30180988-30183507 FORWARD	not assigned.annotated	Pentatricopeptide repeat-containing protein At1g80270, mitochondrial OS=Arabidopsis thaliana (sp|q9c977|pp135_arath : 1017.0)
At1g80440	-2.59147	-2.32767	-3.58574	protein.degradation.ubiquitin.E3.SCF.FBOX	30241607-30243071 FORWARD	Secondary metabolism.phenolics.regulation of key enzymes.KFB-PAL proteolytic phenylalanine ammonia-lyase regulator	Secondary metabolism.phenolics.regulation of key enzymes.KFB-PAL proteolytic phenylalanine ammonia-lyase regulator (original description: none)
At1g80530	0.728649	1.06939	1.25762	development.unspecified	30277952-30280324 REVERSE	not assigned.annotated	Protein NUCLEAR FUSION DEFECTIVE 4 OS=Arabidopsis thaliana (sp|f4i9e1|nfd4_arath : 187.0)
At1g80720	1.10425	1.27773	1.83217	not assigned.no ontology	30336138-30337565 FORWARD	not assigned.annotated	Uncharacterized protein At2g39795, mitochondrial OS=Arabidopsis thaliana (sp|q8w487|yb95_arath : 92.0)
At1g80750	0.602921	0.516313	1.97105	protein.synthesis.ribosomal protein.eukaryotic.60S subunit.L7	30348801-30350564 FORWARD	Protein biosynthesis.cytosolic ribosome.large subunit (LSU).LSU proteome component.RPL7 component	Protein biosynthesis.cytosolic ribosome.large subunit (LSU).LSU proteome component.RPL7 component (original description: none)
At1g80910	0.387166	0.617293	1.21558	not assigned.unknown	30400734-30403676 FORWARD	Vesicle trafficking.regulation of membrane tethering and fusion.RAB-GTPase guanine nucleotide exchange factor (RAB-GEF) activities.MON1-CCZ1 RAB7 guanine nucleotide exchange factor complex.CCZ1 component	Vesicle trafficking.regulation of membrane tethering and fusion.RAB-GTPase guanine nucleotide exchange factor (RAB-GEF) activities.MON1-CCZ1 RAB7 guanine nucleotide exchange factor complex.CCZ1 component (original description: none)
At1g80920	-1.96199	-2.43969	-3.59115	stress.abiotic.heat	J8 | J8; heat shock protein binding / unfolded protein binding | chr1	Protein translocation.chloroplast.outer envelope TOC translocation system.Toc12 component	Protein translocation.chloroplast.outer envelope TOC translocation system.Toc12 component (original description: none)
At1g80960	-0.86255	-0.886922	-1.21232	protein.degradation.ubiquitin.E3.SCF.FBOX	30415837-30418323 FORWARD	not assigned.annotated	F-box protein At1g80960 OS=Arabidopsis thaliana (sp|q9sag4|fb93_arath : 926.0)
At2g01120	0.490101	0.610769	1.4118	cell.cycle	ORC4, ATORC4 | ORC4 (ORIGIN RECOGNITION COMPLEX SUBUNIT 4); protein binding | chr2	Cell cycle.interphase.DNA replication.preinitiation.origin recognition complex.ORC4 component	Cell cycle.interphase.DNA replication.preinitiation.origin recognition complex.ORC4 component (original description: none)
At2g01590	-0.725644	-1.02616	-3.49275	PS.lightreaction.NADH DH	CRR3 | CRR3 (CHLORORESPIRATORY REDUCTION 3) | chr2	Photosynthesis.photophosphorylation.chlororespiration.NADH dehydrogenase-like (NDH) complex.assembly and stabilization.protein factor CRR3	Photosynthesis.photophosphorylation.chlororespiration.NADH dehydrogenase-like (NDH) complex.assembly and stabilization.protein factor CRR3 (original description: none)
At2g01640	0.751003	0.467917	1.28813	not assigned.unknown	283004-284158 FORWARD	Protein biosynthesis.cytosolic ribosome.large subunit (LSU).LSU processome component.ITS1 rRNA removal.SLX9 pre-rRNA cleavage factor	Protein biosynthesis.cytosolic ribosome.large subunit (LSU).LSU processome component.ITS1 rRNA removal.SLX9 pre-rRNA cleavage factor (original description: none)
At2g01720	0.338825	0.599193	1.27635	protein.glycosylation	317030-320264 REVERSE	Protein modification.N-linked glycosylation.oligosaccharyl transferase (OST) complex.OST1 component	Protein modification.N-linked glycosylation.oligosaccharyl transferase (OST) complex.OST1 component (original description: none)
At2g01750	0.502803	0.401276	1.35174	cell.organisation	ATMAP70-3 | ATMAP70-3 (microtubule-associated proteins 70-3); microtubule binding | chr2	not assigned.annotated	Microtubule-associated protein 70-3 OS=Arabidopsis thaliana (sp|q9zua3|mp703_arath : 865.0)
At2g02100	-0.916595	-1.79067	-1.30002	stress.biotic	LCR69, PDF2.2 | LCR69 (LOW-MOLECULAR-WEIGHT CYSTEINE-RICH 69); peptidase inhibitor | chr2	not assigned.annotated	Defensin-like protein 2 OS=Arabidopsis thaliana (sp|q39182|def02_arath : 97.8)
At2g02180	-0.667862	-0.653547	-1.01054	stress.biotic	TOM3 | TOM3; protein binding | chr2	External stimuli response.biotic stress.tobamovirus multiplication.TOM1 replication host factor	External stimuli response.biotic stress.tobamovirus multiplication.TOM1 replication host factor (original description: none)
At2g02560	0.293838	0.570871	1.21642	hormone metabolism.auxin.signal transduction	CAND1, ATCAND1, ETA2, TIP120, HVE | CAND1 (CULLIN-ASSOCIATED AND NEDDYLATION DISSOCIATED); binding | chr2	Protein degradation.peptide tagging.Related-to-Ubiquitin (RUB/NEDD8)-anchor modification (neddylation).CAND1 adaptor protein exchange factor	Protein degradation.peptide tagging.Related-to-Ubiquitin (RUB/NEDD8)-anchor modification (neddylation).CAND1 adaptor protein exchange factor (original description: none)
At2g02710	-0.662535	-0.661083	-2.67497	signalling.light	PLP, PLPB | PLPB (PAS/LOV PROTEIN B); signal transducer/ two-component sensor | chr2	External stimuli response.light.UV-A/blue light.PLP-mediated photoperception.PLP photoreceptor	External stimuli response.light.UV-A/blue light.PLP-mediated photoperception.PLP photoreceptor (original description: none)
At2g02760	-0.326232	-0.414353	-1.45624	protein.degradation.ubiquitin.E2	ATUBC2, UBC2 | ATUBC2 (UBIQUITING-CONJUGATING ENZYME 2); ubiquitin-protein ligase | chr2	Protein degradation.peptide tagging.Ubiquitin (UBQ)-anchor addition (ubiquitylation).UBC-conjugating E2 protein	Protein degradation.peptide tagging.Ubiquitin (UBQ)-anchor addition (ubiquitylation).UBC-conjugating E2 protein (original description: none)
At2g02950	-2.99436	-2.6524	-1.81669	signalling.light	PKS1 | PKS1 (PHYTOCHROME KINASE SUBSTRATE 1); protein binding | chr2	External stimuli response.light.UV-A/blue light.phototropin-mediated photoperception.PKS phototropin signalling factor	External stimuli response.light.UV-A/blue light.phototropin-mediated photoperception.PKS phototropin signalling factor (original description: none)
At2g02990	2.28043	1.76519	2.61391	RNA.processing.ribonucleases	RNS1, ATRNS1 | RNS1 (RIBONUCLEASE 1); endoribonuclease/ ribonuclease | chr2	not assigned.annotated	Ribonuclease 1 OS=Arabidopsis thaliana (sp|p42813|rns1_arath : 399.0)
At2g03310	-2.43816	-1.70454	-2.85237	not assigned.unknown	1006256-1007183 REVERSE	not assigned.not annotated	#N/A
At2g03550	-2.2093	-2.10803	-3.00767	lipid metabolism.lipid degradation.beta-oxidation.acyl-CoA thioesterase	1077036-1078083 FORWARD	not assigned.annotated	Probable carboxylesterase 7 OS=Arabidopsis thaliana (sp|q9zq91|cxe7_arath : 651.0)
At2g03730	-0.928453	-0.506157	-1.24226	amino acid metabolism.misc	ACR5 | ACR5; amino acid binding | chr2	not assigned.annotated	ACT domain-containing protein ACR5 OS=Arabidopsis thaliana (sp|q9zpq8|acr5_arath : 902.0)
At2g03750	-1.85703	-1.72395	-2.96092	lipid metabolism.'exotics'(steroids, squalene etc)	1147807-1149061 REVERSE	Enzyme classification.EC_2 transferases.EC_2.8 transferase transferring sulfur-containing group	#N/A
At2g03800	0.450952	0.501158	1.19233	not assigned.unknown	GEK1 | GEK1 (GEKO1); D-aminoacyl-tRNA deacylase | chr2	not assigned.annotated	D-aminoacyl-tRNA deacylase OS=Arabidopsis thaliana (sp|q9zpq3|gek1_arath : 597.0)
At2g03820	0.710631	0.641283	1.36195	not assigned.no ontology	1164957-1167029 REVERSE	Protein biosynthesis.cytosolic ribosome.large subunit (LSU).LSU processome component.pre-60S subunit nuclear export.NMD3 export factor	Protein biosynthesis.cytosolic ribosome.large subunit (LSU).LSU processome component.pre-60S subunit nuclear export.NMD3 export factor (original description: none)
At2g03980	-1.56885	-1.64314	-2.13411	misc.GDSL-motif lipase	1259199-1262552 FORWARD	not assigned.annotated	GDSL esterase/lipase At2g03980 OS=Arabidopsis thaliana (sp|q9sif5|gdl32_arath : 704.0)
At2g04270	-1.01439	-1.19459	-1.38255	RNA.processing.ribonucleases	RNEE/G | RNEE/G (RNASE E/G-LIKE); endoribonuclease | chr2	RNA processing.organelle machineries.ribonuclease activities.RNase E endoribonuclease	RNA processing.organelle machineries.ribonuclease activities.RNase E endoribonuclease (original description: none)
At2g04795	-3.2616	-2.98203	-1.16957	not assigned.unknown	1682953-1683475 FORWARD	not assigned.not annotated	#N/A
At2g05160	-2.56193	-1.89647	-2.24945	RNA.regulation of transcription.unclassified	1858543-1861895 REVERSE	RNA biosynthesis.transcriptional activation.C3H zinc finger transcription factor	RNA biosynthesis.transcriptional activation.C3H zinc finger transcription factor (original description: none)
At2g05310	-0.405122	-0.886414	-3.4849	not assigned.unknown	unknown protein | chr4	not assigned.not annotated	#N/A
At2g05320	0.731803	1.07042	1.27223	protein.glycosylation.alpha-1,6-mannosyl-glycoprotein-beta-1,2-N-acetylglucosaminyltransferase(GnTII)	1936016-1937464 FORWARD	Protein modification.N-linked glycosylation.complex N-glycan maturation.GnT-II-type N-acetylglucosaminyltransferase	Protein modification.N-linked glycosylation.complex N-glycan maturation.GnT-II-type N-acetylglucosaminyltransferase (original description: none)
At2g05540	-2.21709	-2.91267	-2.50049	not assigned.no ontology.glycine rich proteins	2033156-2034217 FORWARD	not assigned.not annotated	#N/A
At2g05710	0.573568	0.810491	2.53333	TCA / org transformation.TCA.aconitase	2141399-2146678 FORWARD	Cellular respiration.tricarboxylic acid cycle.aconitase	Cellular respiration.tricarboxylic acid cycle.aconitase (original description: none)
At2g06520	-0.31062	-0.600478	-1.8682	PS.lightreaction.photosystem II.PSII polypeptide subunits	PSBX | PSBX (photosystem II subunit X) | chr2	Photosynthesis.photophosphorylation.photosystem II.PS-II complex.component PsbX	Photosynthesis.photophosphorylation.photosystem II.PS-II complex.component PsbX (original description: none)
At2g07739	0.836935	1.56147	-1.44381	not assigned.unknown	FUNCTIONS IN	not assigned.annotated	Protein TIC 214 OS=Lobularia maritima (sp|a4qlq5|ti214_lobma : 317.0)
At2g11810	4.03985	3.43834	1.43619	lipid metabolism.glycolipid synthesis.MGDG synthase	MGDC, MGD3, ATMGD3 | MGDC; 1,2-diacylglycerol 3-beta-galactosyltransferase | chr2	Lipid metabolism.galactolipid and sulfolipid synthesis.monogalactosyldiacylglycerol synthase	Lipid metabolism.galactolipid and sulfolipid synthesis.monogalactosyldiacylglycerol synthase (original description: none)
At2g13360	-0.997676	-1.12317	-3.46989	PS.photorespiration.aminotransferases peroxisomal	AGT, AGT1 | AGT (ALANINE	Photosynthesis.photorespiration.aminotransferases.serine-glyoxylate transaminase	Photosynthesis.photorespiration.aminotransferases.serine-glyoxylate transaminase (original description: none)
At2g13610	-1.67973	-1.27905	-1.97026	transport.ABC transporters and multidrug resistance systems	5673688-5675831 REVERSE	Solute transport.primary active transport.ABC superfamily.ABC2 family.subfamily ABCG transporter	Solute transport.primary active transport.ABC superfamily.ABC2 family.subfamily ABCG transporter (original description: none)
At2g13690	0.327244	0.483887	-1.38864	not assigned.no ontology	5706507-5708957 REVERSE	not assigned.annotated	BTB/POZ domain-containing protein At2g13690 OS=Arabidopsis thaliana (sp|q9skh2|y2369_arath : 921.0)
At2g14080	-1.15442	-0.897747	-1.22595	stress.biotic.PR-proteins	5925186-5929600 FORWARD	External stimuli response.biotic stress.pathogen effector.NLR effector receptor	External stimuli response.biotic stress.pathogen effector.NLR effector receptor (original description: none)
At2g14120	0.500232	0.635712	1.05418	misc.dynamin	DRP3B | dynamin-like protein 2b (ADL2b) | chr2	Cell cycle.organelle machineries.organelle fission.mitochondrion and peroxisome division.DRP3 dynamin-like protein	Cell cycle.organelle machineries.organelle fission.mitochondrion and peroxisome division.DRP3 dynamin-like protein (original description: none)
At2g14170	-0.21474	-0.278584	-2.16099	amino acid metabolism.degradation.branched chain group.valine	ALDH6B2 | ALDH6B2; 3-chloroallyl aldehyde dehydrogenase/ methylmalonate-semialdehyde dehydrogenase (acylating)/ oxidoreductase | chr2	Amino acid metabolism.degradation.branched-chain amino acid.valine.methylmalonate-semialdehyde dehydrogenase	Amino acid metabolism.degradation.branched-chain amino acid.valine.methylmalonate-semialdehyde dehydrogenase (original description: none)
At2g14460	0.9033	0.382008	1.03446	not assigned.unknown	6154493-6155004 REVERSE	not assigned.not annotated	#N/A
At2g15000	0.736889	0.99339	1.96117	not assigned.unknown	6480923-6482420 REVERSE	not assigned.not annotated	#N/A
At2g15020	-2.56587	-2.23713	-3.04039	not assigned.unknown	6491434-6493352 REVERSE	not assigned.not annotated	#N/A
At2g15090	-1.37778	-1.98288	-1.64076	lipid metabolism.FA synthesis and FA elongation.fatty acid elongase	KCS8 | KCS8 (3-KETOACYL-COA SYNTHASE 8); acyltransferase/ catalytic/ transferase, transferring acyl groups other than amino-acyl groups | chr2	Lipid metabolism.fatty acid synthesis.fatty acid desaturation and elongation.fatty acid elongation.fatty acid elongation complex.KCS 3-ketoacyl-CoA synthase	Lipid metabolism.fatty acid synthesis.fatty acid desaturation and elongation.fatty acid elongation.fatty acid elongation complex.KCS 3-ketoacyl-CoA synthase (original description: none)
At2g15690	0.393917	0.442145	1.43833	not assigned.no ontology.pentatricopeptide (PPR) repeat-containing protein	6830995-6833777 REVERSE	RNA processing.organelle machineries.RNA editing.mitochondrial RNA editing.BLX RNA editing factor	RNA processing.organelle machineries.RNA editing.mitochondrial RNA editing.BLX RNA editing factor (original description: none)
At2g15890	-2.5482	-2.95061	-3.33201	not assigned.unknown	MEE14 | MEE14 (maternal effect embryo arrest 14) | chr2	RNA biosynthesis.RNA polymerase I-dependent transcription.CBP CCG-interacting transcriptional regulator	RNA biosynthesis.RNA polymerase I-dependent transcription.CBP CCG-interacting transcriptional regulator (original description: none)
At2g15960	-3.73514	-3.55275	-3.46414	not assigned.unknown	6947309-6947688 FORWARD	not assigned.not annotated	#N/A
At2g16380	-2.39982	-2.2476	-1.41545	protein.targeting.secretory pathway.unspecified	7085784-7089157 FORWARD	not assigned.annotated	Phosphatidylinositol/phosphatidylcholine transfer protein SFH7 OS=Arabidopsis thaliana (sp|q9siw3|sfh7_arath : 938.0)
At2g16950	0.460675	0.633873	1.19094	protein.targeting.nucleus	TRN1, ATTRN1 | TRN1 (TRANSPORTIN 1); protein transporter | chr2	Protein translocation.nucleus.nucleocytoplasmic transport.karyopherin beta transport receptors.IMB2 import karyopherin	Protein translocation.nucleus.nucleocytoplasmic transport.karyopherin beta transport receptors.IMB2 import karyopherin (original description: none)
At2g16990	-2.9383	-2.55039	-1.21809	not assigned.unknown	7383035-7387854 FORWARD	Solute transport.carrier-mediated transport.MFS superfamily.DHA-1 family.putative metal cation transporter (TCR-type)	Solute transport.carrier-mediated transport.MFS superfamily.DHA-1 family.putative metal cation transporter (TCR-type) (original description: none)
At2g17250	0.817488	0.777476	1.47608	development.unspecified	EMB2762 | EMB2762 (EMBRYO DEFECTIVE 2762) | chr2	Protein biosynthesis.cytosolic ribosome.small subunit (SSU).SSU processome.NOC4 assembly factor	Protein biosynthesis.cytosolic ribosome.small subunit (SSU).SSU processome.NOC4 assembly factor (original description: none)
At2g17450	-0.670837	-0.585214	-2.1584	protein.degradation.ubiquitin.E3.RING	RHA3A | RHA3A; protein binding / zinc ion binding | chr2	Protein degradation.peptide tagging.Ubiquitin (UBQ)-anchor addition (ubiquitylation).UBQ-ligase E3 activities.RING-domain E3 ligase activities.RING-H2-type E3 ligase	Protein degradation.peptide tagging.Ubiquitin (UBQ)-anchor addition (ubiquitylation).UBQ-ligase E3 activities.RING-domain E3 ligase activities.RING-H2-type E3 ligase (original description: none)
At2g17500	-1.12103	-0.618163	1.0838	transport.misc	7606757-7609261 FORWARD	Phytohormones.auxin.transport.PILS-type auxin efflux transporter	Phytohormones.auxin.transport.PILS-type auxin efflux transporter (original description: none)
At2g17550	-1.77731	-1.22132	-1.41472	not assigned.unknown	7634283-7637611 REVERSE	not assigned.not annotated	#N/A
At2g17670	1.15975	1.2569	1.96553	not assigned.no ontology.pentatricopeptide (PPR) repeat-containing protein	7674351-7676157 FORWARD	not assigned.annotated	Pentatricopeptide repeat-containing protein At2g17670 OS=Arabidopsis thaliana (sp|q84j71|pp161_arath : 864.0)
At2g18050	-1.91866	-1.50658	-1.63967	DNA.synthesis/chromatin structure.histone.H1	HIS1-3 | HIS1-3 (HISTONE H1-3); DNA binding / nucleosomal DNA binding | chr2	Chromatin organisation.histones.H1 linker histone	Chromatin organisation.histones.H1 linker histone (original description: none)
At2g18160	-1.49091	-1.4511	-2.08789	RNA.regulation of transcription.bZIP transcription factor family	Symbols	RNA biosynthesis.transcriptional activation.bZIP superfamily.bZIP transcription factor	RNA biosynthesis.transcriptional activation.bZIP superfamily.bZIP transcription factor (original description: none)
At2g18220	0.843362	0.812301	1.63684	not assigned.unknown	biological_process unknown; LOCATED IN	not assigned.annotated	#N/A
At2g18280	-0.284817	-0.333188	-2.34247	cell.organisation	AtTLP2 | AtTLP2 (TUBBY LIKE PROTEIN 2); phosphoric diester hydrolase/ transcription factor | chr2	RNA biosynthesis.transcriptional activation.TUB transcription factor	RNA biosynthesis.transcriptional activation.TUB transcription factor (original description: none)
At2g18300	-4.10436	-3.13031	-3.20352	RNA.regulation of transcription.bHLH,Basic Helix-Loop-Helix family	7952667-7954567 REVERSE	RNA biosynthesis.transcriptional activation.bHLH transcription factor	RNA biosynthesis.transcriptional activation.bHLH transcription factor (original description: none)
At2g18400	0.394886	0.431528	1.14052	protein.synthesis.ribosomal protein.eukaryotic.60S subunit.L6	7989476-7990586 REVERSE	Protein biosynthesis.organelle translation machineries.mitochondrial ribosome.large subunit proteome.mtRPL6 component	Protein biosynthesis.organelle translation machineries.mitochondrial ribosome.large subunit proteome.mtRPL6 component (original description: none)
At2g18510	0.328333	0.52898	1.2775	RNA.processing.splicing	emb2444 | emb2444 (embryo defective 2444); RNA binding / nucleic acid binding / nucleotide binding | chr2	RNA processing.RNA splicing.U2-type-intron-specific major spliceosome.U2 small nuclear ribonucleoprotein particle (snRNP).splicing factor 3B complex.SF3B4 component	RNA processing.RNA splicing.U2-type-intron-specific major spliceosome.U2 small nuclear ribonucleoprotein particle (snRNP).splicing factor 3B complex.SF3B4 component (original description: none)
At2g18520	1.06103	1.04692	2.3857	not assigned.no ontology.pentatricopeptide (PPR) repeat-containing protein	8033882-8035363 REVERSE	not assigned.annotated	#N/A
At2g18700	-1.87985	-1.76438	-3.43555	minor CHO metabolism.trehalose.potential TPS/TPP	ATTPS11, TPS11, ATTPSB | ATTPS11; transferase, transferring glycosyl groups | chr2	Enzyme classification.EC_2 transferases.EC_2.4 glycosyltransferase	#N/A
At2g18710	-0.300736	-0.614031	-1.59179	protein.targeting.chloroplast	SCY1 | SCY1 (SecY Homolog 1); P-P-bond-hydrolysis-driven protein transmembrane transporter | chr2	Protein translocation.chloroplast.thylakoid membrane Sec1 translocation system.SecY1 component	Protein translocation.chloroplast.thylakoid membrane Sec1 translocation system.SecY1 component (original description: none)
At2g19080	0.449372	0.460286	1.25593	protein.targeting.mitochondria	8262750-8264964 FORWARD	Protein translocation.mitochondrion.outer mitochondrion membrane SAM insertion system.Metaxin component	Protein translocation.mitochondrion.outer mitochondrion membrane SAM insertion system.Metaxin component (original description: none)
At2g19385	0.889587	0.86228	1.69383	RNA.regulation of transcription.C2H2 zinc finger family	8387035-8388712 FORWARD	not assigned.annotated	#N/A
At2g19640	0.887243	0.798758	2.54369	RNA.regulation of transcription.SET-domain transcriptional regulator family	ASHR2 | ASHR2 (ASH1-RELATED PROTEIN 2) | chr2	not assigned.annotated	#N/A
At2g19670	0.475156	0.428625	2.30931	misc.O-methyl transferases	ATPRMT1A, PRMT1A | PRMT1A (PROTEIN ARGININE METHYLTRANSFERASE 1A); protein-arginine N-methyltransferase | chr2	Chromatin organisation.histone modifications.histone arginine methylation.PRMT1 histone methylase	Chromatin organisation.histone modifications.histone arginine methylation.PRMT1 histone methylase (original description: none)
At2g19810	-0.336857	-1.00131	-1.52414	RNA.regulation of transcription.C3H zinc finger family	8550313-8551858 FORWARD	RNA biosynthesis.transcriptional activation.C3H zinc finger transcription factor	RNA biosynthesis.transcriptional activation.C3H zinc finger transcription factor (original description: none)
At2g20060	0.583658	0.811771	1.40223	protein.synthesis.ribosomal protein.prokaryotic.unknown organellar.50S subunit.L4	8659043-8661489 FORWARD	Protein biosynthesis.organelle translation machineries.mitochondrial ribosome.large subunit proteome.mtRPL4 component	Protein biosynthesis.organelle translation machineries.mitochondrial ribosome.large subunit proteome.mtRPL4 component (original description: none)
At2g20260	-0.303917	-0.728448	-3.40338	PS.lightreaction.photosystem I.PSI polypeptide subunits	PSAE-2 | PSAE-2 (photosystem I subunit E-2); catalytic | chr2	Photosynthesis.photophosphorylation.photosystem I.PS-I complex.component PsaE	Photosynthesis.photophosphorylation.photosystem I.PS-I complex.component PsaE (original description: none)
At2g20280	0.410743	0.445901	1.25464	RNA.regulation of transcription.unclassified	8739911-8742349 REVERSE	RNA biosynthesis.transcriptional activation.C3H zinc finger transcription factor	RNA biosynthesis.transcriptional activation.C3H zinc finger transcription factor (original description: none)
At2g20370	0.400087	0.890618	1.51293	cell wall.hemicellulose synthesis.xyloglucan.XXXG galactose Transferase	KAM1, MUR3 | MUR3 (MURUS 3); catalytic/ transferase, transferring glycosyl groups | chr2	Cell wall.hemicellulose.xyloglucan.synthesis.UDP-galactose-dependent 1,2-beta-galactosyltransferase	Cell wall.hemicellulose.xyloglucan.synthesis.UDP-galactose-dependent 1,2-beta-galactosyltransferase (original description: none)
At2g20390	0.800398	0.995985	1.35743	not assigned.unknown	8796283-8798218 REVERSE	not assigned.not annotated	#N/A
At2g20420	0.264405	0.350454	1.86402	TCA / org transformation.TCA.succinyl-CoA ligase	8805453-8808120 FORWARD	Cellular respiration.tricarboxylic acid cycle.succinyl-CoA ligase dimer.beta subunit	Cellular respiration.tricarboxylic acid cycle.succinyl-CoA ligase dimer.beta subunit (original description: none)
At2g20490	0.397791	0.299463	1.50228	protein.synthesis.ribosome biogenesis.Pre-rRNA processing and modifications.snoRNPs	NOP10, EDA27 | NOP10; RNA binding | chr2	RNA processing.RNA modification.pseudouridylation.H/ACA small nucleolar ribonucleoprotein (snoRNP) RNA pseudouridylation complex.Nop10 core component	RNA processing.RNA modification.pseudouridylation.H/ACA small nucleolar ribonucleoprotein (snoRNP) RNA pseudouridylation complex.Nop10 core component (original description: none)
At2g20585	0.810414	0.902255	1.65358	not assigned.unknown	NFD6 | NFD6 (NUCLEAR FUSION DEFECTIVE 6) | chr2	not assigned.annotated	#N/A
At2g20670	-2.0377	-1.84395	-3.85033	not assigned.unknown	8911860-8913534 REVERSE	not assigned.not annotated	#N/A
At2g20740	-0.24911	-0.292813	-1.03308	not assigned.unknown	molecular_function unknown; INVOLVED IN	not assigned.annotated	#N/A
At2g20760	0.422973	0.39184	1.635	not assigned.unknown	8942763-8945244 REVERSE	Vesicle trafficking.clathrin coated vesicle (CCV) machinery.clathrin triskelion.light chain	Vesicle trafficking.clathrin coated vesicle (CCV) machinery.clathrin triskelion.light chain (original description: none)
At2g21330	-0.512921	-0.604649	-2.47552	PS.calvin cycle.aldolase	9128151-9130240 REVERSE	Photosynthesis.calvin cycle.fructose 1,6-bisphosphate aldolase	Photosynthesis.calvin cycle.fructose 1,6-bisphosphate aldolase (original description: none)
At2g21970	-0.50333	-0.569169	-2.24864	stress	SEP2 | SEP2 (STRESS ENHANCED PROTEIN 2); chlorophyll binding | chr2	Photosynthesis.photophosphorylation.photosystem II.LHC-related protein groups.two-helix LHC-related protein group.SEP2 protein	Photosynthesis.photophosphorylation.photosystem II.LHC-related protein groups.two-helix LHC-related protein group.SEP2 protein (original description: none)
At2g22490	0.389358	0.475516	1.50073	cell.cycle	CYCD2;1, ATCYCD2;1 | CYCD2;1 (Cyclin D2;1); cyclin-dependent protein kinase regulator/ protein binding | chr2	Cell cycle.regulation.cyclins.CYCD-type cyclin	Cell cycle.regulation.cyclins.CYCD-type cyclin (original description: none)
At2g22540	-1.00821	-0.667489	-1.46186	not assigned.unknown	0	RNA biosynthesis.transcriptional activation.MADS box transcription factor	RNA biosynthesis.transcriptional activation.MADS box transcription factor (original description: none)
At2g22650	-1.25092	-1.49392	1.129	not assigned.no ontology	9624586-9626969 REVERSE	not assigned.not annotated	#N/A
At2g22850	-1.75907	-1.96597	-2.15692	RNA.regulation of transcription.bZIP transcription factor family	AtbZIP6 | AtbZIP6 (Arabidopsis thaliana basic leucine-zipper 6); DNA binding / transcription factor | chr2	RNA biosynthesis.transcriptional activation.bZIP superfamily.bZIP transcription factor	RNA biosynthesis.transcriptional activation.bZIP superfamily.bZIP transcription factor (original description: none)
At2g22980	-3.43818	-3.55405	-3.67615	protein.degradation.serine protease	SCPL13 | serine-type carboxypeptidase | chr2	Protein degradation.peptidase families.serine-type peptidase activities.serine carboxypeptidase	Protein degradation.peptidase families.serine-type peptidase activities.serine carboxypeptidase (original description: none)
At2g22990	-1.4192	-1.91772	-2.83123	protein.degradation.serine protease	SNG1, SCPL8 | SNG1 (SINAPOYLGLUCOSE 1); serine-type carboxypeptidase/ sinapoylglucose-malate O-sinapoyltransferase | chr2	Protein degradation.peptidase families.serine-type peptidase activities.serine carboxypeptidase	Protein degradation.peptidase families.serine-type peptidase activities.serine carboxypeptidase (original description: none)
At2g24050	0.368784	0.406513	1.23303	protein.synthesis.initiation	10225225-10228638 REVERSE	Protein biosynthesis.translation initiation.mRNA loading.eIF-iso4F unwinding complex.eIF-iso4G component	Protein biosynthesis.translation initiation.mRNA loading.eIF-iso4F unwinding complex.eIF-iso4G component (original description: none)
At2g24270	-0.53601	-0.351432	-2.48796	glycolysis.cytosolic branch.non-phosphorylating glyceraldehyde 3-phosphate dehydrogenase (NPGAP-DH)	ALDH11A3 | ALDH11A3; 3-chloroallyl aldehyde dehydrogenase/ glyceraldehyde-3-phosphate dehydrogenase (NADP+) | chr2	Cellular respiration.glycolysis.cytosolic glycolysis.glyceraldehyde 3-phosphate dehydrogenase activities.NADP-dependent glyceraldehyde 3-phosphate dehydrogenase	Cellular respiration.glycolysis.cytosolic glycolysis.glyceraldehyde 3-phosphate dehydrogenase activities.NADP-dependent glyceraldehyde 3-phosphate dehydrogenase (original description: none)
At2g24280	-1.17841	-1.19843	-1.9965	protein.degradation	10333284-10337128 FORWARD	Protein degradation.peptidase families.serine-type peptidase activities.S28 serine carboxypeptidase	Protein degradation.peptidase families.serine-type peptidase activities.S28 serine carboxypeptidase (original description: none)
At2g24640	0.363837	0.45186	1.33304	protein.degradation.ubiquitin	UBP19 | UBP19 (UBIQUITIN-SPECIFIC PROTEASE 19); cysteine-type endopeptidase/ ubiquitin thiolesterase | chr2	Protein degradation.peptidase families.cysteine-type peptidase activities.ubiquitin-specific protease	Protein degradation.peptidase families.cysteine-type peptidase activities.ubiquitin-specific protease (original description: none)
At2g25080	-0.306942	-0.626239	-2.15659	redox.ascorbate and glutathione	ATGPX1 | ATGPX1 (GLUTATHIONE PEROXIDASE 1); glutathione peroxidase | chr2	Redox homeostasis.hydrogen peroxide removal.glutathione peroxidase	Redox homeostasis.hydrogen peroxide removal.glutathione peroxidase (original description: none)
At2g25140	0.567487	0.958123	1.64115	stress.abiotic.heat	HSP98.7, CLPB-M, CLPB4 | CLPB4 (CASEIN LYTIC PROTEINASE B4); ATP binding / ATPase/ nucleoside-triphosphatase/ nucleotide binding / protein binding | chr2	External stimuli response.temperature.Hsp (heat-shock-responsive protein) families.Hsp100 protein	External stimuli response.temperature.Hsp (heat-shock-responsive protein) families.Hsp100 protein (original description: none)
At2g25355	0.997516	0.840223	1.15102	DNA.unspecified	10801278-10803722 FORWARD	RNA processing.RNA decay.exosome complex.EXO9 core complex.RRP40 component	RNA processing.RNA decay.exosome complex.EXO9 core complex.RRP40 component (original description: none)
At2g25450	-2.41936	-2.59492	-1.75484	secondary metabolism.sulfur-containing.glucosinolates.synthesis.aliphatic.2-oxoglutarate-dependent dioxygenase	10829916-10831655 REVERSE	Secondary metabolism.nitrogen-containing secondary compounds.glucosinolates.glucosinolate synthesis.secondary modifications.but-3-enyl hydroxylase	Secondary metabolism.nitrogen-containing secondary compounds.glucosinolates.glucosinolate synthesis.secondary modifications.but-3-enyl hydroxylase (original description: none)
At2g25620	0.578442	0.716079	1.02186	protein.postranslational modification	10902943-10905245 REVERSE	RNA biosynthesis.transcriptional activation.DBP transcription factor	RNA biosynthesis.transcriptional activation.DBP transcription factor (original description: none)
At2g25900	-2.25144	-1.91666	-2.06571	RNA.regulation of transcription.C3H zinc finger family	ATCTH | ATCTH; transcription factor | chr2	RNA biosynthesis.transcriptional activation.C3H zinc finger transcription factor	RNA biosynthesis.transcriptional activation.C3H zinc finger transcription factor (original description: none)
At2g25970	0.625483	0.694677	1.12197	RNA.RNA binding	11071651-11075669 REVERSE	not assigned.not annotated	#N/A
At2g26080	-0.41067	-0.336659	-1.65415	PS.photorespiration.glycine cleavage.P subunit	AtGLDP2 | AtGLDP2 (Arabidopsis thaliana glycine decarboxylase P-protein 2); ATP binding / glycine dehydrogenase (decarboxylating) | chr2	Photosynthesis.photorespiration.glycine cleavage system.P-protein glycine dehydrogenase component	Photosynthesis.photorespiration.glycine cleavage system.P-protein glycine dehydrogenase component (original description: none)
At2g26290	2.37764	3.39211	1.41506	protein.postranslational modification.kinase.receptor like cytoplasmatic kinase VII	ARSK1 | ARSK1 (root-specific kinase 1); kinase | chr2	Protein modification.phosphorylation.TKL kinase superfamily.RLCK-VII kinase families.RLCK-VIIa kinase	Protein modification.phosphorylation.TKL kinase superfamily.RLCK-VII kinase families.RLCK-VIIa kinase (original description: none)
At2g26580	-1.35992	-1.52518	-1.1183	RNA.regulation of transcription.C2C2(Zn) YABBY family	YAB5 | YAB5 (YABBY5); transcription factor | chr2	RNA biosynthesis.transcriptional activation.C2C2 superfamily.YABBY transcription factor	RNA biosynthesis.transcriptional activation.C2C2 superfamily.YABBY transcription factor (original description: none)
At2g26690	-2.55419	-2.63301	-1.53691	transport.nitrate	11347147-11350993 REVERSE	Solute transport.carrier-mediated transport.MFS superfamily.NRT1/PTR anion transporter	Solute transport.carrier-mediated transport.MFS superfamily.NRT1/PTR anion transporter (original description: none)
At2g26830	0.582718	0.416407	1.12032	lipid metabolism.Phospholipid synthesis.choline kinase	emb1187 | emb1187 (embryo defective 1187); kinase/ phosphotransferase, alcohol group as acceptor | chr2	Lipid metabolism.glycerolipid synthesis.phosphatidylethanolamine.CDP-ethanolamine pathway.ethanolamine kinase	Lipid metabolism.glycerolipid synthesis.phosphatidylethanolamine.CDP-ethanolamine pathway.ethanolamine kinase (original description: none)
At2g26870	-0.537408	-1.34722	-1.02265	lipid metabolism.lipid degradation.lysophospholipases	11457008-11459365 REVERSE	Lipid metabolism.lipid degradation.phospholipase activities.phospholipase C activities.nPLC-type phospholipase C	Lipid metabolism.lipid degradation.phospholipase activities.phospholipase C activities.nPLC-type phospholipase C (original description: none)
At2g27470	0.519309	0.529381	1.02599	RNA.regulation of transcription.CCAAT box binding factor family, HAP3	NF-YB11 | NF-YB11 (NUCLEAR FACTOR Y, SUBUNIT B11); transcription factor | chr2	Cell cycle.interphase.DNA replication.elongation.DNA polymerase epsilon complex.Dpb4 non-catalytic component	Cell cycle.interphase.DNA replication.elongation.DNA polymerase epsilon complex.Dpb4 non-catalytic component (original description: none)
At2g27775	0.732356	0.71385	1.51538	not assigned.unknown	11842735-11843293 REVERSE	not assigned.not annotated	#N/A
At2g27830	-2.94912	-3.34967	-1.13058	not assigned.unknown	molecular_function unknown; EXPRESSED IN	not assigned.not annotated	#N/A
At2g28120	-1.95979	-1.96049	-1.51332	development.unspecified	11985687-11987738 FORWARD	not assigned.annotated	#N/A
At2g28305	-1.70021	-1.88755	-2.1876	not assigned.unknown	12081113-12084664 FORWARD	Phytohormones.cytokinin.synthesis.cytokinin phosphoribohydrolase	Phytohormones.cytokinin.synthesis.cytokinin phosphoribohydrolase (original description: none)
At2g28600	1.73299	1.63365	1.27995	not assigned.unknown	12251784-12254823 FORWARD	not assigned.annotated	#N/A
At2g28630	-3.97863	-3.25315	-1.18004	lipid metabolism.FA synthesis and FA elongation.beta ketoacyl CoA synthase	KCS12 | KCS12 (3-KETOACYL-COA SYNTHASE 12); acyltransferase/ catalytic/ transferase, transferring acyl groups other than amino-acyl groups | chr2	Lipid metabolism.fatty acid synthesis.fatty acid desaturation and elongation.fatty acid elongation.fatty acid elongation complex.KCS 3-ketoacyl-CoA synthase	Lipid metabolism.fatty acid synthesis.fatty acid desaturation and elongation.fatty acid elongation.fatty acid elongation complex.KCS 3-ketoacyl-CoA synthase (original description: none)
At2g28720	-1.05346	-0.934414	-1.26998	DNA.synthesis/chromatin structure.histone.core.H2B	12326978-12327678 FORWARD	Chromatin organisation.histones.H2B-type histone	Chromatin organisation.histones.H2B-type histone (original description: none)
At2g28840	-1.20316	-0.651085	-1.23273	cell.organisation	12378337-12380742 FORWARD	Protein degradation.peptide tagging.Ubiquitin (UBQ)-anchor addition (ubiquitylation).UBQ-ligase E3 activities.RING-domain E3 ligase activities.RING-HCa-type E3 ligase	Protein degradation.peptide tagging.Ubiquitin (UBQ)-anchor addition (ubiquitylation).UBQ-ligase E3 activities.RING-domain E3 ligase activities.RING-HCa-type E3 ligase (original description: none)
At2g29190	0.349207	0.37652	1.32804	not assigned.no ontology.pumilio/Puf RNA-binding domain-containing protein	APUM2 | APUM2 (Arabidopsis Pumilio 2); RNA binding / binding | chr2	not assigned.annotated	#N/A
At2g29290	-2.14411	-1.74521	-3.47635	secondary metabolism.N misc.alkaloid-like	12586498-12587727 FORWARD	Enzyme classification.EC_1 oxidoreductases.EC_1.1 oxidoreductase acting on CH-OH group of donor	#N/A
At2g29300	-1.79234	-1.32063	-1.24219	misc.nitrilases, *nitrile lyases, berberine bridge enzymes, reticuline oxidases, troponine reductases	12588197-12589539 FORWARD	Enzyme classification.EC_1 oxidoreductases.EC_1.1 oxidoreductase acting on CH-OH group of donor	#N/A
At2g29310	-1.29906	-1.58547	-3.98142	misc.nitrilases, *nitrile lyases, berberine bridge enzymes, reticuline oxidases, troponine reductases	12590059-12591363 FORWARD	Enzyme classification.EC_1 oxidoreductases.EC_1.1 oxidoreductase acting on CH-OH group of donor	#N/A
At2g29320	-1.76657	-1.49551	-2.99026	misc.nitrilases, *nitrile lyases, berberine bridge enzymes, reticuline oxidases, troponine reductases	12592148-12593686 FORWARD	Enzyme classification.EC_1 oxidoreductases.EC_1.1 oxidoreductase acting on CH-OH group of donor	#N/A
At2g29340	-2.26097	-1.6938	-2.02652	secondary metabolism.N misc.alkaloid-like	12597115-12599203 FORWARD	Enzyme classification.EC_1 oxidoreductases.EC_1.1 oxidoreductase acting on CH-OH group of donor	#N/A
At2g29450	-0.969526	-0.752232	-2.14021	misc.glutathione S transferases	ATGSTU5, ATGSTU1, AT103-1A | ATGSTU5 (ARABIDOPSIS THALIANA GLUTATHIONE S-TRANSFERASE TAU 5); glutathione binding / glutathione transferase | chr2	Protein modification.S-glutathionylation and deglutathionylation.glutathione S-transferase activities.class tau	Protein modification.S-glutathionylation and deglutathionylation.glutathione S-transferase activities.class tau (original description: none)
At2g29530	0.592315	0.572841	1.77492	protein.targeting.mitochondria	12640800-12642332 REVERSE	Protein translocation.mitochondrion.inner mitochondrion membrane TIM22 insertion system.Tim10 component	Protein translocation.mitochondrion.inner mitochondrion membrane TIM22 insertion system.Tim10 component (original description: none)
At2g29540	0.803953	0.729049	1.49011	RNA.transcription	ATRPC14, ATRPAC14 | ATRPC14 (RNA POLYMERASE 14 KDA SUBUNIT); DNA binding / DNA-directed RNA polymerase/ protein dimerization | chr2	RNA biosynthesis.DNA-dependent RNA polymerase (Pol) complexes.regulatory subunits.subunit 11	RNA biosynthesis.DNA-dependent RNA polymerase (Pol) complexes.regulatory subunits.subunit 11 (original description: none)
At2g29570	0.331067	0.373856	1.0935	RNA.regulation of transcription.putative transcription regulator	PCNA2, ATPCNA2 | PCNA2 (PROLIFERATING CELL NUCLEAR ANTIGEN 2); DNA binding / DNA polymerase processivity factor | chr2	Cell cycle.interphase.DNA replication.elongation.DNA-tracking platform.PCNA sliding clamp protein	Cell cycle.interphase.DNA replication.elongation.DNA-tracking platform.PCNA sliding clamp protein (original description: none)
At2g29580	0.515859	0.478622	1.05553	RNA.regulation of transcription.unclassified	12651923-12654336 FORWARD	RNA biosynthesis.transcriptional activation.C3H zinc finger transcription factor	RNA biosynthesis.transcriptional activation.C3H zinc finger transcription factor (original description: none)
At2g29630	-0.398165	-0.812617	-1.4347	Co-factor and vitamine metabolism.thiamine	THIC | THIC (ThiaminC); ADP-ribose pyrophosphohydrolase/ catalytic/ iron-sulfur cluster binding | chr2	Coenzyme metabolism.thiamine pyrophosphate synthesis.hydroxymethylpyrimidine diphosphate synthesis.hydroxymethylpyrimidine phosphate synthase (ThiC)	Coenzyme metabolism.thiamine pyrophosphate synthesis.hydroxymethylpyrimidine diphosphate synthesis.hydroxymethylpyrimidine phosphate synthase (ThiC) (original description: none)
At2g29670	-0.782993	-0.325959	2.11942	not assigned.unknown	12681958-12685087 REVERSE	not assigned.not annotated	#N/A
At2g29690	0.774378	0.560136	1.14174	amino acid metabolism.synthesis.aromatic aa.tryptophan.anthranilate synthase	ASA2, ATHANSYNAB | ASA2 (ANTHRANILATE SYNTHASE 2); anthranilate synthase | chr2	Amino acid metabolism.biosynthesis.shikimate family.tryptophan.anthranilate synthase complex.alpha subunit	Amino acid metabolism.biosynthesis.shikimate family.tryptophan.anthranilate synthase complex.alpha subunit (original description: none)
At2g29995	-1.55113	-1.78842	-1.19242	not assigned.unknown	12796907-12799419 REVERSE	not assigned.not annotated	#N/A
At2g30520	-3.13361	-2.36482	-1.96775	signalling.light	RPT2 | RPT2 (ROOT PHOTOTROPISM 2); protein binding | chr2	not assigned.annotated	#N/A
At2g30570	-0.411742	-0.688797	-2.0158	PS.lightreaction.photosystem II.PSII polypeptide subunits	PSBW | PSBW (PHOTOSYSTEM II REACTION CENTER W) | chr2	Photosynthesis.photophosphorylation.photosystem II.PS-II complex.component PsbW	Photosynthesis.photophosphorylation.photosystem II.PS-II complex.component PsbW (original description: none)
At2g30600	-1.33077	-1.17367	-3.07245	not assigned.no ontology.BTB/POZ domain-containing protein	13037052-13041684 FORWARD	not assigned.annotated	#N/A
At2g30790	-0.920454	-0.742193	-2.93225	PS.lightreaction.photosystem II.PSII polypeptide subunits	PSBP-2 | PSBP-2 (photosystem II subunit P-2); calcium ion binding | chr2	Photosynthesis.photophosphorylation.photosystem II.PS-II complex.oxygen-evolving center (OEC) extrinsic proteins.Viridiplantae-specific components.OEC23 component PsbP	Photosynthesis.photophosphorylation.photosystem II.PS-II complex.oxygen-evolving center (OEC) extrinsic proteins.Viridiplantae-specific components.OEC23 component PsbP (original description: none)
At2g31060	0.996581	1.38929	2.02052	protein.synthesis.elongation	13213172-13218585 REVERSE	not assigned.annotated	#N/A
At2g31240	0.936839	1.20074	1.2483	not assigned.no ontology.tetratricopeptide repeat (TPR)	13317415-13319560 REVERSE	not assigned.annotated	#N/A
At2g31340	0.596664	0.946883	1.09267	not assigned.unknown	0	not assigned.not annotated	#N/A
At2g31660	0.578307	0.619982	1.29538	protein.targeting.nucleus	SAD2, URM9 | SAD2 (SUPER SENSITIVE TO ABA AND DROUGHT2); binding / protein transporter | chr2	Protein translocation.nucleus.nucleocytoplasmic transport.karyopherin beta transport receptors.IPO8 import karyopherin	Protein translocation.nucleus.nucleocytoplasmic transport.karyopherin beta transport receptors.IPO8 import karyopherin (original description: none)
At2g31725	0.700087	0.680398	1.71099	not assigned.unknown	13486317-13487445 REVERSE	not assigned.not annotated	#N/A
At2g31750	-0.960599	-0.935671	-1.70892	misc.UDP glucosyl and glucoronyl transferases	UGT74D1 | UGT74D1 (UDP-glucosyl transferase 74D1); UDP-glycosyltransferase/ abscisic acid glucosyltransferase/ transferase, transferring glycosyl groups / transferase, transferring hexosyl groups | chr2	Enzyme classification.EC_2 transferases.EC_2.4 glycosyltransferase	#N/A
At2g32010	-1.41889	-1.13144	-1.0662	DNA.synthesis/chromatin structure	13624792-13629146 FORWARD	Enzyme classification.EC_3 hydrolases.EC_3.1 hydrolase acting on ester bond	#N/A
At2g32090	-0.43976	-0.758802	-1.02777	Biodegradation of Xenobiotics.lactoylglutathione lyase	13644395-13645799 FORWARD	not assigned.not annotated	#N/A
At2g32150	-1.00761	-0.625638	-2.73559	not assigned.no ontology	13659006-13660764 FORWARD	not assigned.not annotated	#N/A
At2g32540	-2.20653	-1.45414	-1.36185	cell wall.cellulose synthesis.cellulose synthase	Symbols	not assigned.annotated	#N/A
At2g32800	-2.00654	-1.56001	-2.08788	signalling.receptor kinases.legume-lectin	AP4.3A | AP4.3A; ATP binding / protein kinase/ protein serine/threonine kinase/ protein tyrosine kinase | chr2	Enzyme classification.EC_2 transferases.EC_2.7 transferase transferring phosphorus-containing group	#N/A
At2g32850	0.29026	0.288771	1.23456	protein.postranslational modification	13935186-13938845 REVERSE	Protein modification.phosphorylation.NAK kinase	Protein modification.phosphorylation.NAK kinase (original description: none)
At2g32970	-0.86209	-0.792908	-1.81673	not assigned.unknown	13991584-13995749 REVERSE	not assigned.not annotated	#N/A
At2g33210	0.868113	1.13457	2.76383	protein.folding	HSP60-2 | HSP60-2 (HEAT SHOCK PROTEIN 60-2); ATP binding | chr2	External stimuli response.temperature.Hsp (heat-shock-responsive protein) families.Hsp60 family.Hsp60 protein	External stimuli response.temperature.Hsp (heat-shock-responsive protein) families.Hsp60 family.Hsp60 protein (original description: none)
At2g33810	-1.72428	-1.85909	-2.84656	development.squamosa promoter binding like (SPL)	SPL3 | SPL3 (SQUAMOSA PROMOTER BINDING PROTEIN-LIKE 3); DNA binding / transcription factor | chr2	RNA biosynthesis.transcriptional activation.SBP transcription factor	RNA biosynthesis.transcriptional activation.SBP transcription factor (original description: none)
At2g33830	-1.51677	-4.05976	-2.84992	hormone metabolism.auxin.induced-regulated-responsive-activated	14309484-14310351 REVERSE	not assigned.annotated	#N/A
At2g33840	0.598187	0.628834	1.74636	protein.aa activation.tyrosine-tRNA ligase	tRNA synthetase class I (W and Y) family protein | chr2	Protein biosynthesis.aminoacyl-tRNA synthetase activities.tyrosine-tRNA ligase	Protein biosynthesis.aminoacyl-tRNA synthetase activities.tyrosine-tRNA ligase (original description: none)
At2g34060	-1.10642	-1.68765	-2.40572	misc.peroxidases	14384896-14386669 FORWARD	not assigned.annotated	#N/A
At2g34260	1.26246	1.22956	2.83954	not assigned.no ontology	14465849-14468531 FORWARD	not assigned.annotated	#N/A
At2g34310	-0.442721	-0.392479	-2.31353	not assigned.unknown	14477745-14479962 REVERSE	not assigned.not annotated	#N/A
At2g34510	-1.94278	-2.13916	-2.30041	not assigned.unknown	molecular_function unknown; INVOLVED IN	not assigned.not annotated	#N/A
At2g34620	-1.52794	-0.869226	-2.35358	RNA.regulation of transcription.unclassified	14577174-14578288 FORWARD	RNA biosynthesis.organelle machineries.transcription.mTERF transcription factor	RNA biosynthesis.organelle machineries.transcription.mTERF transcription factor (original description: none)
At2g35040	0.443738	0.529087	1.83828	nucleotide metabolism.synthesis.purine.AICAR transformylase	14765160-14768288 REVERSE	Nucleotide metabolism.purines.ribonucleotide (RN) anabolism.bifunctional 5-aminoimidazole-4-carboxamide RN transformylase and IMP cyclohydrolase	Nucleotide metabolism.purines.ribonucleotide (RN) anabolism.bifunctional 5-aminoimidazole-4-carboxamide RN transformylase and IMP cyclohydrolase (original description: none)
At2g35605	0.659751	0.741449	1.30407	not assigned.no ontology	14946063-14947276 FORWARD	not assigned.not annotated	#N/A
At2g35720	0.508344	0.885643	1.36034	stress.abiotic.heat	15016670-15020011 FORWARD	not assigned.annotated	#N/A
At2g35790	0.676028	1.00147	1.50724	not assigned.unknown	15040679-15042123 FORWARD	not assigned.not annotated	#N/A
At2g36000	-0.686151	-0.691804	-1.68311	RNA.regulation of transcription.unclassified	15117075-15118627 FORWARD	RNA biosynthesis.organelle machineries.transcription.mTERF transcription factor	RNA biosynthesis.organelle machineries.transcription.mTERF transcription factor (original description: none)
At2g36070	0.593935	0.817147	2.11233	protein.targeting.mitochondria	ATTIM44-2 | ATTIM44-2; protein-transmembrane transporting ATPase | chr2	Protein translocation.mitochondrion.inner mitochondrion membrane TIM translocation system.Tim44 component	Protein translocation.mitochondrion.inner mitochondrion membrane TIM translocation system.Tim44 component (original description: none)
At2g36770	-2.60795	-1.59167	1.94044	misc.UDP glucosyl and glucoronyl transferases	UDP-glucoronosyl/UDP-glucosyl transferase family protein | chr2	Enzyme classification.EC_2 transferases.EC_2.4 glycosyltransferase	#N/A
At2g36990	-0.331965	-0.606484	-1.82225	RNA.regulation of transcription.sigma like plant	SIGF, SIG6, ATSIG6, SOLDAT8 | SIGF (RNA POLYMERASE SIGMA-SUBUNIT F); DNA binding / DNA-directed RNA polymerase/ sigma factor/ transcription factor | chr2	RNA biosynthesis.organelle machineries.transcription.Sigma-type basal transcription factor	RNA biosynthesis.organelle machineries.transcription.Sigma-type basal transcription factor (original description: none)
At2g37220	-0.226938	-0.673012	-1.36161	RNA.RNA binding	15634525-15636409 REVERSE	not assigned.annotated	#N/A
At2g37270	0.400543	0.352705	1.2462	protein.synthesis.ribosomal protein.eukaryotic.40S subunit.S5	Symbols	Protein biosynthesis.cytosolic ribosome.small subunit (SSU).SSU proteome.RPS5 component	Protein biosynthesis.cytosolic ribosome.small subunit (SSU).SSU proteome.RPS5 component (original description: none)
At2g37310	1.03434	1.02671	1.74779	not assigned.no ontology.pentatricopeptide (PPR) repeat-containing protein	15664800-15667079 REVERSE	not assigned.annotated	#N/A
At2g37450	-1.32773	-1.53536	-2.61595	development.unspecified	15722568-15724937 REVERSE	Solute transport.carrier-mediated transport.DMT superfamily.UmamiT-type solute transporter	Solute transport.carrier-mediated transport.DMT superfamily.UmamiT-type solute transporter (original description: none)
At2g37580	1.15803	0.66607	-2.02703	protein.degradation.ubiquitin.E3.RING	15764728-15765553 FORWARD	Protein degradation.peptide tagging.Ubiquitin (UBQ)-anchor addition (ubiquitylation).UBQ-ligase E3 activities.RING-domain E3 ligase activities.RING-H2-type E3 ligase	Protein degradation.peptide tagging.Ubiquitin (UBQ)-anchor addition (ubiquitylation).UBQ-ligase E3 activities.RING-domain E3 ligase activities.RING-H2-type E3 ligase (original description: none)
At2g37620	1.12378	0.936284	1.51979	cell.organisation	Symbols	Cytoskeleton.microfilament network.actin filament protein	Cytoskeleton.microfilament network.actin filament protein (original description: none)
At2g37690	0.661419	1.03157	1.56033	nucleotide metabolism.synthesis.purine.AIR carboxylase	phosphoribosylaminoimidazole carboxylase, putative / AIR carboxylase, putative | chr2	Nucleotide metabolism.purines.ribonucleotide (RN) anabolism.aminoimidazole RN carboxylase	Nucleotide metabolism.purines.ribonucleotide (RN) anabolism.aminoimidazole RN carboxylase (original description: none)
At2g37990	0.70782	0.803774	1.82404	protein.synthesis.ribosomal RNA	15900635-15903218 FORWARD	not assigned.annotated	#N/A
At2g38360	0.659696	0.597916	1.38367	cell.vesicle transport	PRA1.B4 | PRA1.B4 (PRENYLATED RAB ACCEPTOR 1.B4) | chr2	Vesicle trafficking.regulation of membrane tethering and fusion.RAB-GTPase membrane association.RAB-GDI displacement factor (GDF) activities.B-G-class Rab-GDF protein	Vesicle trafficking.regulation of membrane tethering and fusion.RAB-GTPase membrane association.RAB-GDI displacement factor (GDF) activities.B-G-class Rab-GDF protein (original description: none)
At2g38740	0.394303	0.6179	1.08562	not assigned.no ontology	16194327-16196113 REVERSE	Carbohydrate metabolism.mannose metabolism.phosphosugar phosphatase	Carbohydrate metabolism.mannose metabolism.phosphosugar phosphatase (original description: none)
At2g38800	-0.910565	-0.898492	-1.10248	signalling.calcium	16216999-16219159 FORWARD	not assigned.annotated	#N/A
At2g39010	-0.408776	-0.924692	-1.24789	transport.Major Intrinsic Proteins.PIP	PIP2E, PIP2;6 | PIP2E (PLASMA MEMBRANE INTRINSIC PROTEIN 2E); water channel | chr2	Solute transport.channels.MIP family.plasma membrane intrinsic protein (PIP-type)	Solute transport.channels.MIP family.plasma membrane intrinsic protein (PIP-type) (original description: none)
At2g39110	1.00898	1.25334	1.61492	protein.postranslational modification.kinase.receptor like cytoplasmatic kinase VII	16319664-16321685 FORWARD	Protein modification.phosphorylation.TKL kinase superfamily.RLCK-VII kinase families.RLCK-VIIa kinase	Protein modification.phosphorylation.TKL kinase superfamily.RLCK-VII kinase families.RLCK-VIIa kinase (original description: none)
At2g39400	-2.31972	-2.19242	-1.62539	lipid metabolism.lipid degradation.lipases.acylglycerol lipase	16452612-16454801 FORWARD	Lipid metabolism.lipid degradation.triacylglycerol lipase activities.monoacylglycerol lipase	Lipid metabolism.lipid degradation.triacylglycerol lipase activities.monoacylglycerol lipase (original description: none)
At2g39570	-0.566335	-0.283174	-2.88639	not assigned.no ontology	16507896-16510198 FORWARD	not assigned.annotated	#N/A
At2g39650	1.00199	0.939294	2.09438	not assigned.unknown	16527792-16529407 REVERSE	not assigned.not annotated	#N/A
At2g39730	-0.574747	-0.746508	-3.1237	PS.calvin cycle.rubisco interacting	RCA | RCA (RUBISCO ACTIVASE); ADP binding / ATP binding / enzyme regulator/ ribulose-1,5-bisphosphate carboxylase/oxygenase activator | chr2	Photosynthesis.calvin cycle.ribulose-1,5-bisphosphat carboxylase/oxygenase (RuBisCo) activity.regulation.ATP-dependent activase	Photosynthesis.calvin cycle.ribulose-1,5-bisphosphat carboxylase/oxygenase (RuBisCo) activity.regulation.ATP-dependent activase (original description: none)
At2g40000	-1.86052	-1.87142	-2.62143	not assigned.unknown	HSPRO2, ATHSPRO2 | HSPRO2 (ARABIDOPSIS ORTHOLOG OF SUGAR BEET HS1 PRO-1 2) | chr2	not assigned.annotated	#N/A
At2g40110	-1.93071	-1.79644	-1.29662	not assigned.no ontology	16747940-16749545 FORWARD	not assigned.annotated	#N/A
At2g40360	0.674168	0.666415	1.77277	protein.synthesis.ribosome biogenesis.Pre-rRNA processing and modifications.WD-repeat proteins	16852880-16856690 REVERSE	Protein biosynthesis.cytosolic ribosome.large subunit (LSU).LSU processome component.PES-BOP1-WDR12 (PeBoW) complex.BOP1 component	Protein biosynthesis.cytosolic ribosome.large subunit (LSU).LSU processome component.PES-BOP1-WDR12 (PeBoW) complex.BOP1 component (original description: none)
At2g40540	-0.851902	-0.760032	-1.29352	transport.potassium	KT2, ATKT2, SHY3, KUP2, ATKUP2, TRK2 | KT2 (POTASSIUM TRANSPORTER 2); potassium ion transmembrane transporter | chr2	Solute transport.carrier-mediated transport.APC superfamily.HAK/KUP/KT potassium cation transporter	Solute transport.carrier-mediated transport.APC superfamily.HAK/KUP/KT potassium cation transporter (original description: none)
At2g40550	0.663052	0.86821	1.12864	not assigned.unknown	ETG1 | ETG1 (E2F TARGET GENE 1) | chr2	Cell cycle.interphase.DNA replication.preinitiation.MCM replicative DNA helicase complex.ETG1 associated component	Cell cycle.interphase.DNA replication.preinitiation.MCM replicative DNA helicase complex.ETG1 associated component (original description: none)
At2g40630	0.621853	0.471091	1.07722	not assigned.unknown	molecular_function unknown; INVOLVED IN	not assigned.not annotated	#N/A
At2g40660	0.311485	0.287956	1.20571	protein.aa activation	16965933-16969035 FORWARD	Protein biosynthesis.aminoacyl-tRNA synthetase activities.methionine-tRNA ligase	Protein biosynthesis.aminoacyl-tRNA synthetase activities.methionine-tRNA ligase (original description: none)
At2g40700	1.92043	2.08671	1.54214	protein.synthesis.ribosome biogenesis.Assembly factors.DExD-box helicases	16976783-16979558 FORWARD	not assigned.annotated	#N/A
At2g40800	0.716607	0.981745	1.0566	not assigned.unknown	molecular_function unknown; INVOLVED IN	not assigned.not annotated	#N/A
At2g41100	-0.754699	-0.355636	2.109	signalling.calcium	TCH3, ATCAL4 | TCH3 (TOUCH 3); calcium ion binding | chr2	not assigned.annotated	#N/A
At2g41110	0.781216	1.05702	1.12093	signalling.calcium	CAM2, ATCAL5 | CAM2 (CALMODULIN 2); calcium ion binding / protein binding | chr2	not assigned.annotated	#N/A
At2g41560	-2.21723	-1.74446	-1.75114	signalling.calcium	ACA4 | ACA4 (AUTO-INHIBITED CA(2+)-ATPASE, ISOFORM 4); calcium-transporting ATPase/ calmodulin binding | chr2	Solute transport.primary active transport.P-type ATPase superfamily.P2 family.ACA P2B-type calcium cation-transporting ATPase	Solute transport.primary active transport.P-type ATPase superfamily.P2 family.ACA P2B-type calcium cation-transporting ATPase (original description: none)
At2g41640	-1.05156	-1.05973	1.3432	not assigned.unknown	17360491-17362535 FORWARD	not assigned.not annotated	#N/A
At2g41660	2.03173	1.74826	1.35946	not assigned.unknown	MIZ1 | MIZ1 (mizu-kussei 1) | chr2	not assigned.annotated	#N/A
At2g41720	-0.701812	-1.18424	-1.18049	development.unspecified	EMB2654 | EMB2654 (EMBRYO DEFECTIVE 2654) | chr2	not assigned.annotated	#N/A
At2g42190	-0.92044	-0.642944	-1.31203	RNA.regulation of transcription.putative transcription regulator	17582869-17584194 FORWARD	not assigned.not annotated	#N/A
At2g42620	-1.05546	-0.912907	-1.51966	protein.degradation.ubiquitin.E3.SCF.FBOX	MAX2, ORE9, PP2 | MAX2 (MORE AXILLARY BRANCHES 2); ubiquitin-protein ligase | chr2	Phytohormones.strigolactone.perception and signal transduction.MAX2 signal transducer	Phytohormones.strigolactone.perception and signal transduction.MAX2 signal transducer (original description: none)
At2g42690	-1.76649	-1.32946	-2.61618	lipid metabolism.lipid degradation.lipases	17776241-17777717 REVERSE	Lipid metabolism.lipid degradation.phospholipase activities.phospholipase A1 activities.PC-PLA1-type phospholipase A1	Lipid metabolism.lipid degradation.phospholipase activities.phospholipase A1 activities.PC-PLA1-type phospholipase A1 (original description: none)
At2g42900	-1.24135	-1.91603	-2.73135	not assigned.unknown	molecular_function unknown; INVOLVED IN	not assigned.not annotated	#N/A
At2g43010	-2.42886	-1.98244	-1.6986	signalling.light	PIF4, SRL2 | PIF4 (phytochrome interacting factor 4); DNA binding / protein binding / transcription factor | chr2	RNA biosynthesis.transcriptional activation.bHLH transcription factor	RNA biosynthesis.transcriptional activation.bHLH transcription factor (original description: none)
At2g43540	-0.404569	-0.382232	-1.53355	not assigned.unknown	18072371-18072963 FORWARD	not assigned.not annotated	#N/A
At2g43640	0.445652	0.369135	1.10955	protein.targeting.secretory pathway.unspecified	18097406-18099130 REVERSE	Protein translocation.endoplasmic reticulum.co-translational insertion system.SRP (signal recognition particle) complex.SRP14 component	Protein translocation.endoplasmic reticulum.co-translational insertion system.SRP (signal recognition particle) complex.SRP14 component (original description: none)
At2g43650	0.677372	0.533911	1.23285	not assigned.no ontology	EMB2777 | EMB2777 (EMBRYO DEFECTIVE 2777) | chr2	not assigned.not annotated	#N/A
At2g43780	0.539648	0.568857	1.63691	not assigned.unknown	18136182-18137586 REVERSE	not assigned.not annotated	#N/A
At2g43900	-1.08039	-0.895394	-1.12739	DNA.synthesis/chromatin structure	18178588-18183871 REVERSE	Enzyme classification.EC_3 hydrolases.EC_3.1 hydrolase acting on ester bond	#N/A
At2g44230	-1.50655	-1.4376	-1.63819	not assigned.unknown	18286525-18288400 FORWARD	not assigned.not annotated	#N/A
At2g44510	0.609658	0.593942	2.35206	not assigned.no ontology	18377070-18379210 FORWARD	not assigned.annotated	#N/A
At2g44860	0.485208	0.388158	2.08375	protein.synthesis.ribosomal protein.eukaryotic.60S subunit.L24	18500803-18502562 REVERSE	Protein biosynthesis.cytosolic ribosome.large subunit (LSU).LSU proteome component.RPL24 component	Protein biosynthesis.cytosolic ribosome.large subunit (LSU).LSU proteome component.RPL24 component (original description: none)
At2g45030	1.67067	1.9397	1.042	protein.synthesis.elongation	mitochondrial elongation factor, putative | chr1	Protein biosynthesis.organelle translation machineries.translation elongation.EF-G elongation factor	Protein biosynthesis.organelle translation machineries.translation elongation.EF-G elongation factor (original description: none)
At2g45160	-1.16123	-0.887573	-1.05762	development.unspecified	18617862-18620150 REVERSE	RNA biosynthesis.transcriptional activation.GRAS transcription factor	RNA biosynthesis.transcriptional activation.GRAS transcription factor (original description: none)
At2g45170	-1.7543	-1.83187	-2.88426	protein.degradation.autophagy	ATATG8E, ATG8E | AtATG8e; microtubule binding | chr2	Vesicle trafficking.autophagosome formation.ATG8/ATG12 conjugation system.ATG8 ubiquitin-fold protein	Vesicle trafficking.autophagosome formation.ATG8/ATG12 conjugation system.ATG8 ubiquitin-fold protein (original description: none)
At2g45280	0.630666	0.825478	1.079	DNA.repair	ATRAD51C, RAD51C | ATRAD51C; ATP binding / damaged DNA binding / protein binding / recombinase/ single-stranded DNA binding | chr2	Cell cycle.mitosis and meiosis.meiotic recombination.DNA strand exchange.RAD51c-XRCC3 accessory DSB repair heterodimer.RAD51C component	Cell cycle.mitosis and meiosis.meiotic recombination.DNA strand exchange.RAD51c-XRCC3 accessory DSB repair heterodimer.RAD51C component (original description: none)
At2g45600	-1.48085	-1.52608	-2.42459	not assigned.unknown	18789588-18790952 FORWARD	not assigned.annotated	#N/A
At2g45740	-0.644183	-0.814257	-1.40392	protein.targeting.peroxisomes	PEX11D | PEX11D | chr2	not assigned.annotated	#N/A
At2g45820	-0.839949	-1.28633	-2.05925	RNA.regulation of transcription.putative transcription regulator	18862953-18864691 REVERSE	not assigned.annotated	#N/A
At2g45850	-1.5347	-1.66841	-3.24157	DNA.unspecified	18871479-18873972 REVERSE	not assigned.annotated	#N/A
At2g46170	0.486631	0.558645	1.58665	not assigned.no ontology	18965313-18967213 FORWARD	not assigned.annotated	#N/A
At2g46220	-1.07833	-1.1605	-2.75943	not assigned.unknown	18979471-18980770 FORWARD	not assigned.not annotated	#N/A
At2g46250	-0.948165	-0.984605	-2.00862	cell.organisation	18991171-18993327 FORWARD	not assigned.annotated	#N/A
At2g46400	0.645057	0.695379	2.03946	RNA.regulation of transcription.WRKY domain transcription factor family	WRKY46, ATWRKY46 | WRKY46; transcription factor | chr2	RNA biosynthesis.transcriptional activation.WRKY transcription factor	RNA biosynthesis.transcriptional activation.WRKY transcription factor (original description: none)
At2g46710	-2.9008	-2.78923	-1.73976	signalling.G-proteins	19191935-19194849 FORWARD	Multi-process regulation.Rop GTPase regulatory system.RopGAP GTPase-activating protein	Multi-process regulation.Rop GTPase regulatory system.RopGAP GTPase-activating protein (original description: none)
At2g47140	3.0949	2.88501	1.29921	misc.short chain dehydrogenase/reductase (SDR)	19350740-19352088 REVERSE	not assigned.annotated	#N/A
At2g47400	-0.290936	-0.513016	-1.35199	PS.calvin cycle	CP12-1, CP12 | CP12-1 | chr2	not assigned.annotated	#N/A
At2g47450	-1.37284	-1.06549	-2.24201	DNA.synthesis/chromatin structure	CAO, CPSRP43 | CAO (CHAOS); chromatin binding | chr2	Protein translocation.chloroplast.thylakoid membrane SRP insertion system.cpSRP43 component	Protein translocation.chloroplast.thylakoid membrane SRP insertion system.cpSRP43 component (original description: none)
At2g47580	0.276605	0.283658	1.01723	RNA.processing.splicing	U1A | U1A (SPLICEOSOMAL PROTEIN U1A); RNA binding / nucleic acid binding / nucleotide binding | chr2	RNA processing.RNA splicing.U2-type-intron-specific major spliceosome.U1 small nuclear ribonucleoprotein particle (snRNP).U1A snRNP component	RNA processing.RNA splicing.U2-type-intron-specific major spliceosome.U1 small nuclear ribonucleoprotein particle (snRNP).U1A snRNP component (original description: none)
At2g47680	1.27516	1.6675	1.17632	DNA.synthesis/chromatin structure	19545828-19550905 REVERSE	not assigned.annotated	#N/A
At2g47700	-0.620881	-0.525556	-1.43022	protein.degradation.ubiquitin.E3.RING	19552314-19554584 REVERSE	Protein degradation.peptide tagging.Ubiquitin (UBQ)-anchor addition (ubiquitylation).UBQ-ligase E3 activities.RING-domain E3 ligase activities.RING-H2-type E3 ligase	Protein degradation.peptide tagging.Ubiquitin (UBQ)-anchor addition (ubiquitylation).UBQ-ligase E3 activities.RING-domain E3 ligase activities.RING-H2-type E3 ligase (original description: none)
At2g47800	1.28602	1.79252	1.57347	transport.ABC transporters and multidrug resistance systems	ATMRP4, EST3 | ATMRP4 (ARABIDOPSIS THALIANA MULTIDRUG RESISTANCE-ASSOCIATED PROTEIN 4); ATPase, coupled to transmembrane movement of substances / folic acid transporter | chr2	Solute transport.primary active transport.ABC superfamily.ABC1 family.subfamily ABCC transporter	Solute transport.primary active transport.ABC superfamily.ABC1 family.subfamily ABCC transporter (original description: none)
At2g47910	-0.719789	-1.09807	-2.63706	not assigned.unknown	CRR6 | CRR6 (chlororespiratory reduction 6) | chr2	Photosynthesis.photophosphorylation.chlororespiration.NADH dehydrogenase-like (NDH) complex.assembly and stabilization.protein factor CRR6	Photosynthesis.photophosphorylation.chlororespiration.NADH dehydrogenase-like (NDH) complex.assembly and stabilization.protein factor CRR6 (original description: none)
At2g48020	-0.577678	-0.483808	-2.08126	transport.sugars	19644255-19647180 FORWARD	Solute transport.carrier-mediated transport.MFS superfamily.SP family.monosaccharide transporter (ERD6-type)	Solute transport.carrier-mediated transport.MFS superfamily.SP family.monosaccharide transporter (ERD6-type) (original description: none)
At3g01040	0.741126	0.914492	1.08918	misc.UDP glucosyl and glucoronyl transferases	GAUT13 | GAUT13 (Galacturonosyltransferase 13); polygalacturonate 4-alpha-galacturonosyltransferase/ transferase, transferring glycosyl groups / transferase, transferring hexosyl groups | chr3	not assigned.annotated	#N/A
At3g01160	0.840693	0.794452	1.63341	not assigned.unknown	54541-57462 REVERSE	not assigned.not annotated	#N/A
At3g01370	-0.371715	-0.540248	-1.39164	not assigned.unknown	ATCFM2, CFM2 | ATCFM2 (CRM FAMILY MEMBER 2); RNA binding | chr3	RNA processing.organelle machineries.RNA splicing.plastidial RNA splicing.CFM2-type splicing factor	RNA processing.organelle machineries.RNA splicing.plastidial RNA splicing.CFM2-type splicing factor (original description: none)
At3g01440	-1.01459	-1.56604	-2.11625	PS.lightreaction.photosystem II.PSII polypeptide subunits	168435-169618 FORWARD	Photosynthesis.photophosphorylation.chlororespiration.NADH dehydrogenase-like (NDH) complex.lumen subcomplex L.PnsL3/PQL2 component	Photosynthesis.photophosphorylation.chlororespiration.NADH dehydrogenase-like (NDH) complex.lumen subcomplex L.PnsL3/PQL2 component (original description: none)
At3g01480	-0.267607	-0.418899	-2.94287	protein.folding	CYP38 | CYP38 (cyclophilin 38); peptidyl-prolyl cis-trans isomerase | chr3	Photosynthesis.photophosphorylation.photosystem II.assembly and maintenance.CYP38 protein	Photosynthesis.photophosphorylation.photosystem II.assembly and maintenance.CYP38 protein (original description: none)
At3g01500	-0.306282	-0.545374	-2.54695	TCA / org transformation.carbonic anhydrases	CA1 | CA1 (CARBONIC ANHYDRASE 1); carbonate dehydratase/ zinc ion binding | chr3	not assigned.annotated	#N/A
At3g01610	0.427363	0.417994	1.2583	protein.synthesis.ribosome biogenesis.export from nucleus	CDC48C, emb1354 | CDC48C; ATP binding / ATPase/ nucleoside-triphosphatase/ nucleotide binding | chr3	not assigned.annotated	#N/A
At3g01670	-0.384515	-0.762299	-2.1541	not assigned.unknown	247234-250470 FORWARD	not assigned.annotated	#N/A
At3g01680	-0.746889	-1.12411	-1.25446	not assigned.unknown	251981-255513 FORWARD	not assigned.annotated	#N/A
At3g01690	-2.0242	-2.23354	-1.12605	not assigned.unknown	22 plant structures; EXPRESSED DURING	not assigned.not annotated	#N/A
At3g01800	0.795911	1.21282	2.02728	cell.division	285871-287950 FORWARD	Protein biosynthesis.organelle translation machineries.translation termination.RRF ribosome recycling factor	Protein biosynthesis.organelle translation machineries.translation termination.RRF ribosome recycling factor (original description: none)
At3g01820	1.35542	1.66505	1.75005	nucleotide metabolism.phosphotransfer and pyrophosphatases.adenylate kinase	293754-295458 REVERSE	Nucleotide metabolism.purines.phosphotransfers.adenylate kinase	Nucleotide metabolism.purines.phosphotransfers.adenylate kinase (original description: none)
At3g02090	0.384827	0.547771	1.34581	protein.targeting.mitochondria	MPPBETA | mitochondrial processing peptidase beta subunit, putative | chr3	Cellular respiration.oxidative phosphorylation.cytochrome c reductase complex.MPP-type peptidase component.beta subunit	Cellular respiration.oxidative phosphorylation.cytochrome c reductase complex.MPP-type peptidase component.beta subunit (original description: none)
At3g02290	-0.431342	-0.363947	-1.08018	protein.degradation.ubiquitin.E3.RING	458419-461019 FORWARD	Protein degradation.peptide tagging.Ubiquitin (UBQ)-anchor addition (ubiquitylation).UBQ-ligase E3 activities.RING-domain E3 ligase activities.RING-H2-type E3 ligase	Protein degradation.peptide tagging.Ubiquitin (UBQ)-anchor addition (ubiquitylation).UBQ-ligase E3 activities.RING-domain E3 ligase activities.RING-H2-type E3 ligase (original description: none)
At3g02320	0.547744	0.543487	1.24722	RNA.regulation of transcription.unclassified	469934-473717 FORWARD	RNA processing.RNA modification.rRNA/tRNA methylation.TRM1 tRNA guanosine-methyltransferase	RNA processing.RNA modification.rRNA/tRNA methylation.TRM1 tRNA guanosine-methyltransferase (original description: none)
At3g02380	-1.82984	-0.356786	-3.37704	development.unspecified	COL2 | COL2 (constans-like 2); transcription factor/ zinc ion binding | chr3	RNA biosynthesis.transcriptional activation.C2C2 superfamily.BBX/CONSTANS transcription factor	RNA biosynthesis.transcriptional activation.C2C2 superfamily.BBX/CONSTANS transcription factor (original description: none)
At3g02490	0.625454	0.484967	1.34283	not assigned.no ontology.pentatricopeptide (PPR) repeat-containing protein	513525-515925 FORWARD	not assigned.annotated	#N/A
At3g02530	0.460235	0.404428	1.19313	protein.folding	528574-532582 REVERSE	Cytoskeleton.actin and tubulin folding.CCT chaperonin folding complex.CCT6 zeta subunit	Cytoskeleton.actin and tubulin folding.CCT chaperonin folding complex.CCT6 zeta subunit (original description: none)
At3g02650	0.862737	1.14372	1.8695	not assigned.no ontology.pentatricopeptide (PPR) repeat-containing protein	566271-570103 FORWARD	not assigned.annotated	#N/A
At3g02690	-0.358992	-0.417944	-2.59265	not assigned.no ontology	579586-581611 FORWARD	Solute transport.carrier-mediated transport.DMT superfamily.UmamiT-type solute transporter	Solute transport.carrier-mediated transport.DMT superfamily.UmamiT-type solute transporter (original description: none)
At3g02760	0.648588	0.573945	1.17843	protein.aa activation.histidine-tRNA ligase	597359-600650 REVERSE	Protein biosynthesis.aminoacyl-tRNA synthetase activities.histidine-tRNA ligase	Protein biosynthesis.aminoacyl-tRNA synthetase activities.histidine-tRNA ligase (original description: none)
At3g02875	-0.374763	-0.344455	1.0595	hormone metabolism.auxin.synthesis-degradation	ILR1 | ILR1 (IAA-LEUCINE RESISTANT 1); IAA-Leu conjugate hydrolase/ IAA-Phe conjugate hydrolase/ metallopeptidase | chr3	Protein degradation.peptidase families.metallopeptidase activities.aminopeptidase activities.M20 IAA-amino acid hydrolase	Protein degradation.peptidase families.metallopeptidase activities.aminopeptidase activities.M20 IAA-amino acid hydrolase (original description: none)
At3g03060	1.19675	1.59433	2.82407	protein.degradation.ubiquitin.proteasom	692056-695648 FORWARD	not assigned.not annotated	#N/A
At3g03110	0.874899	0.847872	1.1983	protein.targeting.nucleus	XPO1B, CRM1B | XPO1B; binding / protein transporter | chr3	Protein translocation.nucleus.nucleocytoplasmic transport.karyopherin beta transport receptors.XPO1 export karyopherin	Protein translocation.nucleus.nucleocytoplasmic transport.karyopherin beta transport receptors.XPO1 export karyopherin (original description: none)
At3g03150	-1.57911	-2.10318	-2.3896	not assigned.unknown	727554-729504 REVERSE	not assigned.annotated	#N/A
At3g03250	0.705672	0.751675	2.07054	glycolysis.cytosolic branch.UGPase	UGP | UGP (UDP-glucose pyrophosphorylase); UTP	Carbohydrate metabolism.sucrose metabolism.synthesis.cytosolic UDP-glucose pyrophosphorylase	Carbohydrate metabolism.sucrose metabolism.synthesis.cytosolic UDP-glucose pyrophosphorylase (original description: none)
At3g03600	0.581305	0.732739	1.53348	protein.synthesis.ribosomal protein.prokaryotic.mitochondrion.30S subunit.S2	RPS2 | RPS2 (RIBOSOMAL PROTEIN S2); structural constituent of ribosome | chr3	Protein biosynthesis.organelle translation machineries.mitochondrial ribosome.small subunit proteome.mtRPS2 component	Protein biosynthesis.organelle translation machineries.mitochondrial ribosome.small subunit proteome.mtRPS2 component (original description: none)
At3g03920	0.413694	0.340426	1.36353	protein.synthesis.ribosome biogenesis.Pre-rRNA processing and modifications.snoRNPs	1008995-1010480 REVERSE	RNA processing.RNA modification.pseudouridylation.H/ACA small nucleolar ribonucleoprotein (snoRNP) RNA pseudouridylation complex.Gar1 core component	RNA processing.RNA modification.pseudouridylation.H/ACA small nucleolar ribonucleoprotein (snoRNP) RNA pseudouridylation complex.Gar1 core component (original description: none)
At3g03960	0.569501	0.505492	1.58335	protein.folding	1024258-1027891 FORWARD	Cytoskeleton.actin and tubulin folding.CCT chaperonin folding complex.CCT8 theta subunit	Cytoskeleton.actin and tubulin folding.CCT chaperonin folding complex.CCT8 theta subunit (original description: none)
At3g04080	0.516813	0.370319	1.52018	nucleotide metabolism.degradation	ATAPY1 | ATAPY1 (APYRASE 1); ATPase/ calmodulin binding / nucleotide diphosphatase | chr3	Enzyme classification.EC_3 hydrolases.EC_3.6 hydrolase acting on acid anhydride	#N/A
At3g04210	-1.86147	-1.03668	1.64259	stress.biotic.PR-proteins	1105963-1108069 REVERSE	External stimuli response.biotic stress.pathogen effector.NLR effector receptor	External stimuli response.biotic stress.pathogen effector.NLR effector receptor (original description: none)
At3g04260	-0.424142	-0.799998	-1.33248	DNA.synthesis/chromatin structure	PTAC3 | PTAC3 (PLASTID TRANSCRIPTIONALLY ACTIVE3); DNA binding / nucleic acid binding | chr3	RNA biosynthesis.organelle machineries.RNA polymerase activities.plastid-encoded RNA polymerase (PEP) complex.essentiell co-factors.PAP1/TAC3 component	RNA biosynthesis.organelle machineries.RNA polymerase activities.plastid-encoded RNA polymerase (PEP) complex.essentiell co-factors.PAP1/TAC3 component (original description: none)
At3g04340	0.759166	0.661064	-1.10173	protein.degradation.metalloprotease	emb2458 | emb2458 (embryo defective 2458); ATP binding / ATPase/ metalloendopeptidase/ nucleoside-triphosphatase/ nucleotide binding | chr3	not assigned.annotated	#N/A
At3g04630	-1.39599	-1.67733	-1.31151	cell.organisation	WDL1 | WDL1 | chr3	Cytoskeleton.microtubular network.microtubule dynamics.WDL microtubule-stabilizing factor	Cytoskeleton.microtubular network.microtubule dynamics.WDL microtubule-stabilizing factor (original description: none)
At3g04650	0.605203	0.537274	-1.2076	not assigned.unknown	1261984-1264622 FORWARD	not assigned.not annotated	#N/A
At3g04710	0.867309	1.0705	1.669	cell.organisation	1278079-1281118 FORWARD	not assigned.annotated	#N/A
At3g04730	-0.929061	-1.29629	-1.29123	RNA.regulation of transcription.Aux/IAA family	IAA16 | IAA16; transcription factor | chr3	not assigned.annotated	#N/A
At3g04820	0.329379	0.561065	1.21482	not assigned.unknown	1321228-1325953 REVERSE	RNA processing.RNA modification.pseudouridylation.TruD-type tRNA pseudouridine synthase	RNA processing.RNA modification.pseudouridylation.TruD-type tRNA pseudouridine synthase (original description: none)
At3g04910	-1.75867	-1.21655	-1.05566	protein.postranslational modification.kinase	WNK1, ZIK4, ATWNK1 | WNK1 (WITH NO LYSINE (K) 1); kinase/ protein kinase/ protein serine/threonine kinase | chr3	Protein modification.phosphorylation.STE kinase superfamily.MAP3K-WNK kinase	Protein modification.phosphorylation.STE kinase superfamily.MAP3K-WNK kinase (original description: none)
At3g04940	-0.738174	-1.0785	-1.07644	amino acid metabolism.synthesis.serine-glycine-cysteine group.cysteine.OASTL	ATCYSD1, CYSD1 | CYSD1 (CYSTEINE SYNTHASE D1); cysteine synthase | chr3	Enzyme classification.EC_2 transferases.EC_2.5 transferase transferring alkyl or aryl group, other than methyl group	#N/A
At3g04950	0.446151	0.580246	1.19426	not assigned.unknown	0	not assigned.not annotated	#N/A
At3g05060	0.513126	0.345775	1.99648	protein.synthesis.ribosome biogenesis.Pre-rRNA processing and modifications.snoRNPs	1412867-1415966 REVERSE	RNA processing.RNA modification.rRNA/tRNA methylation.C/D small nucleolar ribonucleoprotein (snoRNP) rRNA methylation complex.Nop58 snoRNP scaffold component	RNA processing.RNA modification.rRNA/tRNA methylation.C/D small nucleolar ribonucleoprotein (snoRNP) rRNA methylation complex.Nop58 snoRNP scaffold component (original description: none)
At3g05120	-0.838205	-0.528547	-1.546	hormone metabolism.gibberelin.signal transduction	ATGID1A, GID1A | GID1A (GA INSENSITIVE DWARF1A); hydrolase | chr3	Phytohormones.gibberellin.perception and signal transduction.GID1-type receptor	Phytohormones.gibberellin.perception and signal transduction.GID1-type receptor (original description: none)
At3g05180	-0.801834	-1.30844	-1.90725	misc.GDSL-motif lipase	1468398-1470551 REVERSE	not assigned.annotated	#N/A
At3g05360	2.19312	2.85909	3.49541	stress.biotic.PR-proteins	AtRLP30 | AtRLP30 (Receptor Like Protein 30); kinase/ protein binding | chr3	not assigned.annotated	#N/A
At3g05410	-0.810261	-1.29069	-1.6505	not assigned.unknown	1554700-1561535 FORWARD	not assigned.annotated	#N/A
At3g05640	-2.3879	-2.22517	1.49038	protein.postranslational modification	1640393-1643253 REVERSE	Protein modification.dephosphorylation.serine/threonine protein phosphatase superfamily.PPM/PP2C Mn/Mg-dependent phosphatase families.clade E phosphatase	Protein modification.dephosphorylation.serine/threonine protein phosphatase superfamily.PPM/PP2C Mn/Mg-dependent phosphatase families.clade E phosphatase (original description: none)
At3g05880	-1.0252	-2.24456	-1.32745	stress.abiotic.drought/salt	RCI2A | RCI2A (RARE-COLD-INDUCIBLE 2A) | chr3	not assigned.not annotated	#N/A
At3g05900	-1.03327	-1.56143	-1.78138	not assigned.no ontology	1761205-1763984 REVERSE	not assigned.not annotated	#N/A
At3g06040	0.408672	0.553275	1.10354	protein.synthesis.ribosomal protein.prokaryotic.chloroplast.50S subunit.L12	1824376-1825663 REVERSE	Protein biosynthesis.organelle translation machineries.mitochondrial ribosome.large subunit proteome.mtRPL7/L12 component	Protein biosynthesis.organelle translation machineries.mitochondrial ribosome.large subunit proteome.mtRPL7/L12 component (original description: none)
At3g06070	-1.11562	-0.798423	-2.48247	not assigned.unknown	1831057-1831923 REVERSE	not assigned.not annotated	#N/A
At3g06483	-0.564002	-0.74809	-1.08334	signalling.in sugar and nutrient physiology.pyruvate dehydrogenase kinase	PDK, ATPDHK | PDK (PYRUVATE DEHYDROGENASE KINASE); ATP binding / histidine phosphotransfer kinase/ pyruvate dehydrogenase (acetyl-transferring) kinase | chr3	Cellular respiration.pyruvate oxidation.mitochondrial pyruvate dehydrogenase complex.regulation.pyruvate dehydrogenase kinase	Cellular respiration.pyruvate oxidation.mitochondrial pyruvate dehydrogenase complex.regulation.pyruvate dehydrogenase kinase (original description: none)
At3g06510	-0.830304	-0.455368	-1.21671	misc.gluco-, galacto- and mannosidases	SFR2 | SFR2 (SENSITIVE TO FREEZING 2); beta-glucosidase/ hydrolase, hydrolyzing O-glycosyl compounds | chr3	Lipid metabolism.galactolipid and sulfolipid synthesis.galactolipid galactosyltransferase (SFR2)	Lipid metabolism.galactolipid and sulfolipid synthesis.galactolipid galactosyltransferase (SFR2) (original description: none)
At3g06530	0.852621	0.87825	1.72617	protein.synthesis.ribosome biogenesis.Pre-rRNA processing and modifications.snoRNPs	2022596-2033791 FORWARD	Protein biosynthesis.cytosolic ribosome.small subunit (SSU).SSU processome.UTP10 assembly factor	Protein biosynthesis.cytosolic ribosome.small subunit (SSU).SSU processome.UTP10 assembly factor (original description: none)
At3g06750	-2.36266	-1.59493	-1.20532	not assigned.no ontology.hydroxyproline rich proteins	2129623-2130315 REVERSE	not assigned.not annotated	#N/A
At3g06930	0.615462	0.598526	1.22927	misc.O-methyl transferases	ATPRMT4B, PRMT4B | protein arginine N-methyltransferase family protein | chr3	Chromatin organisation.histone modifications.histone arginine methylation.PRMT4 histone methylase	Chromatin organisation.histone modifications.histone arginine methylation.PRMT4 histone methylase (original description: none)
At3g06980	-0.515173	-0.782855	-2.13844	DNA.synthesis/chromatin structure	2201467-2204833 FORWARD	not assigned.annotated	#N/A
At3g07050	0.737404	0.638271	1.28446	protein.synthesis.ribosome biogenesis.export from nucleus	2229590-2232361 REVERSE	Protein biosynthesis.cytosolic ribosome.large subunit (LSU).LSU processome component.NUG1/NSN1 regulatory GTPase	Protein biosynthesis.cytosolic ribosome.large subunit (LSU).LSU processome component.NUG1/NSN1 regulatory GTPase (original description: none)
At3g07090	1.07725	1.0152	1.20209	not assigned.unknown	2242998-2244820 REVERSE	Protein degradation.peptide tagging.Small-Ubiquitin-like-Modifier (SUMO)-anchor modification (sumoylation).SUMO deconjugation.DESI1 peptidase	Protein degradation.peptide tagging.Small-Ubiquitin-like-Modifier (SUMO)-anchor modification (sumoylation).SUMO deconjugation.DESI1 peptidase (original description: none)
At3g07300	0.517423	0.593394	1.15069	protein.synthesis.initiation	2324617-2327625 REVERSE	Protein biosynthesis.translation initiation.pre-initiation complex (PIC).eIF2B eIF2-GDP recycling complex.eIF2B-beta	Protein biosynthesis.translation initiation.pre-initiation complex (PIC).eIF2B eIF2-GDP recycling complex.eIF2B-beta (original description: none)
At3g07310	-1.09768	-1.05	-1.68302	not assigned.unknown	2327818-2329801 REVERSE	not assigned.annotated	#N/A
At3g07350	-2.49909	-3.02821	-1.41088	not assigned.unknown	2347468-2348791 FORWARD	not assigned.not annotated	#N/A
At3g07590	1.07883	1.03424	1.1882	RNA.processing	2423085-2424166 FORWARD	RNA processing.RNA splicing.U1/U2/U4/U5-associated Sm accessory ribonucleoprotein complex.Sm-D1 component	RNA processing.RNA splicing.U1/U2/U4/U5-associated Sm accessory ribonucleoprotein complex.Sm-D1 component (original description: none)
At3g07770	0.69072	0.975888	1.64988	stress.abiotic.heat	2479548-2484194 FORWARD	External stimuli response.temperature.Hsp (heat-shock-responsive protein) families.Hsp90 family.Hsp90 protein	External stimuli response.temperature.Hsp (heat-shock-responsive protein) families.Hsp90 family.Hsp90 protein (original description: none)
At3g07950	0.601137	0.495943	1.19941	protein.degradation.serine protease	2531852-2534504 FORWARD	Protein degradation.peptidase families.serine-type peptidase activities.Rhomboid protease	Protein degradation.peptidase families.serine-type peptidase activities.Rhomboid protease (original description: none)
At3g08590	0.361863	0.580152	2.4938	glycolysis.cytosolic branch.phosphoglycerate mutase	2608471-2611418 REVERSE	Enzyme classification.EC_5 isomerases.EC_5.4 intramolecular transferase	#N/A
At3g08920	-0.668358	-1.23641	-2.38213	misc.rhodanese	2712236-2713269 FORWARD	not assigned.annotated	#N/A
At3g08940	-1.2639	-1.26268	-3.65308	PS.lightreaction.photosystem II.LHC-II	LHCB4.2 | LHCB4.2 (light harvesting complex PSII); chlorophyll binding | chr3	Photosynthesis.photophosphorylation.photosystem II.LHC-II complex.LHCb4-type component	Photosynthesis.photophosphorylation.photosystem II.LHC-II complex.LHCb4-type component (original description: none)
At3g08950	0.657661	0.80945	1.33774	mitochondrial electron transport / ATP synthesis.cytochrome c oxidase	2727215-2729601 FORWARD	Cellular respiration.oxidative phosphorylation.cytochrome c oxidase complex.assembly.HCC/SCO1 component	Cellular respiration.oxidative phosphorylation.cytochrome c oxidase complex.assembly.HCC/SCO1 component (original description: none)
At3g09090	0.616918	0.803979	1.68358	development.unspecified	DEX1 | DEX1 (DEFECTIVE IN EXINE FORMATION 1); calcium ion binding | chr3	Cell wall.sporopollenin.exine wall formation.DEX1 exine patterning factor	Cell wall.sporopollenin.exine wall formation.DEX1 exine patterning factor (original description: none)
At3g09390	-0.572787	-1.28006	1.57318	metal handling.binding, chelation and storage	MT2A, ATMT-K, ATMT-1 | MT2A (METALLOTHIONEIN 2A); copper ion binding | chr3	not assigned.annotated	#N/A
At3g09410	-0.566503	-0.409243	-1.21551	cell wall.pectin*esterases.acetyl esterase	molecular_function unknown; INVOLVED IN	Cell wall.pectin.modification and degradation.pectin acetylesterase	Cell wall.pectin.modification and degradation.pectin acetylesterase (original description: none)
At3g09440	0.296778	0.741047	1.55095	stress.abiotic.heat	2903199-2905724 REVERSE	External stimuli response.temperature.Hsp (heat-shock-responsive protein) families.Hsp70 family.DnaK protein	External stimuli response.temperature.Hsp (heat-shock-responsive protein) families.Hsp70 family.DnaK protein (original description: none)
At3g09470	-0.365863	-0.357906	1.5711	not assigned.unknown	molecular_function unknown; INVOLVED IN	not assigned.annotated	#N/A
At3g09580	-0.657487	-1.65243	-2.10301	secondary metabolism.isoprenoids.carotenoids	2942504-2944078 REVERSE	not assigned.not annotated	#N/A
At3g09700	0.496668	0.44106	1.62988	stress.abiotic.heat	2974802-2976277 REVERSE	Protein translocation.mitochondrion.inner mitochondrion membrane TIM translocation system.Pam18 component	Protein translocation.mitochondrion.inner mitochondrion membrane TIM translocation system.Pam18 component (original description: none)
At3g09720	1.01314	0.918144	1.782	protein.synthesis.ribosome biogenesis.Pre-rRNA processing and modifications.DExD-box helicases	2980221-2983618 REVERSE	RNA biosynthesis.rRNA biogenesis.RH57 RNA helicase	RNA biosynthesis.rRNA biogenesis.RH57 RNA helicase (original description: none)
At3g09900	-0.213931	-0.296299	-1.10985	signalling.G-proteins	ATRABE1E, ATRAB8E | ATRABE1E (ARABIDOPSIS RAB GTPASE HOMOLOG E1E); GTP binding | chr3	Vesicle trafficking.regulation of membrane tethering and fusion.RAB-GTPase activities.E-class RAB GTPase	Vesicle trafficking.regulation of membrane tethering and fusion.RAB-GTPase activities.E-class RAB GTPase (original description: none)
At3g10020	-0.813269	-1.70405	-1.21753	not assigned.unknown	3091043-3091766 REVERSE	not assigned.not annotated	#N/A
At3g10050	0.434217	0.682617	1.35158	amino acid metabolism.synthesis.branched chain group.isoleucine specific.threonine ammonia-lyase	OMR1 | OMR1 (L-O-METHYLTHREONINE RESISTANT 1); L-threonine ammonia-lyase | chr3	Amino acid metabolism.biosynthesis.aspartate family.aspartate-derived amino acids.isoleucine.threonine deaminase	Amino acid metabolism.biosynthesis.aspartate family.aspartate-derived amino acids.isoleucine.threonine deaminase (original description: none)
At3g10260	-0.522964	-0.791619	-1.07692	not assigned.no ontology	3171222-3172959 REVERSE	not assigned.annotated	#N/A
At3g10300	1.11565	0.821293	1.27005	signalling.calcium	3186321-3188301 FORWARD	not assigned.annotated	#N/A
At3g10320	-1.73155	-1.91811	2.33955	not assigned.unknown	3195314-3197346 REVERSE	not assigned.not annotated	#N/A
At3g10370	0.656965	0.510537	2.18775	lipid metabolism.glyceral metabolism.FAD-dependent glycerol-3-phosphate dehydrogenase	SDP6 | SDP6 (SUGAR-DEPENDENT 6); glycerol-3-phosphate dehydrogenase | chr3	Lipid metabolism.lipid degradation.glycerol degradation.FAD-dependent glycerol-3-phosphate dehydrogenase	Lipid metabolism.lipid degradation.glycerol degradation.FAD-dependent glycerol-3-phosphate dehydrogenase (original description: none)
At3g10530	1.07016	1.28552	2.51522	cell.cycle	3285892-3288880 FORWARD	Protein biosynthesis.cytosolic ribosome.small subunit (SSU).SSU processome.UTP7 assembly factor	Protein biosynthesis.cytosolic ribosome.small subunit (SSU).SSU processome.UTP7 assembly factor (original description: none)
At3g10690	0.725641	0.675428	1.07361	DNA.synthesis/chromatin structure	3339392-3346340 REVERSE	Cell cycle.organelle machineries.DNA replication.DNA gyrase complex.subunit A	Cell cycle.organelle machineries.DNA replication.DNA gyrase complex.subunit A (original description: none)
At3g10740	-0.78684	-0.953194	-1.69896	cell wall.degradation.mannan-xylose-arabinose-fucose	ASD1, ARAF1, ARAF, ATASD1 | ASD1 (ALPHA-L-ARABINOFURANOSIDASE 1); alpha-N-arabinofuranosidase/ hydrolase, acting on glycosyl bonds / xylan 1,4-beta-xylosidase | chr3	Cell wall.pectin.rhamnogalacturonan I.modification and degradation.alpha-L-arabinofuranosidase activities.bifunctional ASD-type alpha-L-arabinofuranosidase and beta-D-xylosidase	Cell wall.pectin.rhamnogalacturonan I.modification and degradation.alpha-L-arabinofuranosidase activities.bifunctional ASD-type alpha-L-arabinofuranosidase and beta-D-xylosidase (original description: none)
At3g11560	-0.330932	-0.518106	-2.85171	not assigned.unknown	chloroplast, chloroplast envelope; EXPRESSED IN	not assigned.not annotated	#N/A
At3g11580	-2.61651	-1.38153	2.10995	RNA.regulation of transcription.ABI3/VP1-related B3-domain-containing transcription factor family	3648924-3651332 REVERSE	RNA biosynthesis.transcriptional activation.B3 superfamily.RAV/NGATHA transcription factor	RNA biosynthesis.transcriptional activation.B3 superfamily.RAV/NGATHA transcription factor (original description: none)
At3g11760	-1.0486	-1.03671	-1.40201	not assigned.unknown	3718416-3721251 FORWARD	not assigned.not annotated	#N/A
At3g11830	0.438008	0.446244	1.5256	protein.folding	3732661-3736374 FORWARD	Cytoskeleton.actin and tubulin folding.CCT chaperonin folding complex.CCT7 eta subunit	Cytoskeleton.actin and tubulin folding.CCT chaperonin folding complex.CCT7 eta subunit (original description: none)
At3g11930	-1.57974	-2.01658	-2.51272	hormone metabolism.ethylene.induced-regulated-responsive-activated	3776237-3777694 FORWARD	not assigned.not annotated	#N/A
At3g11964	0.734427	0.678904	2.04636	not assigned.no ontology.S RNA-binding domain-containing protein	3793957-3806626 REVERSE	Protein biosynthesis.cytosolic ribosome.small subunit (SSU).SSU processome.RRP5 assembly factor	Protein biosynthesis.cytosolic ribosome.small subunit (SSU).SSU processome.RRP5 assembly factor (original description: none)
At3g12150	-1.37631	-1.30885	-1.14314	not assigned.unknown	3876407-3878900 REVERSE	not assigned.not annotated	#N/A
At3g12170	0.366387	0.385145	-1.56242	stress.abiotic.heat	3881000-3882804 FORWARD	not assigned.annotated	#N/A
At3g12270	0.704987	0.593544	1.25139	misc.O-methyl transferases	ATPRMT3, PRMT3 | PRMT3 (PROTEIN ARGININE METHYLTRANSFERASE 3); methyltransferase/ zinc ion binding | chr3	Protein biosynthesis.cytosolic ribosome.ribosome assembly.ribosomal protein arginine N-methyltransferase (PRMT3)	Protein biosynthesis.cytosolic ribosome.ribosome assembly.ribosomal protein arginine N-methyltransferase (PRMT3) (original description: none)
At3g12340	1.16157	1.21555	2.38363	protein.folding	3925526-3929405 REVERSE	Protein modification.protein folding and quality control.protein folding catalyst activities.FKBP protein folding catalyst	Protein modification.protein folding and quality control.protein folding catalyst activities.FKBP protein folding catalyst (original description: none)
At3g12370	0.499618	0.695159	1.58893	protein.synthesis.ribosomal protein.prokaryotic.unknown organellar.50S subunit.L10	3937190-3938094 REVERSE	Protein biosynthesis.organelle translation machineries.mitochondrial ribosome.large subunit proteome.mtRPL10 | psRPL10 component	Protein biosynthesis.organelle translation machineries.mitochondrial ribosome.large subunit proteome.mtRPL10 | psRPL10 component (original description: none)
At3g12580	1.35826	1.43038	1.81461	stress.abiotic.heat	HSP70 | HSP70 (heat shock protein 70); ATP binding | chr3	External stimuli response.temperature.Hsp (heat-shock-responsive protein) families.Hsp70 family.DnaK protein	External stimuli response.temperature.Hsp (heat-shock-responsive protein) families.Hsp70 family.DnaK protein (original description: none)
At3g12860	1.37132	0.569499	1.76259	protein.synthesis.ribosome biogenesis.Pre-rRNA processing and modifications.snoRNPs	4091570-4093921 FORWARD	RNA processing.RNA modification.rRNA/tRNA methylation.C/D small nucleolar ribonucleoprotein (snoRNP) rRNA methylation complex.Nop56 snoRNP scaffold component	RNA processing.RNA modification.rRNA/tRNA methylation.C/D small nucleolar ribonucleoprotein (snoRNP) rRNA methylation complex.Nop56 snoRNP scaffold component (original description: none)
At3g13062	-1.80039	-1.30078	-1.05801	not assigned.no ontology	molecular_function unknown; INVOLVED IN	not assigned.not annotated	#N/A
At3g13150	1.42961	1.30096	2.29062	not assigned.no ontology.pentatricopeptide (PPR) repeat-containing protein	4227740-4229651 REVERSE	not assigned.annotated	#N/A
At3g13160	0.426078	0.4995	1.52899	not assigned.no ontology.pentatricopeptide (PPR) repeat-containing protein	4229971-4231286 REVERSE	not assigned.annotated	#N/A
At3g13230	1.0248	0.884869	1.74718	not assigned.unknown	4269978-4271204 FORWARD	Protein biosynthesis.cytosolic ribosome.small subunit (SSU).SSU processome.pre-40S subunit nuclear export.Dim2 export factor	Protein biosynthesis.cytosolic ribosome.small subunit (SSU).SSU processome.pre-40S subunit nuclear export.Dim2 export factor (original description: none)
At3g13235	0.299862	0.75098	1.12754	protein.degradation.ubiquitin.ubiquitin	4271258-4274455 REVERSE	not assigned.not annotated	#N/A
At3g13320	0.482688	0.542391	1.39995	transport.calcium	CAX2, atcax2 | CAX2 (CATION EXCHANGER 2); calcium	Solute transport.carrier-mediated transport.CDF superfamily.CaCA family.cation antiporter (CAX-type)	Solute transport.carrier-mediated transport.CDF superfamily.CaCA family.cation antiporter (CAX-type) (original description: none)
At3g13380	1.99325	2.48358	2.07774	hormone metabolism.brassinosteroid.signal transduction.BRI	BRL3 | BRL3 (BRI1-LIKE 3); ATP binding / protein binding / protein kinase/ protein serine/threonine kinase | chr3	Phytohormones.brassinosteroid.perception and signal transduction.receptor complex.receptor kinase (BRI)	Phytohormones.brassinosteroid.perception and signal transduction.receptor complex.receptor kinase (BRI) (original description: none)
At3g13450	-0.33694	-0.518476	-2.51792	amino acid metabolism.degradation.branched chain group.shared	DIN4 | DIN4 (DARK INDUCIBLE 4); 3-methyl-2-oxobutanoate dehydrogenase (2-methylpropanoyl-transferring)/ catalytic | chr3	Amino acid metabolism.degradation.branched-chain amino acid.branched-chain alpha-keto acid dehydrogenase complex.E1 2-oxoisovalerate dehydrogenase subcomplex.beta subunit	Amino acid metabolism.degradation.branched-chain amino acid.branched-chain alpha-keto acid dehydrogenase complex.E1 2-oxoisovalerate dehydrogenase subcomplex.beta subunit (original description: none)
At3g13750	-2.04277	-2.19852	-2.8466	misc.gluco-, galacto- and mannosidases.beta-galactosidase	BGAL1 | BGAL1 (Beta galactosidase 1); beta-galactosidase/ catalytic/ cation binding / heme binding / peroxidase/ sugar binding | chr3	Cell wall.pectin.rhamnogalacturonan I.modification and degradation.beta-galactosidase	Cell wall.pectin.rhamnogalacturonan I.modification and degradation.beta-galactosidase (original description: none)
At3g13860	0.756311	0.99795	2.16879	protein.folding	HSP60-3A | HSP60-3A (HEAT SHOCK PROTEIN 60-3A); ATP binding / protein binding | chr3	External stimuli response.temperature.Hsp (heat-shock-responsive protein) families.Hsp60 family.Hsp60 protein	External stimuli response.temperature.Hsp (heat-shock-responsive protein) families.Hsp60 family.Hsp60 protein (original description: none)
At3g13940	0.94418	1.09341	1.9982	RNA.regulation of transcription.General Transcription	4600492-4602486 REVERSE	RNA biosynthesis.RNA polymerase I-dependent transcription.TFIf basal transcription factor complex.large subunit	RNA biosynthesis.RNA polymerase I-dependent transcription.TFIf basal transcription factor complex.large subunit (original description: none)
At3g14150	-1.06773	-1.28564	-1.78224	PS.photorespiration.glycolate oxydase	(S)-2-hydroxy-acid oxidase, peroxisomal, putative / glycolate oxidase, putative / short chain alpha-hydroxy acid oxidase, putative | chr3	Enzyme classification.EC_1 oxidoreductases.EC_1.1 oxidoreductase acting on CH-OH group of donor	#N/A
At3g14415	-0.8779	-0.980881	-2.52192	PS.photorespiration.glycolate oxydase	(S)-2-hydroxy-acid oxidase, peroxisomal, putative / glycolate oxidase, putative / short chain alpha-hydroxy acid oxidase, putative | chr3	Photosynthesis.photorespiration.glycolate oxidase	Photosynthesis.photorespiration.glycolate oxidase (original description: none)
At3g14930	-0.352889	-0.428844	-2.62938	tetrapyrrole synthesis.uroporphyrinogen decarboxylase	HEME1 | HEME1; uroporphyrinogen decarboxylase | chr3	Coenzyme metabolism.tetrapyrrol biosynthesis.protoporphyrin IX formation.uroporphyrinogen III decarboxylase	Coenzyme metabolism.tetrapyrrol biosynthesis.protoporphyrin IX formation.uroporphyrinogen III decarboxylase (original description: none)
At3g15000	0.583159	0.765977	1.50193	not assigned.no ontology	mitochondrion; EXPRESSED IN	RNA processing.organelle machineries.RNA editing.MORF-type RNA editing factor	RNA processing.organelle machineries.RNA editing.MORF-type RNA editing factor (original description: none)
At3g15020	0.552102	0.639975	2.74803	TCA / org transformation.TCA.malate DH	5056068-5058248 FORWARD	Cellular respiration.tricarboxylic acid cycle.mitochondrial NAD-dependent malate dehydrogenase	Cellular respiration.tricarboxylic acid cycle.mitochondrial NAD-dependent malate dehydrogenase (original description: none)
At3g15080	1.2257	1.11595	1.47244	DNA.unspecified	5074216-5076524 FORWARD	not assigned.annotated	#N/A
At3g15140	0.373404	0.681972	1.40948	DNA.unspecified	5099532-5101781 REVERSE	RNA processing.organelle machineries.ribonuclease activities.ERIL exoribonuclease	RNA processing.organelle machineries.ribonuclease activities.ERIL exoribonuclease (original description: none)
At3g15260	0.357442	0.482019	1.1157	protein.postranslational modification	5138686-5140375 FORWARD	Protein modification.dephosphorylation.serine/threonine protein phosphatase superfamily.PPM/PP2C Mn/Mg-dependent phosphatase families.clade F phosphatase	Protein modification.dephosphorylation.serine/threonine protein phosphatase superfamily.PPM/PP2C Mn/Mg-dependent phosphatase families.clade F phosphatase (original description: none)
At3g15352	0.574901	0.713914	1.45292	metal handling.binding, chelation and storage	ATCOX17, COX17 | ATCOX17; copper chaperone | chr3	Cellular respiration.oxidative phosphorylation.cytochrome c oxidase complex.assembly.COX17 component	Cellular respiration.oxidative phosphorylation.cytochrome c oxidase complex.assembly.COX17 component (original description: none)
At3g15353	-0.373865	-0.741481	-2.67209	metal handling.binding, chelation and storage	MT3 | MT3 (METALLOTHIONEIN 3); copper ion binding | chr3	not assigned.not annotated	#N/A
At3g15357	1.90282	2.00699	2.77587	not assigned.unknown	5187116-5187710 FORWARD	not assigned.not annotated	#N/A
At3g15460	0.699765	0.738611	2.17658	protein.synthesis.ribosome biogenesis.BRIX	5214084-5216261 REVERSE	Protein biosynthesis.cytosolic ribosome.large subunit (LSU).LSU processome component.ITS1 rRNA removal.BRX1 assembly factor	Protein biosynthesis.cytosolic ribosome.large subunit (LSU).LSU processome component.ITS1 rRNA removal.BRX1 assembly factor (original description: none)
At3g15570	-1.56279	-0.938511	-2.64241	signalling.light	5269849-5271922 REVERSE	not assigned.annotated	#N/A
At3g15590	2.60361	2.58887	1.52492	RNA.regulation of transcription.putative transcription regulator	5275401-5277991 REVERSE	not assigned.annotated	#N/A
At3g15660	0.300466	0.290375	1.52808	redox.glutaredoxins	ATGRX4, GRX4 | GRX4 (GLUTAREDOXIN 4); metal ion binding | chr3	not assigned.annotated	#N/A
At3g15760	-0.981696	-0.836099	-2.08614	not assigned.unknown	5337547-5338467 FORWARD	not assigned.not annotated	#N/A
At3g15820	-1.51655	-1.54482	-1.21985	misc.acid and other phosphatases	phosphatidic acid phosphatase-related / PAP2-related | chr3	not assigned.annotated	#N/A
At3g15840	-0.930425	-0.974802	-1.50353	PS.lightreaction.cyclic electron flow-chlororespiration	PIFI | PIFI (post-illumination chlorophyll fluorescence increase) | chr3	not assigned.not annotated	#N/A
At3g15850	-1.21017	-1.1142	-1.34087	lipid metabolism.FA desaturation.desaturase	FAD5, FADB, JB67, ADS3 | FAD5 (FATTY ACID DESATURASE 5); 16	Lipid metabolism.fatty acid synthesis.fatty acid desaturation and elongation.delta-7/delta-9 fatty acid desaturase	Lipid metabolism.fatty acid synthesis.fatty acid desaturation and elongation.delta-7/delta-9 fatty acid desaturase (original description: none)
At3g15900	-0.743593	-1.299	-1.73378	not assigned.unknown	5376251-5377179 REVERSE	not assigned.not annotated	#N/A
At3g15980	0.318877	0.388784	1.02294	cell.vesicle transport	5411837-5418445 REVERSE	Vesicle trafficking.Coat protein I (COPI) coatomer machinery.coat protein complex.beta2 subunit	Vesicle trafficking.Coat protein I (COPI) coatomer machinery.coat protein complex.beta2 subunit (original description: none)
At3g16050	0.423845	0.742614	1.37045	hormone metabolism.ethylene.induced-regulated-responsive-activated	A37, ATPDX1.2, PDX1.2 | A37; protein heterodimerization | chr3	Coenzyme metabolism.pyridoxalphosphate synthesis.pyridoxal 5'-phosphate synthase complex.synthase component	Coenzyme metabolism.pyridoxalphosphate synthesis.pyridoxal 5'-phosphate synthase complex.synthase component (original description: none)
At3g16110	0.723391	0.719227	1.02111	redox.thioredoxin.PDIL	ATPDIL1-6, ATPDI4, PDI4 | ATPDIL1-6 (PDI-LIKE 1-6); protein disulfide isomerase | chr3	Enzyme classification.EC_5 isomerases.EC_5.3 intramolecular oxidoreductase	#N/A
At3g16190	-0.346811	-0.383355	-1.76287	Co-factor and vitamine metabolism.isochorismatase	5489701-5491248 REVERSE	not assigned.annotated	#N/A
At3g16220	-0.501713	-0.505304	-1.74926	not assigned.no ontology	molecular_function unknown; INVOLVED IN	not assigned.not annotated	#N/A
At3g16240	-1.29229	-2.60125	-2.57972	transport.Major Intrinsic Proteins.TIP	DELTA-TIP, TIP2;1, DELTA-TIP1, AQP1, ATTIP2;1 | DELTA-TIP; ammonia transporter/ methylammonium transmembrane transporter/ water channel | chr3	Solute transport.channels.MIP family.tonoplast intrinsic protein (TIP-type)	Solute transport.channels.MIP family.tonoplast intrinsic protein (TIP-type) (original description: none)
At3g16250	-0.969623	-1.32756	-2.50713	PS.lightreaction.other electron carrier (ox/red).ferredoxin	NDF4 | NDF4 (NDH-DEPENDENT CYCLIC ELECTRON FLOW 1); electron carrier/ iron-sulfur cluster binding | chr3	Photosynthesis.photophosphorylation.chlororespiration.NADH dehydrogenase-like (NDH) complex.subcomplex B.PnsB3/NDF4 component	Photosynthesis.photophosphorylation.chlororespiration.NADH dehydrogenase-like (NDH) complex.subcomplex B.PnsB3/NDF4 component (original description: none)
At3g16310	0.675059	0.536866	1.58168	not assigned.no ontology	5526414-5528602 REVERSE	Protein translocation.nucleus.nucleocytoplasmic transport.nuclear pore complex (NPC).central subcomplex.NUP35 nucleoporin	Protein translocation.nucleus.nucleocytoplasmic transport.nuclear pore complex (NPC).central subcomplex.NUP35 nucleoporin (original description: none)
At3g16480	0.266125	0.35246	1.38932	protein.targeting.mitochondria	MPPalpha | MPPalpha (mitochondrial processing peptidase alpha subunit); catalytic/ metal ion binding / metalloendopeptidase/ zinc ion binding | chr3	Cellular respiration.oxidative phosphorylation.cytochrome c reductase complex.MPP-type peptidase component.alpha subunit	Cellular respiration.oxidative phosphorylation.cytochrome c reductase complex.MPP-type peptidase component.alpha subunit (original description: none)
At3g16520	-1.13569	-0.557015	-2.04024	misc.UDP glucosyl and glucoronyl transferases	UGT88A1 | UDP-glucoronosyl/UDP-glucosyl transferase family protein | chr3	Enzyme classification.EC_2 transferases.EC_2.4 glycosyltransferase	#N/A
At3g16530	-2.41076	-1.57603	-1.15131	misc.myrosinases-lectin-jacalin	5624377-5625470 REVERSE	Protein modification.phosphorylation.TKL kinase superfamily.L-lectin kinase	Protein modification.phosphorylation.TKL kinase superfamily.L-lectin kinase (original description: none)
At3g16650	1.06477	0.998761	1.23487	protein.postranslational modification	5671067-5675324 FORWARD	RNA processing.RNA splicing.spliceosome-associated non-snRNP MOS4-associated complex (MAC).core components.PRL1/MAC2 component	RNA processing.RNA splicing.spliceosome-associated non-snRNP MOS4-associated complex (MAC).core components.PRL1/MAC2 component (original description: none)
At3g16690	-1.02988	-1.62386	-2.28766	development.unspecified	5684359-5686490 REVERSE	Solute transport.carrier-mediated transport.TOC superfamily.SWEET sugar efflux transporter	Solute transport.carrier-mediated transport.TOC superfamily.SWEET sugar efflux transporter (original description: none)
At3g16810	1.05079	0.913526	1.90102	RNA.RNA binding	APUM24 | APUM24 (Arabidopsis Pumilio 24); RNA binding / binding | chr3	Protein biosynthesis.cytosolic ribosome.large subunit (LSU).LSU processome component.ITS2 rRNA removal.APUM24 rRNA processing factor	Protein biosynthesis.cytosolic ribosome.large subunit (LSU).LSU processome component.ITS2 rRNA removal.APUM24 rRNA processing factor (original description: none)
At3g17040	-0.531813	-0.416386	-1.94604	RNA.processing	HCF107 | HCF107 (HIGH CHLOROPHYLL FLUORESCENT 107); binding | chr3	RNA processing.organelle machineries.RNA splicing.plastidial RNA splicing.HCF107 transcript stability factor	RNA processing.organelle machineries.RNA splicing.plastidial RNA splicing.HCF107 transcript stability factor (original description: none)
At3g17240	0.272168	0.591734	1.63422	TCA / org transformation.TCA.pyruvate DH.E3	mtLPD2 | mtLPD2 (LIPOAMIDE DEHYDROGENASE 2); ATP binding / dihydrolipoyl dehydrogenase | chr3	Photosynthesis.photorespiration.glycine cleavage system.L-protein dihydrolipoyl dehydrogenase component	Photosynthesis.photorespiration.glycine cleavage system.L-protein dihydrolipoyl dehydrogenase component (original description: none)
At3g17465	0.867963	0.8751	1.04221	protein.synthesis.ribosomal protein.prokaryotic.chloroplast.50S subunit.L3	RPL3P | RPL3P (RIBOSOMAL PROTEIN L3 PLASTID); structural constituent of ribosome | chr3	Protein biosynthesis.organelle translation machineries.mitochondrial ribosome.large subunit proteome.mtRPL3 component	Protein biosynthesis.organelle translation machineries.mitochondrial ribosome.large subunit proteome.mtRPL3 component (original description: none)
At3g17470	-0.328244	-0.404786	-1.9028	signalling.calcium	ATCRSH | RelA/SpoT domain-containing protein / calcium-binding EF-hand family protein | chr3	not assigned.annotated	#N/A
At3g17510	-2.12942	-1.52521	-3.33299	protein.postranslational modification	CIPK1, SnRK3.16 | CIPK1 (CBL-INTERACTING PROTEIN KINASE 1); kinase/ protein binding | chr3	Protein modification.phosphorylation.CAMK kinase superfamily.SNF1-related SnRK3 kinase	Protein modification.phosphorylation.CAMK kinase superfamily.SNF1-related SnRK3 kinase (original description: none)
At3g17910	0.510264	0.705155	1.25982	mitochondrial electron transport / ATP synthesis.cytochrome c oxidase	SURF1 | SURF1 (SURFEIT 1) | chr3	Cellular respiration.oxidative phosphorylation.cytochrome c oxidase complex.assembly.SURF1 component	Cellular respiration.oxidative phosphorylation.cytochrome c oxidase complex.assembly.SURF1 component (original description: none)
At3g17930	-0.34617	-0.367858	-1.17222	not assigned.unknown	6142129-6143310 REVERSE	Photosynthesis.photophosphorylation.cytochrome b6/f complex.assembly.DAC factor	Photosynthesis.photophosphorylation.cytochrome b6/f complex.assembly.DAC factor (original description: none)
At3g17950	-1.43039	-1.59571	-1.44067	not assigned.unknown	6146241-6147348 FORWARD	not assigned.annotated	#N/A
At3g18050	-1.44412	-0.96056	-2.4054	not assigned.unknown	6180859-6182854 FORWARD	not assigned.annotated	#N/A
At3g18130	0.425195	0.347141	2.2291	protein.postranslational modification	RACK1C_AT | RACK1C_AT (RECEPTOR FOR ACTIVATED C KINASE 1 C); nucleotide binding | chr3	Protein biosynthesis.cytosolic ribosome.small subunit (SSU).SSU proteome.RACK1 associated component	Protein biosynthesis.cytosolic ribosome.small subunit (SSU).SSU proteome.RACK1 associated component (original description: none)
At3g18190	0.43288	0.369086	1.25145	protein.folding	6232126-6234060 FORWARD	Cytoskeleton.actin and tubulin folding.CCT chaperonin folding complex.CCT4 delta subunit	Cytoskeleton.actin and tubulin folding.CCT chaperonin folding complex.CCT4 delta subunit (original description: none)
At3g18240	0.684478	0.767907	1.11393	not assigned.unknown	unknown protein | chr3	not assigned.not annotated	#N/A
At3g18440	0.692239	0.766411	1.09989	not assigned.unknown	AtALMT9 | AtALMT9 (aluminum-activated malate transporter 9); anion channel | chr3	Solute transport.channels.QUAC/ALMT anion channel	Solute transport.channels.QUAC/ALMT anion channel (original description: none)
At3g18600	0.879186	0.794962	2.11061	DNA.synthesis/chromatin structure	6399571-6403348 REVERSE	not assigned.annotated	#N/A
At3g18610	3.57987	3.34304	2.34232	protein.synthesis.ribosome biogenesis.Pre-rRNA processing and modifications.snoRNPs	ATRANGAP1, PARLL1 | ATRANGAP1 (RAN GTPASE-ACTIVATING PROTEIN 1); nucleic acid binding / nucleotide binding | chr3	RNA biosynthesis.rRNA biogenesis.Nucleolin rDNA chromatin transcription factor	RNA biosynthesis.rRNA biogenesis.Nucleolin rDNA chromatin transcription factor (original description: none)
At3g18640	0.464541	0.554474	1.29179	RNA.regulation of transcription.unclassified	6413301-6416550 REVERSE	RNA biosynthesis.transcriptional activation.C3H zinc finger transcription factor	RNA biosynthesis.transcriptional activation.C3H zinc finger transcription factor (original description: none)
At3g18760	0.437346	0.615326	1.54624	protein.synthesis.ribosomal protein.prokaryotic.unknown organellar.30S subunit.S6	6457690-6459627 REVERSE	Protein biosynthesis.organelle translation machineries.mitochondrial ribosome.small subunit proteome.mtRPS6 component	Protein biosynthesis.organelle translation machineries.mitochondrial ribosome.small subunit proteome.mtRPS6 component (original description: none)
At3g18910	1.12655	0.756176	1.6836	protein.degradation.ubiquitin.E3.SCF.FBOX	6521719-6523043 FORWARD	not assigned.annotated	#N/A
At3g19270	-1.5319	-1.13602	-1.5194	misc.cytochrome P450	CYP707A4 | CYP707A4; (+)-abscisic acid 8'-hydroxylase/ oxygen binding | chr3	Phytohormones.abscisic acid.conjugation and degradation.abscisic acid hydroxylase	Phytohormones.abscisic acid.conjugation and degradation.abscisic acid hydroxylase (original description: none)
At3g19440	1.26548	1.25494	1.43152	protein.aa activation.pseudouridylate synthase	6740695-6743253 FORWARD	RNA processing.RNA modification.pseudouridylation.RluA-type RNA pseudouridine synthase	RNA processing.RNA modification.pseudouridylation.RluA-type RNA pseudouridine synthase (original description: none)
At3g19480	-0.389067	-0.43333	-2.01447	amino acid metabolism.synthesis.serine-glycine-cysteine group.serine.phosphoglycerate dehydrogenase	6752531-6754785 FORWARD	Amino acid metabolism.biosynthesis.serine family.non-photorespiratory serine.phosphoglycerate dehydrogenase	Amino acid metabolism.biosynthesis.serine family.non-photorespiratory serine.phosphoglycerate dehydrogenase (original description: none)
At3g19510	0.340182	0.401791	1.05744	RNA.regulation of transcription.HB,Homeobox transcription factor family	HAT3.1 | HAT3.1; DNA binding / sequence-specific DNA binding / transcription activator/ transcription factor | chr3	RNA biosynthesis.transcriptional activation.HB (Homeobox) superfamily.PHD transcription factor	RNA biosynthesis.transcriptional activation.HB (Homeobox) superfamily.PHD transcription factor (original description: none)
At3g19800	-0.666928	-1.03912	-3.01019	not assigned.unknown	6876114-6877642 FORWARD	not assigned.annotated	#N/A
At3g19850	-4.19293	-3.16762	-3.34372	signalling.light	6898181-6901255 REVERSE	Protein degradation.peptide tagging.Ubiquitin (UBQ)-anchor addition (ubiquitylation).UBQ-ligase E3 activities.Cullin-based ubiquitylation complexes.CUL3-BTB E3 ligase complexes.BTB/POZ substrate adaptor components.BPH1 component	Protein degradation.peptide tagging.Ubiquitin (UBQ)-anchor addition (ubiquitylation).UBQ-ligase E3 activities.Cullin-based ubiquitylation complexes.CUL3-BTB E3 ligase complexes.BTB/POZ substrate adaptor components.BPH1 component (original description: non
At3g19860	-0.280685	-0.29798	-1.19158	RNA.regulation of transcription.bHLH,Basic Helix-Loop-Helix family	6903833-6906128 FORWARD	RNA biosynthesis.transcriptional activation.bHLH transcription factor	RNA biosynthesis.transcriptional activation.bHLH transcription factor (original description: none)
At3g19980	0.608334	0.450242	1.02174	protein.postranslational modification	ATFYPP3, EMB2736, STPP | ATFYPP3 (FLOWER-SPECIFIC, PHYTOCHROME-ASSOCIATED PROTEIN PHOSPHATASE 3); protein binding / protein serine/threonine kinase/ protein serine/threonine phosphatase | chr3	Protein modification.dephosphorylation.serine/threonine protein phosphatase superfamily.PPP Fe-Zn-dependent phosphatase families.PP6 phosphatase	Protein modification.dephosphorylation.serine/threonine protein phosphatase superfamily.PPP Fe-Zn-dependent phosphatase families.PP6 phosphatase (original description: none)
At3g20000	0.57603	0.496906	1.5382	protein.targeting.mitochondria	TOM40 | TOM40; P-P-bond-hydrolysis-driven protein transmembrane transporter/ voltage-gated anion channel | chr3	Protein translocation.mitochondrion.outer mitochondrion membrane TOM translocation system.Tom40 component	Protein translocation.mitochondrion.outer mitochondrion membrane TOM translocation system.Tom40 component (original description: none)
At3g20050	0.414511	0.505147	1.64746	protein.folding	ATTCP-1 | ATTCP-1; ATP binding / protein binding / unfolded protein binding | chr3	Cytoskeleton.actin and tubulin folding.CCT chaperonin folding complex.CCT1 alpha subunit	Cytoskeleton.actin and tubulin folding.CCT chaperonin folding complex.CCT1 alpha subunit (original description: none)
At3g20270	-0.746041	-0.874223	-1.98996	not assigned.no ontology	7067059-7070946 FORWARD	not assigned.annotated	#N/A
At3g20330	1.02994	1.04206	2.38637	nucleotide metabolism.synthesis.pyrimidine.aspartate transcarbamoylase	7090106-7092670 REVERSE	Nucleotide metabolism.pyrimidines.ribonucleotide anabolism.aspartate transcarbamoylase	Nucleotide metabolism.pyrimidines.ribonucleotide anabolism.aspartate transcarbamoylase (original description: none)
At3g20560	0.73039	0.591873	1.19212	redox.thioredoxin.PDIL	ATPDIL5-3, PDI12, ATPDI12 | ATPDIL5-3 (PDI-LIKE 5-3); protein disulfide isomerase | chr3	not assigned.annotated	#N/A
At3g20680	-0.848269	-1.15744	-1.93837	not assigned.unknown	7230068-7231194 REVERSE	not assigned.not annotated	#N/A
At3g20810	-1.53647	-2.05449	-1.2898	RNA.regulation of transcription.JUMONJI family	7275674-7278379 FORWARD	Chromatin organisation.histone modifications.histone lysine methylation/demethylation.JmjC group histone demethylase activities.PKDM12-type histone demethylase	Chromatin organisation.histone modifications.histone lysine methylation/demethylation.JmjC group histone demethylase activities.PKDM12-type histone demethylase (original description: none)
At3g20820	-1.66973	-1.83968	-1.67211	not assigned.no ontology	7280878-7282177 FORWARD	not assigned.annotated	#N/A
At3g21055	-0.456314	-0.771802	-2.48848	PS.lightreaction.photosystem II.PSII polypeptide subunits	PSBTN | PSBTN (photosystem II subunit T) | chr3	Photosynthesis.photophosphorylation.photosystem II.PS-II complex.component PsbTn	Photosynthesis.photophosphorylation.photosystem II.PS-II complex.component PsbTn (original description: none)
At3g21090	-1.12976	-0.720305	-2.47941	transport.ABC transporters and multidrug resistance systems	7391438-7395041 REVERSE	Cell wall.cutin and suberin.export.CER5-type wax lipid exporter	Cell wall.cutin and suberin.export.CER5-type wax lipid exporter (original description: none)
At3g21110	0.282815	0.297304	1.12632	nucleotide metabolism.synthesis.purine.SAICAR synthetase	PUR7, PURC, ATPURC | PUR7 (PURIN 7); phosphoribosylaminoimidazolesuccinocarboxamide synthase | chr3	Nucleotide metabolism.purines.ribonucleotide (RN) anabolism.N-succinyl 5-aminoimidazole-4-carboxamide RN synthase	Nucleotide metabolism.purines.ribonucleotide (RN) anabolism.N-succinyl 5-aminoimidazole-4-carboxamide RN synthase (original description: none)
At3g21220	1.51611	1.62394	1.02346	signalling.MAP kinases	ATMKK5, ATMAP2K_ALPHA, MAP2K_A, MKK5, ATMEK5, MEK5 | ATMKK5 (ARABIDOPSIS THALIANA MITOGEN-ACTIVATED PROTEIN KINASE KINASE 5); MAP kinase kinase/ kinase | chr3	Protein modification.phosphorylation.STE kinase superfamily.MAPKK kinase	Protein modification.phosphorylation.STE kinase superfamily.MAPKK kinase (original description: none)
At3g21260	-1.61714	-2.04349	-1.95696	lipid metabolism.lipid transfer proteins etc	7464020-7465785 REVERSE	not assigned.annotated	#N/A
At3g21540	1.15927	0.947831	1.43106	protein.synthesis.ribosome biogenesis.Pre-rRNA processing and modifications.WD-repeat proteins	7585946-7590856 REVERSE	Protein biosynthesis.cytosolic ribosome.small subunit (SSU).SSU processome.UTP12 assembly factor	Protein biosynthesis.cytosolic ribosome.small subunit (SSU).SSU processome.UTP12 assembly factor (original description: none)
At3g21670	-1.11976	-0.789773	-2.08976	transport.nitrate	7626757-7629151 REVERSE	Solute transport.carrier-mediated transport.MFS superfamily.NRT1/PTR anion transporter	Solute transport.carrier-mediated transport.MFS superfamily.NRT1/PTR anion transporter (original description: none)
At3g21760	-1.974	-1.60405	-1.54381	misc.UDP glucosyl and glucoronyl transferases	7667027-7668724 FORWARD	Phytohormones.abscisic acid.conjugation and degradation.abscisic acid UDP-glycosyltransferase	Phytohormones.abscisic acid.conjugation and degradation.abscisic acid UDP-glycosyltransferase (original description: none)
At3g21870	-2.02448	-1.55305	-3.53223	cell.cycle	CYCP2;1 | CYCP2;1 (cyclin p2;1); cyclin-dependent protein kinase | chr3	Cell cycle.regulation.cyclins.CYCP-type cyclin	Cell cycle.regulation.cyclins.CYCP-type cyclin (original description: none)
At3g22104	-0.922277	-0.595314	-1.86864	signalling.light	7789376-7792380 FORWARD	not assigned.annotated	#N/A
At3g22210	-0.491065	-0.870937	-3.37808	not assigned.unknown	7838784-7839467 REVERSE	not assigned.not annotated	#N/A
At3g22300	0.83247	0.941623	1.84203	protein.synthesis.ribosomal protein.prokaryotic.mitochondrion.30S subunit.S10	RPS10 | RPS10 (RIBOSOMAL PROTEIN S10); structural constituent of ribosome | chr3	Protein biosynthesis.organelle translation machineries.mitochondrial ribosome.small subunit proteome.mtRPS10 component	Protein biosynthesis.organelle translation machineries.mitochondrial ribosome.small subunit proteome.mtRPS10 component (original description: none)
At3g22320	0.45471	0.397504	1.07304	RNA.transcription	ATRPABC24.3, RPB5A, NRPB5, NRPD5 | NRPB5; DNA binding / DNA-directed RNA polymerase | chr3	RNA biosynthesis.DNA-dependent RNA polymerase (Pol) complexes.regulatory subunits.subunit 5	RNA biosynthesis.DNA-dependent RNA polymerase (Pol) complexes.regulatory subunits.subunit 5 (original description: none)
At3g22420	-1.0648	-0.88341	-1.3574	protein.postranslational modification	WNK2, ZIK3 | WNK2 (WITH NO K 2); kinase/ protein kinase | chr3	Protein modification.phosphorylation.STE kinase superfamily.MAP3K-WNK kinase	Protein modification.phosphorylation.STE kinase superfamily.MAP3K-WNK kinase (original description: none)
At3g22660	0.848499	0.850741	1.5637	protein.synthesis.ribosome biogenesis.Pre-rRNA processing and modifications.misc	8016051-8017508 REVERSE	not assigned.annotated	#N/A
At3g22845	0.267553	0.464995	1.15437	cell.vesicle transport	8087307-8088747 FORWARD	Vesicle trafficking.Coat protein I (COPI) coatomer machinery.trafficking regulation.p24-beta regulator protein	Vesicle trafficking.Coat protein I (COPI) coatomer machinery.trafficking regulation.p24-beta regulator protein (original description: none)
At3g23050	-1.24814	-1.77227	-1.28557	RNA.regulation of transcription.Aux/IAA family	IAA7, AXR2 | IAA7 (INDOLE-3-ACETIC ACID 7); transcription factor | chr3	not assigned.annotated	#N/A
At3g23080	-1.26056	-0.721184	-1.71801	not assigned.no ontology	molecular_function unknown; INVOLVED IN	not assigned.not annotated	#N/A
At3g23620	1.02721	0.907919	2.02963	protein.synthesis.ribosome biogenesis.BRIX	8480025-8482157 FORWARD	not assigned.annotated	#N/A
At3g23640	-0.541137	-0.861554	-1.29615	major CHO metabolism.degradation.starch.starch cleavage	HGL1 | HGL1 (heteroglycan glucosidase 1); hydrolase, hydrolyzing O-glycosyl compounds | chr3	Enzyme classification.EC_3 hydrolases.EC_3.2 glycosylase	#N/A
At3g23700	-0.556608	-0.966941	-3.54923	not assigned.no ontology.S RNA-binding domain-containing protein	8531429-8533788 REVERSE	not assigned.annotated	#N/A
At3g23760	-0.317453	-0.975469	-2.04224	not assigned.unknown	molecular_function unknown; INVOLVED IN	not assigned.annotated	#N/A
At3g23830	0.417894	0.472667	2.00954	RNA.RNA binding	GR-RBP4, GRP4 | GRP4 (GLYCINE-RICH RNA-BINDING PROTEIN 4); RNA binding / double-stranded DNA binding / single-stranded DNA binding | chr3	RNA processing.organelle machineries.RNA editing.ORRM-type RNA editing factor	RNA processing.organelle machineries.RNA editing.ORRM-type RNA editing factor (original description: none)
At3g23880	-2.50153	-2.28519	-3.12095	protein.degradation.ubiquitin.E3.SCF.FBOX	8621986-8623162 REVERSE	Protein degradation.peptide tagging.Ubiquitin (UBQ)-anchor addition (ubiquitylation).UBQ-ligase E3 activities.Cullin-based ubiquitylation complexes.SKP1-CUL1-FBX (SCF) E3 ligase complexes.F-BOX substrate adaptor components.FBX component	Protein degradation.peptide tagging.Ubiquitin (UBQ)-anchor addition (ubiquitylation).UBQ-ligase E3 activities.Cullin-based ubiquitylation complexes.SKP1-CUL1-FBX (SCF) E3 ligase complexes.F-BOX substrate adaptor components.FBX component (original descript
At3g23990	0.913806	1.05914	1.81103	protein.folding	HSP60, HSP60-3B | HSP60 (HEAT SHOCK PROTEIN 60); ATP binding | chr3	External stimuli response.temperature.Hsp (heat-shock-responsive protein) families.Hsp60 family.Hsp60 protein	External stimuli response.temperature.Hsp (heat-shock-responsive protein) families.Hsp60 family.Hsp60 protein (original description: none)
At3g24170	0.281926	0.890646	1.26481	redox.ascorbate and glutathione.glutathione	ATGR1 | ATGR1 (glutathione-disulfide reductase); FAD binding / NADP or NADPH binding / glutathione-disulfide reductase/ oxidoreductase | chr3	Redox homeostasis.hydrogen peroxide removal.ascorbate-glutathione cycle.glutathione reductase (GR)	Redox homeostasis.hydrogen peroxide removal.ascorbate-glutathione cycle.glutathione reductase (GR) (original description: none)
At3g25120	0.791876	0.914406	1.34372	protein.targeting.mitochondria	9149544-9151123 REVERSE	not assigned.not annotated	#N/A
At3g25140	0.699669	0.518947	1.80328	cell wall.pectin synthesis	GAUT8, QUA1 | QUA1 (QUASIMODO 1); polygalacturonate 4-alpha-galacturonosyltransferase/ transferase, transferring glycosyl groups / transferase, transferring hexosyl groups | chr3	not assigned.annotated	#N/A
At3g25230	0.502873	0.479678	1.54247	protein.folding	ROF1, ATFKBP62, FKBP62 | ROF1 (ROTAMASE FKBP 1); FK506 binding / calmodulin binding / peptidyl-prolyl cis-trans isomerase | chr3	Protein modification.protein folding and quality control.protein folding catalyst activities.FKBP protein folding catalyst	Protein modification.protein folding and quality control.protein folding catalyst activities.FKBP protein folding catalyst (original description: none)
At3g25520	0.36004	0.298836	1.40017	protein.synthesis.ribosomal protein.eukaryotic.60S subunit.L5	ATL5, PGY3, OLI5, RPL5A | ATL5 (A. THALIANA RIBOSOMAL PROTEIN L5); 5S rRNA binding / structural constituent of ribosome | chr3	Protein biosynthesis.cytosolic ribosome.large subunit (LSU).LSU proteome component.RPL5 component	Protein biosynthesis.cytosolic ribosome.large subunit (LSU).LSU proteome component.RPL5 component (original description: none)
At3g25690	-0.906124	-1.04833	-2.35681	not assigned.no ontology.hydroxyproline rich proteins	CHUP1 | CHUP1 (CHLOROPLAST UNUSUAL POSITIONING 1) | chr3	Cytoskeleton.cp-actin-dependent plastid movement.CHUP motility factor	Cytoskeleton.cp-actin-dependent plastid movement.CHUP motility factor (original description: none)
At3g25940	0.897524	0.797391	2.03217	RNA.regulation of transcription.General Transcription	9494697-9496092 FORWARD	not assigned.not annotated	#N/A
At3g26030	-0.400759	-0.35772	-1.63991	protein.postranslational modification	ATB' DELTA | ATB' DELTA; protein phosphatase type 2A regulator | chr3	Protein modification.dephosphorylation.serine/threonine protein phosphatase superfamily.PPP Fe-Zn-dependent phosphatase families.PP2A phosphatase complexes.B1-type regulatory component	Protein modification.dephosphorylation.serine/threonine protein phosphatase superfamily.PPP Fe-Zn-dependent phosphatase families.PP2A phosphatase complexes.B1-type regulatory component (original description: none)
At3g26280	-1.7508	-1.27043	-2.51497	misc.cytochrome P450	CYP71B4 | CYP71B4; electron carrier/ heme binding / iron ion binding / monooxygenase/ oxygen binding | chr3	Enzyme classification.EC_1 oxidoreductases.EC_1.14 oxidoreductase acting on paired donor with incorporation or reduction of molecular oxygen	#N/A
At3g26410	1.0764	1.09855	1.54519	not assigned.unknown	9669416-9671348 REVERSE	RNA processing.RNA modification.rRNA/tRNA methylation.TRM11-TRM112 tRNA guanosine-methyltransferase complex.TRM11 component	RNA processing.RNA modification.rRNA/tRNA methylation.TRM11-TRM112 tRNA guanosine-methyltransferase complex.TRM11 component (original description: none)
At3g26420	0.567461	0.796636	1.03065	misc.GDSL-motif lipase	Symbols	not assigned.annotated	#N/A
At3g26510	-3.55062	-2.65041	-1.40923	not assigned.no ontology	9710337-9712660 REVERSE	not assigned.not annotated	#N/A
At3g26520	-1.86037	-2.56339	-1.95727	transport.Major Intrinsic Proteins.TIP	TIP2, SITIP, GAMMA-TIP2, TIP1;2 | TIP2 (TONOPLAST INTRINSIC PROTEIN 2); water channel | chr3	Solute transport.channels.MIP family.tonoplast intrinsic protein (TIP-type)	Solute transport.channels.MIP family.tonoplast intrinsic protein (TIP-type) (original description: none)
At3g26618	0.606737	0.495121	1.14739	protein.synthesis.release	Symbols	Protein biosynthesis.translation termination.eRF1 peptide release factor	Protein biosynthesis.translation termination.eRF1 peptide release factor (original description: none)
At3g26650	-0.580577	-0.647222	-3.96871	PS.calvin cycle.GAP	GAPA, GAPA-1 | GAPA (GLYCERALDEHYDE 3-PHOSPHATE DEHYDROGENASE A SUBUNIT); glyceraldehyde-3-phosphate dehydrogenase/ protein binding | chr3	Photosynthesis.calvin cycle.glyceraldehyde 3-phosphate dehydrogenase	Photosynthesis.calvin cycle.glyceraldehyde 3-phosphate dehydrogenase (original description: none)
At3g26740	-3.33637	-3.03364	-3.07319	signalling.light	CCL | CCL (CCR-LIKE) | chr3	Photosynthesis.photophosphorylation.linear electron flow.ferredoxin-NADP reductase (FNR) activity.FNR regulation.LIR1 protein	Photosynthesis.photophosphorylation.linear electron flow.ferredoxin-NADP reductase (FNR) activity.FNR regulation.LIR1 protein (original description: none)
At3g26890	-0.61419	-0.643891	-1.05592	not assigned.unknown	9907282-9911589 REVERSE	not assigned.not annotated	#N/A
At3g27010	0.741337	1.11843	1.10743	RNA.regulation of transcription.TCP transcription factor family	AT-TCP20, PCF1, TCP20 | AT-TCP20; transcription factor | chr3	RNA biosynthesis.transcriptional activation.TCP transcription factor	RNA biosynthesis.transcriptional activation.TCP transcription factor (original description: none)
At3g27230	0.45614	0.621845	1.2743	not assigned.unknown	Golgi apparatus; EXPRESSED IN	not assigned.not annotated	#N/A
At3g27240	0.294041	0.332239	1.74513	mitochondrial electron transport / ATP synthesis.cytochrome c	10055789-10058716 REVERSE	Cellular respiration.oxidative phosphorylation.cytochrome c reductase complex.cytochrome c1 component	Cellular respiration.oxidative phosphorylation.cytochrome c reductase complex.cytochrome c1 component (original description: none)
At3g27280	0.797197	1.15456	1.24938	cell.division	ATPHB4 | ATPHB4 (PROHIBITIN 4) | chr3	Protein degradation.peptidase families.metallopeptidase activities.FtsH endopeptidase activities.FtsH mitochondrial protease complexes.FtsH3/10 matrix-AAA protease heterodimers.prohibitin component	Protein degradation.peptidase families.metallopeptidase activities.FtsH endopeptidase activities.FtsH mitochondrial protease complexes.FtsH3/10 matrix-AAA protease heterodimers.prohibitin component (original description: none)
At3g27325	0.376889	0.360588	1.0217	not assigned.unknown	10095116-10102087 FORWARD	not assigned.not annotated	#N/A
At3g27550	1.23897	1.23186	1.50321	RNA.processing.splicing	10207781-10209899 REVERSE	not assigned.annotated	#N/A
At3g27570	0.35488	0.594941	1.77258	not assigned.unknown	molecular_function unknown; INVOLVED IN	not assigned.not annotated	#N/A
At3g27690	-2.42065	-2.70196	-3.41531	PS.lightreaction.photosystem II.LHC-II	LHCB2.4, LHCB2.3, LHCB2 | LHCB2.3; chlorophyll binding | chr3	Photosynthesis.photophosphorylation.photosystem II.LHC-II complex.LHCb1/2/3-type component	Photosynthesis.photophosphorylation.photosystem II.LHC-II complex.LHCb1/2/3-type component (original description: none)
At3g27740	0.22873	0.364803	1.37074	nucleotide metabolism.synthesis.pyrimidine.carbamoyl phosphate synthetase	CARA | CARA (CARBAMOYL PHOSPHATE SYNTHETASE A); carbamoyl-phosphate synthase (glutamine-hydrolyzing)/ carbamoyl-phosphate synthase/ catalytic | chr3	Amino acid metabolism.biosynthesis.glutamate family.glutamate-derived amino acids.arginine.carbamoyl phosphate synthetase dimer.small subunit	Amino acid metabolism.biosynthesis.glutamate family.glutamate-derived amino acids.arginine.carbamoyl phosphate synthetase dimer.small subunit (original description: none)
At3g27770	-1.66506	-1.81704	-1.22734	not assigned.unknown	10285657-10287775 REVERSE	not assigned.not annotated	#N/A
At3g28720	0.795754	0.943111	1.53854	RNA.regulation of transcription.putative transcription regulator	10782276-10784447 FORWARD	not assigned.not annotated	#N/A
At3g29035	-3.24872	-2.35246	-1.2644	development.unspecified	ATNAC3, ANAC059 | ATNAC3 (ARABIDOPSIS NAC DOMAIN CONTAINING PROTEIN 3); protein heterodimerization/ transcription factor | chr3	RNA biosynthesis.transcriptional activation.NAC transcription factor	RNA biosynthesis.transcriptional activation.NAC transcription factor (original description: none)
At3g29185	-0.487137	-0.715012	-2.08059	not assigned.unknown	11154929-11157207 REVERSE	not assigned.not annotated	#N/A
At3g29240	-1.02445	-0.542453	-2.82588	not assigned.no ontology	11191491-11192986 FORWARD	not assigned.not annotated	#N/A
At3g29250	1.28764	1.13516	3.25677	misc.short chain dehydrogenase/reductase (SDR)	11193659-11194993 REVERSE	not assigned.annotated	#N/A
At3g30720	-1.64707	-1.62011	-2.30646	major CHO metabolism.synthesis.starch	QQS | QQS (QUA-QUINE STARCH) | chr3	not assigned.annotated	#N/A
At3g43540	-0.313433	-0.496581	-1.53027	not assigned.unknown	15430689-15433187 FORWARD	not assigned.not annotated	#N/A
At3g43590	0.459566	0.35919	1.00336	RNA.regulation of transcription.Zn-finger(CCHC)	15509621-15512574 FORWARD	not assigned.not annotated	#N/A
At3g43790	-1.54499	-1.34276	-1.37563	transport.ABC transporters and multidrug resistance systems	ZIFL2 | ZIFL2 (ZINC INDUCED FACILITATOR-like 2); carbohydrate transmembrane transporter/ sugar	Solute transport.carrier-mediated transport.MFS superfamily.DHA-1 family.metal cation transporter (ZIF/TOM-type)	Solute transport.carrier-mediated transport.MFS superfamily.DHA-1 family.metal cation transporter (ZIF/TOM-type) (original description: none)
At3g44750	0.6209	0.512129	2.54278	RNA.regulation of transcription.HDA	HD2A, ATHD2A, HDA3, HDT1 | HDA3 (HISTONE DEACETYLASE 3); histone deacetylase/ nucleic acid binding / zinc ion binding | chr3	Chromatin organisation.histone modifications.histone deacetylation.HD2 histone deacetylase	Chromatin organisation.histone modifications.histone deacetylation.HD2 histone deacetylase (original description: none)
At3g44850	0.749871	0.483475	1.19713	protein.postranslational modification	16374617-16376931 REVERSE	Protein modification.phosphorylation.CMGC kinase superfamily.SRPK kinase	Protein modification.phosphorylation.CMGC kinase superfamily.SRPK kinase (original description: none)
At3g44970	-1.97395	-2.0821	-3.24913	misc.cytochrome P450	16432443-16434848 FORWARD	Enzyme classification.EC_1 oxidoreductases.EC_1.14 oxidoreductase acting on paired donor with incorporation or reduction of molecular oxygen	#N/A
At3g45780	-2.60708	-2.30329	-2.85769	signalling.light	PHOT1, NPH1, JK224, RPT1 | PHOT1 (PHOTOTROPIN 1); FMN binding / blue light photoreceptor/ kinase/ protein binding / protein serine/threonine kinase | chr3	Protein modification.phosphorylation.AGC kinase superfamily.AGC-VIII kinase	Protein modification.phosphorylation.AGC kinase superfamily.AGC-VIII kinase (original description: none)
At3g46130	-4.18169	-3.33268	-1.39842	RNA.regulation of transcription.MYB domain transcription factor family	MYB111, ATMYB48, PFG3, ATMYB48-3 | MYB111 (MYB DOMAIN PROTEIN 111); DNA binding / transcription factor | chr3	RNA biosynthesis.transcriptional activation.MYB superfamily.MYB transcription factor	RNA biosynthesis.transcriptional activation.MYB superfamily.MYB transcription factor (original description: none)
At3g46210	1.04332	0.924262	1.14713	RNA.processing.ribonucleases	16976740-16978893 REVERSE	RNA processing.RNA decay.exosome complex.EXO9 core complex.RRP46 component	RNA processing.RNA decay.exosome complex.EXO9 core complex.RRP46 component (original description: none)
At3g46780	-0.28737	-0.430647	-2.96555	RNA.transcription	PTAC16 | PTAC16 (PLASTID TRANSCRIPTIONALLY ACTIVE 16); binding / catalytic | chr3	RNA biosynthesis.organelle machineries.RNA polymerase activities.plastid-encoded RNA polymerase (PEP) complex.regulatory co-factors.TAC16 component	RNA biosynthesis.organelle machineries.RNA polymerase activities.plastid-encoded RNA polymerase (PEP) complex.regulatory co-factors.TAC16 component (original description: none)
At3g47000	-0.659986	-0.425542	-1.61206	cell wall.degradation.cellulases and beta -1,4-glucanases	17313646-17316566 REVERSE	Enzyme classification.EC_3 hydrolases.EC_3.2 glycosylase	#N/A
At3g47060	0.751853	0.923914	-1.27323	protein.degradation.metalloprotease	ftsh7 | ftsh7 (FtsH protease 7); ATP-dependent peptidase/ ATPase/ metallopeptidase | chr3	Protein degradation.peptidase families.metallopeptidase activities.FtsH endopeptidase activities.FtsH plastidial protease complexes.FtsH7/9 component	Protein degradation.peptidase families.metallopeptidase activities.FtsH endopeptidase activities.FtsH plastidial protease complexes.FtsH7/9 component (original description: none)
At3g47160	-1.80647	-1.15702	-1.30534	protein.degradation.ubiquitin.E3.RING	17359988-17362118 REVERSE	Protein degradation.peptide tagging.Ubiquitin (UBQ)-anchor addition (ubiquitylation).UBQ-ligase E3 activities.RING-domain E3 ligase activities.RING-HCa-type E3 ligase	Protein degradation.peptide tagging.Ubiquitin (UBQ)-anchor addition (ubiquitylation).UBQ-ligase E3 activities.RING-domain E3 ligase activities.RING-HCa-type E3 ligase (original description: none)
At3g47250	-0.806039	-0.524937	-1.09738	not assigned.unknown	17399877-17401696 REVERSE	not assigned.annotated	#N/A
At3g47295	-1.16563	-1.51472	-2.61251	not assigned.unknown	17427950-17428511 FORWARD	not assigned.not annotated	#N/A
At3g47370	0.394453	0.355583	1.66917	protein.synthesis.ribosomal protein.eukaryotic.40S subunit.S20	17453478-17454662 REVERSE	Protein biosynthesis.cytosolic ribosome.small subunit (SSU).SSU proteome.RPS20 component	Protein biosynthesis.cytosolic ribosome.small subunit (SSU).SSU proteome.RPS20 component (original description: none)
At3g47430	-0.940941	-1.13645	-2.52112	cell.organisation	PEX11B | PEX11B | chr3	not assigned.annotated	#N/A
At3g47470	-0.584043	-0.829004	-2.85838	PS.lightreaction.photosystem I.LHC-I	LHCA4, CAB4 | LHCA4 (LIGHT-HARVESTING CHLOROPHYLL-PROTEIN COMPLEX I SUBUNIT A4); chlorophyll binding | chr3	Photosynthesis.photophosphorylation.photosystem I.LHC-I complex.LHCa4-type component	Photosynthesis.photophosphorylation.photosystem I.LHC-I complex.LHCa4-type component (original description: none)
At3g47560	-1.28629	-1.26283	-2.48782	not assigned.no ontology	17525486-17526978 REVERSE	not assigned.not annotated	#N/A
At3g47570	-1.20418	-0.347036	1.13038	signalling.receptor kinases.leucine rich repeat XII	17527507-17530929 FORWARD	Protein modification.phosphorylation.TKL kinase superfamily.LRR-XII kinase	Protein modification.phosphorylation.TKL kinase superfamily.LRR-XII kinase (original description: none)
At3g47780	0.565365	0.785994	1.86025	transport.ABC transporters and multidrug resistance systems	ATATH6, ATH6 | ATATH6; ATPase, coupled to transmembrane movement of substances / transporter | chr3	Solute transport.primary active transport.ABC superfamily.ABC2 family.subfamily ABCA transporter	Solute transport.primary active transport.ABC superfamily.ABC2 family.subfamily ABCA transporter (original description: none)
At3g47800	-2.6114	-2.26624	-1.39913	minor CHO metabolism.others	17634810-17637204 FORWARD	not assigned.not annotated	#N/A
At3g48040	-0.334326	-0.397439	-1.52958	signalling.G-proteins	ARAC8, ATROP10, ROP10, ATRAC8 | ROP10 (RHO-RELATED PROTEIN FROM PLANTS 10); GTP binding / GTPase | chr3	Multi-process regulation.Rop GTPase regulatory system.Rop small GTPase	Multi-process regulation.Rop GTPase regulatory system.Rop small GTPase (original description: none)
At3g48250	1.62757	1.77206	2.12582	not assigned.no ontology.pentatricopeptide (PPR) repeat-containing protein	17870064-17871929 REVERSE	not assigned.annotated	#N/A
At3g48360	-3.66096	-4.02464	-3.97983	protein.degradation.ubiquitin.E3.BTB/POZ Cullin3.BTB/POZ	BT2, ATBT2 | BT2 (BTB AND TAZ DOMAIN PROTEIN 2); protein binding / transcription factor/ transcription regulator | chr3	RNA biosynthesis.transcriptional activation.TAZ transcription factor	RNA biosynthesis.transcriptional activation.TAZ transcription factor (original description: none)
At3g48440	0.534734	0.951641	1.06487	RNA.regulation of transcription.unclassified	17941402-17943576 FORWARD	RNA biosynthesis.transcriptional activation.C3H zinc finger transcription factor	RNA biosynthesis.transcriptional activation.C3H zinc finger transcription factor (original description: none)
At3g48530	-0.851071	-0.721495	-1.43792	cell wall.cell wall proteins	KING1 | KING1 (SNF1-RELATED PROTEIN KINASE REGULATORY SUBUNIT GAMMA 1) | chr3	Protein modification.phosphorylation.CAMK kinase superfamily.SNF1-related SnRK1 kinase complex.gamma-type regulatory subunit	Protein modification.phosphorylation.CAMK kinase superfamily.SNF1-related SnRK1 kinase complex.gamma-type regulatory subunit (original description: none)
At3g49080	0.420089	0.425534	1.02729	protein.synthesis.ribosomal protein.unknown.small subunit.S9	18194154-18196727 REVERSE	Protein biosynthesis.organelle translation machineries.mitochondrial ribosome.small subunit proteome.mtRPS9 component	Protein biosynthesis.organelle translation machineries.mitochondrial ribosome.small subunit proteome.mtRPS9 component (original description: none)
At3g49140	-0.372478	-0.501374	-1.58315	not assigned.no ontology.pentatricopeptide (PPR) repeat-containing protein	23 plant structures; EXPRESSED DURING	not assigned.annotated	#N/A
At3g49180	0.767211	0.666304	1.51885	signalling.G-proteins	RID3 | RID3 (ROOT INITIATION DEFECTIVE 3); nucleotide binding | chr3	not assigned.annotated	#N/A
At3g49320	1.28633	1.61839	2.23959	not assigned.unknown	molecular_function unknown; INVOLVED IN	not assigned.not annotated	#N/A
At3g49420	0.931169	0.75748	1.25307	cell.vesicle transport	Got1-like family protein | chr5	not assigned.annotated	#N/A
At3g49730	0.910398	0.841936	1.69682	not assigned.unknown	18442275-18445457 REVERSEmoderately similar to ( 240)AT3G49730pentatricopeptide (PPR) repeat-containing protein | chr3	not assigned.annotated	#N/A
At3g49790	-1.85649	-2.26365	-3.84716	not assigned.unknown	18468051-18469763 REVERSE	not assigned.annotated	#N/A
At3g49990	0.505901	0.311296	1.05857	not assigned.unknown	molecular_function unknown; INVOLVED IN	Protein biosynthesis.cytosolic ribosome.small subunit (SSU).SSU processome.pre-40S subunit nuclear export.Ltv1 export factor	Protein biosynthesis.cytosolic ribosome.small subunit (SSU).SSU processome.pre-40S subunit nuclear export.Ltv1 export factor (original description: none)
At3g50270	-2.19072	-2.12809	-1.91274	secondary metabolism.phenylpropanoids	18635920-18637341 FORWARD	Enzyme classification.EC_2 transferases.EC_2.3 acyltransferase	#N/A
At3g50560	-2.60504	-2.87758	-2.49874	misc.short chain dehydrogenase/reductase (SDR)	18761088-18764016 REVERSE	not assigned.not annotated	#N/A
At3g50685	-0.978335	-1.23123	-2.27616	not assigned.unknown	18834155-18834834 REVERSE	not assigned.not annotated	#N/A
At3g50750	-3.27055	-2.36951	-1.56382	hormone metabolism.brassinosteroid.signal transduction.BZR	18861839-18863234 REVERSE	Phytohormones.brassinosteroid.perception and signal transduction.BES/BZR-type transcription factor	Phytohormones.brassinosteroid.perception and signal transduction.BES/BZR-type transcription factor (original description: none)
At3g50820	-0.637479	-0.952954	-2.64898	PS.lightreaction.photosystem II.PSII polypeptide subunits	PSBO2, PSBO-2, OEC33 | PSBO2 (PHOTOSYSTEM II SUBUNIT O-2); oxygen evolving/ poly(U) binding | chr3	Photosynthesis.photophosphorylation.photosystem II.PS-II complex.oxygen-evolving center (OEC) extrinsic proteins.OEC33 component PsbO	Photosynthesis.photophosphorylation.photosystem II.PS-II complex.oxygen-evolving center (OEC) extrinsic proteins.OEC33 component PsbO (original description: none)
At3g50910	0.604646	0.976031	3.27775	not assigned.unknown	18919513-18922238 FORWARD	not assigned.not annotated	#N/A
At3g51050	0.466924	0.564053	1.11273	not assigned.no ontology	18953923-18957956 FORWARD	not assigned.not annotated	#N/A
At3g51420	-0.897013	-1.14456	-2.1847	secondary metabolism.N misc.alkaloid-like	SSL4, ATSSL4 | SSL4 (STRICTOSIDINE SYNTHASE-LIKE 4); strictosidine synthase | chr3	Enzyme classification.EC_4 lyases.EC_4.3 carbon-nitrogen lyase	#N/A
At3g51790	0.459054	0.546628	1.03513	mitochondrial electron transport / ATP synthesis.cytochrome c	ATG1 | ATG1 (ARABIDOPSIS TRANSMEMBRANE PROTEIN G1P-RELATED 1) | chr3	Cellular respiration.oxidative phosphorylation.cytochrome c.CCM cytochrome c maturation system (system I).CcmE heme chaperone component	Cellular respiration.oxidative phosphorylation.cytochrome c.CCM cytochrome c maturation system (system I).CcmE heme chaperone component (original description: none)
At3g51800	0.505589	0.504292	1.4528	protein.degradation	ATG2 | ATG2; aminopeptidase/ metalloexopeptidase | chr3	not assigned.annotated	#N/A
At3g51840	-0.520958	-0.749423	-2.2892	lipid metabolism.lipid degradation.beta-oxidation.acyl CoA DH	ACX4, ATSCX, ATG6 | ACX4 (ACYL-COA OXIDASE 4); acyl-CoA oxidase/ oxidoreductase | chr3	Lipid metabolism.lipid degradation.fatty acid degradation.core beta-oxidation.ACX acyl CoA oxidase	Lipid metabolism.lipid degradation.fatty acid degradation.core beta-oxidation.ACX acyl CoA oxidase (original description: none)
At3g51910	-1.75735	-3.68251	-2.34786	RNA.regulation of transcription.HSF,Heat-shock transcription factor family	AT-HSFA7A, HSFA7A | AT-HSFA7A; DNA binding / transcription factor | chr3	RNA biosynthesis.transcriptional activation.HSF (heat shock) transcription factor	RNA biosynthesis.transcriptional activation.HSF (heat shock) transcription factor (original description: none)
At3g52040	0.613124	0.522626	1.56575	not assigned.unknown	19304170-19304861 REVERSE	not assigned.not annotated	#N/A
At3g52060	-1.43349	-0.977356	-1.44552	not assigned.unknown	19310532-19312286 REVERSE	not assigned.not annotated	#N/A
At3g52190	0.293819	0.579454	1.1081	development.unspecified	PHF1 | PHF1 (PHOSPHATE TRANSPORTER TRAFFIC FACILITATOR1); nucleotide binding | chr3	not assigned.annotated	#N/A
At3g52840	-2.5009	-2.43301	-3.4989	cell wall.degradation.mannan-xylose-arabinose-fucose	BGAL2 | BGAL2 (beta-galactosidase 2); beta-galactosidase/ catalytic/ cation binding | chr3	Cell wall.pectin.rhamnogalacturonan I.modification and degradation.beta-galactosidase	Cell wall.pectin.rhamnogalacturonan I.modification and degradation.beta-galactosidase (original description: none)
At3g52930	0.750278	0.983163	2.16908	glycolysis.unclear/dually targeted.aldolase	19626748-19629073 REVERSE	Cellular respiration.glycolysis.cytosolic glycolysis.aldolase	Cellular respiration.glycolysis.cytosolic glycolysis.aldolase (original description: none)
At3g53020	0.26499	0.307551	1.1334	protein.synthesis.ribosomal protein.eukaryotic.60S subunit.L24	STV1, RPL24B, RPL24 | STV1 (SHORT VALVE1); structural constituent of ribosome | chr3	RNA biosynthesis.RNA polymerase II-dependent transcription.miRNA biogenesis.STV1 pri-miRNA recruitment factor	RNA biosynthesis.RNA polymerase II-dependent transcription.miRNA biogenesis.STV1 pri-miRNA recruitment factor (original description: none)
At3g53110	0.306566	0.382884	1.12777	DNA.synthesis/chromatin structure	LOS4 | LOS4 (LOW EXPRESSION OF OSMOTICALLY RESPONSIVE GENES 4); ATP-dependent helicase/ RNA helicase/ RNA-dependent ATPase | chr3	RNA processing.messenger ribonucleoprotein particle (mRNP).mRNP remodeling.DBP5/LOS4 ATP-dependent helicase	RNA processing.messenger ribonucleoprotein particle (mRNP).mRNP remodeling.DBP5/LOS4 ATP-dependent helicase (original description: none)
At3g53130	-0.385276	-0.752181	-1.56937	secondary metabolism.isoprenoids.carotenoids.carotenoid epsilon ring hydroxylase	LUT1, CYP97C1 | LUT1 (LUTEIN DEFICIENT 1); epsilon hydroxylase/ oxygen binding | chr3	Secondary metabolism.terpenoids.terpenoid synthesis.carotenoid metabolism.xanthophyll synthesis.carotenoid epsilon ring hydroxylase	Secondary metabolism.terpenoids.terpenoid synthesis.carotenoid metabolism.xanthophyll synthesis.carotenoid epsilon ring hydroxylase (original description: none)
At3g53180	-0.663539	-0.31796	-1.09774	N-metabolism.ammonia metabolism.glutamine synthetase	19706894-19711439 FORWARD	not assigned.not annotated	#N/A
At3g53940	1.30135	1.37358	1.35191	transport.metabolite transporters at the mitochondrial membrane	19971019-19973769 REVERSE	Solute transport.carrier-mediated transport.MC-type solute transporter	Solute transport.carrier-mediated transport.MC-type solute transporter (original description: none)
At3g53960	-1.41527	-1.45142	-1.76244	transport.peptides and oligopeptides	19978122-19980959 REVERSE	Solute transport.carrier-mediated transport.MFS superfamily.NRT1/PTR anion transporter	Solute transport.carrier-mediated transport.MFS superfamily.NRT1/PTR anion transporter (original description: none)
At3g53990	-1.32721	-1.8038	1.48927	stress.abiotic.cold	19989337-19991134 REVERSE	not assigned.not annotated	#N/A
At3g54720	-2.05365	-1.58312	-1.73887	protein.degradation	AMP1, COP2, HPT, PT | AMP1 (ALTERED MERISTEM PROGRAM 1); carboxypeptidase/ dipeptidase | chr3	Protein degradation.peptidase families.metallopeptidase activities.carboxypeptidase activities.M28 carboxypeptidase	Protein degradation.peptidase families.metallopeptidase activities.carboxypeptidase activities.M28 carboxypeptidase (original description: none)
At3g54890	-0.64528	-0.940982	-2.37023	PS.lightreaction.photosystem I.LHC-I	LHCA1 | LHCA1; chlorophyll binding | chr3	Photosynthesis.photophosphorylation.photosystem I.LHC-I complex.LHCa1-type component	Photosynthesis.photophosphorylation.photosystem I.LHC-I complex.LHCa1-type component (original description: none)
At3g55010	0.42052	0.366039	2.08377	nucleotide metabolism.synthesis.purine.AIR synthase	ATPURM, PUR5 | PUR5; ATP binding / phosphoribosylformylglycinamidine cyclo-ligase | chr3	Nucleotide metabolism.purines.ribonucleotide (RN) anabolism.aminoimidazole RN synthase	Nucleotide metabolism.purines.ribonucleotide (RN) anabolism.aminoimidazole RN synthase (original description: none)
At3g55160	0.677707	0.700107	1.8076	not assigned.unknown	11 plant structures; EXPRESSED DURING	RNA processing.RNA modification.rRNA/tRNA methylation.TRM7-TRM732/TRM734 tRNA cytidine/guanosine-methyltransferase complex.TRM732 component	RNA processing.RNA modification.rRNA/tRNA methylation.TRM7-TRM732/TRM734 tRNA cytidine/guanosine-methyltransferase complex.TRM732 component (original description: none)
At3g55510	1.23484	1.11744	2.0023	not assigned.unknown	RBL | RBL (REBELOTE) | chr3	not assigned.annotated	#N/A
At3g55605	0.717427	0.943998	1.84149	not assigned.no ontology	20622620-20624002 FORWARD	not assigned.annotated	#N/A
At3g55620	0.457485	0.674799	1.94395	protein.synthesis.ribosome biogenesis.Pre-rRNA processing and modifications.misc	emb1624 | emb1624 (embryo defective 1624); ribosome binding / translation initiation factor | chr3	Protein biosynthesis.translation initiation.eIF6 ribosome assembly factor	Protein biosynthesis.translation initiation.eIF6 ribosome assembly factor (original description: none)
At3g55630	-1.09539	-1.30304	-2.36199	C1-metabolism.tetrahydrofolate synthase	ATDFD | ATDFD (A. THALIANA DHFS-FPGS HOMOLOG D); tetrahydrofolylpolyglutamate synthase | chr3	Coenzyme metabolism.tetrahydrofolate synthesis.folyl-polyglutamate synthetase	Coenzyme metabolism.tetrahydrofolate synthesis.folyl-polyglutamate synthetase (original description: none)
At3g55760	1.7962	1.67909	1.19693	not assigned.unknown	20700435-20703056 FORWARD	not assigned.not annotated	#N/A
At3g55770	-0.218219	-0.441584	-1.66449	RNA.regulation of transcription.General Transcription	20703239-20705320 FORWARD	RNA biosynthesis.transcriptional activation.LIM transcription factor	RNA biosynthesis.transcriptional activation.LIM transcription factor (original description: none)
At3g56040	-0.718754	-0.584147	-1.95522	not assigned.unknown	UGP3 | UGP3 (UDP-GLUCOSE PYROPHOSPHORYLASE 3) | chr3	Lipid metabolism.galactolipid and sulfolipid synthesis.plastidial UDP-glucose pyrophosphorylase	Lipid metabolism.galactolipid and sulfolipid synthesis.plastidial UDP-glucose pyrophosphorylase (original description: none)
At3g56060	1.19177	0.262957	-1.25697	misc.nitrilases, *nitrile lyases, berberine bridge enzymes, reticuline oxidases, troponine reductases	20803133-20806013 REVERSE	not assigned.annotated	#N/A
At3g56070	0.797497	0.874372	2.40299	cell.cycle.peptidylprolyl isomerase	ROC2 | ROC2 (ROTAMASE CYCLOPHILIN 2); cyclosporin A binding / peptidyl-prolyl cis-trans isomerase | chr3	Protein modification.protein folding and quality control.protein folding catalyst activities.Cyclophilin protein folding catalyst	Protein modification.protein folding and quality control.protein folding catalyst activities.Cyclophilin protein folding catalyst (original description: none)
At3g56120	0.48421	0.426423	1.005	not assigned.no ontology	20823146-20826543 FORWARD	RNA processing.RNA modification.rRNA/tRNA methylation.TRM5 tRNA guanosine-methyltransferase	RNA processing.RNA modification.rRNA/tRNA methylation.TRM5 tRNA guanosine-methyltransferase (original description: none)
At3g56140	-0.703594	-0.919597	-1.87892	not assigned.unknown	20829282-20832871 FORWARD	not assigned.annotated	#N/A
At3g56150	0.412718	0.380513	1.19669	protein.synthesis.initiation	EIF3C, ATEIF3C-1, EIF3C-1, ATTIF3C1, TIF3C1 | EIF3C (EUKARYOTIC TRANSLATION INITIATION FACTOR 3C); translation initiation factor | chr3	Protein biosynthesis.translation initiation.pre-initiation complex (PIC).eIF3 mRNA-to-PIC binding complex.eIF3c component	Protein biosynthesis.translation initiation.pre-initiation complex (PIC).eIF3 mRNA-to-PIC binding complex.eIF3c component (original description: none)
At3g56200	0.764712	1.06996	1.47083	transport.amino acids	20850029-20852027 FORWARD	Solute transport.carrier-mediated transport.APC superfamily.AAAP family.AAAP-type transporter	Solute transport.carrier-mediated transport.APC superfamily.AAAP family.AAAP-type transporter (original description: none)
At3g56430	0.505882	0.642379	1.05529	not assigned.unknown	molecular_function unknown; INVOLVED IN	not assigned.not annotated	#N/A
At3g56650	-0.314116	-0.688267	-3.11333	PS.lightreaction.photosystem II.PSII polypeptide subunits	20984752-20986131 FORWARD	not assigned.annotated	#N/A
At3g56940	-0.717582	-0.557753	-2.87904	tetrapyrrole synthesis.magnesium-protoporphyrin IX monomethyl ester (oxidative) cyclase	CRD1, CHL27, ACSF | CRD1 (COPPER RESPONSE DEFECT 1); DNA binding / magnesium-protoporphyrin IX monomethyl ester (oxidative) cyclase | chr3	Coenzyme metabolism.tetrapyrrol biosynthesis.chlorophyll metabolism.Mg-protoporphyrin IX monomethylester cyclase complex.CRD1 catalytic component	Coenzyme metabolism.tetrapyrrol biosynthesis.chlorophyll metabolism.Mg-protoporphyrin IX monomethylester cyclase complex.CRD1 catalytic component (original description: none)
At3g57000	0.821968	0.582138	1.3926	not assigned.no ontology	21092268-21094297 FORWARD	not assigned.not annotated	#N/A
At3g57020	-1.26531	-0.936003	-1.35147	secondary metabolism.N misc.alkaloid-like	21098315-21100360 REVERSE	Enzyme classification.EC_4 lyases.EC_4.3 carbon-nitrogen lyase	#N/A
At3g57040	-1.39737	-1.49182	-1.56988	RNA.regulation of transcription.ARR	ARR9, ATRR4 | ARR9 (RESPONSE REGULATOR 9); transcription regulator/ two-component response regulator | chr3	Phytohormones.cytokinin.perception and signal transduction.A-type ARR response negative regulator	Phytohormones.cytokinin.perception and signal transduction.A-type ARR response negative regulator (original description: none)
At3g57080	-0.560688	-0.735876	-1.25322	RNA.transcription	RPB5B, NRPE5 | NRPE5; DNA binding / DNA-directed RNA polymerase | chr3	RNA biosynthesis.DNA-dependent RNA polymerase (Pol) complexes.regulatory subunits.subunit 5	RNA biosynthesis.DNA-dependent RNA polymerase (Pol) complexes.regulatory subunits.subunit 5 (original description: none)
At3g57490	0.589069	0.392546	1.93049	protein.synthesis.ribosomal protein.eukaryotic.40S subunit.S2	21279666-21280948 REVERSE	Protein biosynthesis.cytosolic ribosome.small subunit (SSU).SSU proteome.RPS2 component	Protein biosynthesis.cytosolic ribosome.small subunit (SSU).SSU proteome.RPS2 component (original description: none)
At3g57610	0.217436	0.272758	1.09118	nucleotide metabolism.synthesis.purine.adenylosuccinate synthase	ADSS | ADSS (ADENYLOSUCCINATE SYNTHASE); adenylosuccinate synthase | chr3	Nucleotide metabolism.purines.ribonucleotide (RN) anabolism.adenylosuccinate synthase	Nucleotide metabolism.purines.ribonucleotide (RN) anabolism.adenylosuccinate synthase (original description: none)
At3g57940	1.22815	1.25279	1.88738	not assigned.unknown	21449298-21455961 FORWARD	not assigned.annotated	#N/A
At3g58100	2.68046	2.29222	1.06755	misc.beta 1,3 glucan hydrolases	PDCB5 | PDCB5 (PLASMODESMATA CALLOSE-BINDING PROTEIN 5); callose binding / polysaccharide binding | chr3	not assigned.annotated	#N/A
At3g58660	0.789281	0.744643	1.5789	protein.synthesis.ribosomal protein.eukaryotic.60S subunit.unknown	21701534-21703114 FORWARD	not assigned.not annotated	#N/A
At3g58700	0.307747	0.409432	1.25825	protein.synthesis.ribosomal protein.eukaryotic.60S subunit.L11	21711563-21712955 FORWARD	Protein biosynthesis.cytosolic ribosome.large subunit (LSU).LSU proteome component.RPL11 component	Protein biosynthesis.cytosolic ribosome.large subunit (LSU).LSU proteome component.RPL11 component (original description: none)
At3g58710	-0.748456	-1.02844	1.0764	RNA.regulation of transcription.WRKY domain transcription factor family	WRKY69, ATWRKY69 | WRKY69; transcription factor | chr3	RNA biosynthesis.transcriptional activation.WRKY transcription factor	RNA biosynthesis.transcriptional activation.WRKY transcription factor (original description: none)
At3g58840	0.634138	0.670651	1.18229	not assigned.unknown	mitochondrion, plastid; EXPRESSED IN	Cell cycle.organelle machineries.organelle fission.mitochondrion and peroxisome division.PMD division factor	Cell cycle.organelle machineries.organelle fission.mitochondrion and peroxisome division.PMD division factor (original description: none)
At3g59220	1.91136	2.08411	1.0246	signalling.G-proteins	PRN, PRN1, ATPIRIN1 | PRN (PIRIN); calmodulin binding | chr3	not assigned.annotated	#N/A
At3g59400	-1.30847	-0.763487	-1.77481	tetrapyrrole synthesis.regulation	GUN4 | GUN4; enzyme binding / tetrapyrrole binding | chr3	Coenzyme metabolism.tetrapyrrol biosynthesis.chlorophyll metabolism.magnesium-chelatase complex.GUN4 cofactor	Coenzyme metabolism.tetrapyrrol biosynthesis.chlorophyll metabolism.magnesium-chelatase complex.GUN4 cofactor (original description: none)
At3g59820	1.11237	1.41607	1.30797	signalling.calcium	22098028-22102086 REVERSE	not assigned.not annotated	#N/A
At3g59940	-2.66238	-2.45073	-3.36076	protein.degradation.ubiquitin.E3.SCF.FBOX	22142900-22144439 FORWARD	Secondary metabolism.phenolics.regulation of key enzymes.KFB-PAL proteolytic phenylalanine ammonia-lyase regulator	Secondary metabolism.phenolics.regulation of key enzymes.KFB-PAL proteolytic phenylalanine ammonia-lyase regulator (original description: none)
At3g60130	-1.88978	-2.57313	-2.23314	misc.gluco-, galacto- and mannosidases	BGLU16 | BGLU16 (BETA GLUCOSIDASE 16); catalytic/ cation binding / hydrolase, hydrolyzing O-glycosyl compounds | chr3	Enzyme classification.EC_3 hydrolases.EC_3.2 glycosylase	#N/A
At3g60220	-1.36936	-1.09139	-1.90688	protein.degradation.ubiquitin.E3.RING	ATL4 | ATL4; protein binding / zinc ion binding | chr3	Protein degradation.peptide tagging.Ubiquitin (UBQ)-anchor addition (ubiquitylation).UBQ-ligase E3 activities.RING-domain E3 ligase activities.RING-H2-type E3 ligase	Protein degradation.peptide tagging.Ubiquitin (UBQ)-anchor addition (ubiquitylation).UBQ-ligase E3 activities.RING-domain E3 ligase activities.RING-H2-type E3 ligase (original description: none)
At3g60300	-0.343793	-0.322857	-1.21824	protein.degradation.ubiquitin.E3.RING	22285311-22287479 FORWARD	not assigned.not annotated	#N/A
At3g60360	0.988756	0.851207	1.69812	not assigned.unknown	EDA14, UTP11 | EDA14 (EMBRYO SAC DEVELOPMENT ARREST 14) | chr3	Protein biosynthesis.cytosolic ribosome.small subunit (SSU).SSU processome.UTP11 assembly factor	Protein biosynthesis.cytosolic ribosome.small subunit (SSU).SSU processome.UTP11 assembly factor (original description: none)
At3g60390	-2.01973	-2.05137	-1.32217	RNA.regulation of transcription.HB,Homeobox transcription factor family	HAT3 | HAT3 (HOMEOBOX-LEUCINE ZIPPER PROTEIN 3); transcription factor | chr3	RNA biosynthesis.transcriptional activation.HB (Homeobox) superfamily.HD-ZIP I/II transcription factor	RNA biosynthesis.transcriptional activation.HB (Homeobox) superfamily.HD-ZIP I/II transcription factor (original description: none)
At3g60510	-0.358181	-0.45869	-1.26219	lipid metabolism.lipid degradation.beta-oxidation.enoyl CoA hydratase	22356952-22360147 REVERSE	Enzyme classification.EC_3 hydrolases.EC_3.1 hydrolase acting on ester bond	#N/A
At3g60530	-1.63359	-1.45779	-1.01222	RNA.regulation of transcription.C2C2(Zn) GATA transcription factor family	22373215-22374387 FORWARD	RNA biosynthesis.transcriptional activation.C2C2 superfamily.GATA transcription factor	RNA biosynthesis.transcriptional activation.C2C2 superfamily.GATA transcription factor (original description: none)
At3g60880	0.483281	0.318049	1.03611	amino acid metabolism.synthesis.aspartate family.lysine.dihydrodipicolinate synthase	DHDPS, DHDPS1 | dihydrodipicolinate synthase 1 (DHDPS1) (DHDPS) (DHPS1) | chr3	Amino acid metabolism.biosynthesis.aspartate family.aspartate-derived amino acids.lysine.hydroxy-tetrahydrodihydrodipicolinate synthase	Amino acid metabolism.biosynthesis.aspartate family.aspartate-derived amino acids.lysine.hydroxy-tetrahydrodihydrodipicolinate synthase (original description: none)
At3g61060	-0.701305	-1.15287	-3.72706	misc.myrosinases-lectin-jacalin	AtPP2-A13 | AtPP2-A13 (Arabidopsis thaliana phloem protein 2-A13); carbohydrate binding | chr3	Protein degradation.peptide tagging.Ubiquitin (UBQ)-anchor addition (ubiquitylation).UBQ-ligase E3 activities.Cullin-based ubiquitylation complexes.SKP1-CUL1-FBX (SCF) E3 ligase complexes.F-BOX substrate adaptor components.FBX component	Protein degradation.peptide tagging.Ubiquitin (UBQ)-anchor addition (ubiquitylation).UBQ-ligase E3 activities.Cullin-based ubiquitylation complexes.SKP1-CUL1-FBX (SCF) E3 ligase complexes.F-BOX substrate adaptor components.FBX component (original descript
At3g61140	0.909934	0.961888	1.53164	signalling.light.COP9 signalosome	FUS6, ATFUS6, CSN1, COP11, EMB78, ATSK31, SK31 | FUS6 (FUSCA 6) | chr3	Protein degradation.peptide tagging.Related-to-Ubiquitin (RUB/NEDD8)-anchor modification (neddylation).RUB deconjugation of neddylated cullin.COP9 signalosome complex.CSN1 component	Protein degradation.peptide tagging.Related-to-Ubiquitin (RUB/NEDD8)-anchor modification (neddylation).RUB deconjugation of neddylated cullin.COP9 signalosome complex.CSN1 component (original description: none)
At3g61240	0.419965	0.38561	1.20143	DNA.synthesis/chromatin structure	22666183-22669757 FORWARD	not assigned.annotated	#N/A
At3g61470	-0.37651	-0.630716	-3.05506	PS.lightreaction.photosystem I.LHC-I	Symbols	Photosynthesis.photophosphorylation.photosystem I.LHC-I complex.LHCa2-type component	Photosynthesis.photophosphorylation.photosystem I.LHC-I complex.LHCa2-type component (original description: none)
At3g61530	-0.884369	-0.691148	-1.97893	Co-factor and vitamine metabolism.pantothenate.3-methyl-2-oxobutanoate hydroxymethyltransferase (KPHMT,PANB)	PANB2 | PANB2; 3-methyl-2-oxobutanoate hydroxymethyltransferase | chr3	Coenzyme metabolism.coenzyme A synthesis.pantothenate synthesis.ketopantoate hydroxymethyltransferase	Coenzyme metabolism.coenzyme A synthesis.pantothenate synthesis.ketopantoate hydroxymethyltransferase (original description: none)
At3g61600	-0.47591	-0.302417	-1.16712	not assigned.no ontology.BTB/POZ domain-containing protein	ATPOB1 | ATPOB1; protein binding | chr3	Protein degradation.peptide tagging.Ubiquitin (UBQ)-anchor addition (ubiquitylation).UBQ-ligase E3 activities.Cullin-based ubiquitylation complexes.CUL3-BTB E3 ligase complexes.BTB/POZ substrate adaptor components.LRB-type component	Protein degradation.peptide tagging.Ubiquitin (UBQ)-anchor addition (ubiquitylation).UBQ-ligase E3 activities.Cullin-based ubiquitylation complexes.CUL3-BTB E3 ligase complexes.BTB/POZ substrate adaptor components.LRB-type component (original description:
At3g61620	0.444721	0.49343	1.70262	DNA.unspecified	RRP41 | RRP41; 3'-5'-exoribonuclease/ RNA binding | chr3	RNA processing.RNA decay.exosome complex.EXO9 core complex.RRP41 component	RNA processing.RNA decay.exosome complex.EXO9 core complex.RRP41 component (original description: none)
At3g62010	-0.665612	-0.535496	-1.16707	protein.postranslational modification	22964677-22971384 FORWARD	not assigned.not annotated	#N/A
At3g62410	-2.0005	-2.34758	-2.62796	PS.calvin cycle	CP12-2, CP12 | CP12-2; protein binding | chr3	not assigned.annotated	#N/A
At3g62650	-2.38102	-1.97014	-1.40386	transport.metabolite transporters at the mitochondrial membrane	23168061-23169187 FORWARD	not assigned.not annotated	#N/A
At3g62910	-0.31866	-0.746134	-1.33878	protein.synthesis.release	APG3 | APG3 (ALBINO AND PALE GREEN); translation release factor/ translation release factor, codon specific | chr3	Protein biosynthesis.organelle translation machineries.translation termination.PrfA-type peptide chain release factor	Protein biosynthesis.organelle translation machineries.translation termination.PrfA-type peptide chain release factor (original description: none)
At3g62930	-2.39093	-2.50328	-2.21777	redox.glutaredoxins	23261442-23261927 REVERSE	Protein modification.S-glutathionylation and deglutathionylation.glutaredoxin	Protein modification.S-glutathionylation and deglutathionylation.glutaredoxin (original description: none)
At3g62940	0.335965	0.301139	1.61437	protein.degradation.cysteine protease	23262950-23264709 REVERSE	Protein degradation.peptide tagging.Ubiquitin (UBQ)-anchor addition (ubiquitylation).UBQ deconjugation.OTU5 deubiquitinating protease	Protein degradation.peptide tagging.Ubiquitin (UBQ)-anchor addition (ubiquitylation).UBQ deconjugation.OTU5 deubiquitinating protease (original description: none)
At3g62950	-0.430314	-0.927216	-2.30173	redox.glutaredoxins	23266249-23266934 FORWARD	Protein modification.S-glutathionylation and deglutathionylation.glutaredoxin	Protein modification.S-glutathionylation and deglutathionylation.glutaredoxin (original description: none)
At3g62980	-1.2715	-0.854657	-1.66586	hormone metabolism.auxin.signal transduction	TIR1 | TIR1 (TRANSPORT INHIBITOR RESPONSE 1); auxin binding / protein binding / ubiquitin-protein ligase | chr3	Phytohormones.auxin.perception and signal transduction.receptor complex.TIR1/AFB-type component	Phytohormones.auxin.perception and signal transduction.receptor complex.TIR1/AFB-type component (original description: none)
At3g63090	0.892119	0.74263	1.50223	not assigned.unknown	23313428-23314989 FORWARD	not assigned.annotated	#N/A
At4g00050	-3.15865	-2.83717	-1.65459	RNA.regulation of transcription.bHLH,Basic Helix-Loop-Helix family	UNE10 | UNE10 (unfertilized embryo sac 10); DNA binding / transcription factor | chr4	RNA biosynthesis.transcriptional activation.bHLH transcription factor	RNA biosynthesis.transcriptional activation.bHLH transcription factor (original description: none)
At4g00110	0.749988	0.610558	1.15282	cell wall.precursor synthesis.GAE	GAE3 | GAE3 (UDP-D-GLUCURONATE 4-EPIMERASE 3); UDP-glucuronate 4-epimerase/ catalytic | chr4	Carbohydrate metabolism.nucleotide sugar biosynthesis.UDP-D-galacturonic acid synthesis.UDP-D-glucuronic acid 4-epimerase	Carbohydrate metabolism.nucleotide sugar biosynthesis.UDP-D-galacturonic acid synthesis.UDP-D-glucuronic acid 4-epimerase (original description: none)
At4g00740	1.07799	0.699141	1.02336	stress.abiotic.drought/salt	307431-310482 REVERSE	Cell wall.pectin.homogalacturonan.synthesis.QUA-type methyltransferase	Cell wall.pectin.homogalacturonan.synthesis.QUA-type methyltransferase (original description: none)
At4g00755	-0.61353	-0.723082	-1.28282	protein.degradation.ubiquitin.E3.SCF.FBOX	325065-327008 FORWARD	not assigned.annotated	#N/A
At4g00895	-0.425881	-0.488061	-1.28489	PS.lightreaction.ATP synthase.delta chain	381788-382643 FORWARD	not assigned.not annotated	#N/A
At4g00950	-2.14229	-2.28859	-1.38599	RNA.regulation of transcription.C2C2(Zn) DOF zinc finger family	MEE47 | MEE47 (maternal effect embryo arrest 47); transcription factor | chr4	not assigned.annotated	#N/A
At4g01026	-1.49094	-1.2568	-3.23752	not assigned.unknown	447052-448511 FORWARD	Phytohormones.abscisic acid.perception and signalling.PYR/PYL-receptor.cytoplasm-localized receptor complex.PYL/RCAR-type receptor component	Phytohormones.abscisic acid.perception and signalling.PYR/PYL-receptor.cytoplasm-localized receptor complex.PYL/RCAR-type receptor component (original description: none)
At4g01130	-1.97201	-2.14908	-2.37464	misc.acyl transferases	485833-488007 FORWARD	not assigned.annotated	#N/A
At4g01330	-2.38079	-2.1515	-2.01985	PS.lightreaction.state transition	550420-552941 FORWARD	Protein modification.phosphorylation.TKL kinase superfamily.RLCK-V kinase	Protein modification.phosphorylation.TKL kinase superfamily.RLCK-V kinase (original description: none)
At4g01560	0.817709	0.736348	1.43831	protein.synthesis.ribosome biogenesis.BRIX	MEE49 | MEE49 (maternal effect embryo arrest 49) | chr4	not assigned.not annotated	#N/A
At4g01660	1.00003	1.16276	1.29285	mitochondrial electron transport / ATP synthesis.unspecified	ATABC1, ATATH10 | ATABC1 (ARABIDOPSIS THALIANA ABC TRANSPORTER 1); transporter | chr4	Coenzyme metabolism.prenylquinone synthesis.accessory proteins.ABC1-type kinase (COQ8)	Coenzyme metabolism.prenylquinone synthesis.accessory proteins.ABC1-type kinase (COQ8) (original description: none)
At4g01790	0.701141	0.798807	1.12403	protein.synthesis.ribosomal protein.eukaryotic.60S subunit.L7A	769865-770835 FORWARD	RNA processing.ribonuclease activities.RNase P ribonuclease activities.RNA-dependent RNase P complex.RPP38/POP3 component	RNA processing.ribonuclease activities.RNase P ribonuclease activities.RNA-dependent RNase P complex.RPP38/POP3 component (original description: none)
At4g01800	-0.241328	-0.423281	-1.35771	protein.targeting.chloroplast	770722-776131 REVERSE	Protein translocation.chloroplast.thylakoid membrane Sec1 translocation system.SecA1 component	Protein translocation.chloroplast.thylakoid membrane Sec1 translocation system.SecA1 component (original description: none)
At4g02220	0.858354	1.25421	1.81258	RNA.regulation of transcription.unclassified	976278-979163 FORWARD	not assigned.not annotated	#N/A
At4g02400	0.945213	0.818104	1.53528	RNA.processing.splicing	molecular_function unknown; INVOLVED IN	Protein biosynthesis.cytosolic ribosome.small subunit (SSU).SSU processome.UTP14 assembly factor	Protein biosynthesis.cytosolic ribosome.small subunit (SSU).SSU processome.UTP14 assembly factor (original description: none)
At4g02770	-0.541409	-0.812479	-1.76308	PS.lightreaction.photosystem I.PSI polypeptide subunits	PSAD-1 | PSAD-1 (photosystem I subunit D-1) | chr4	Photosynthesis.photophosphorylation.photosystem I.PS-I complex.component PsaD	Photosynthesis.photophosphorylation.photosystem I.PS-I complex.component PsaD (original description: none)
At4g02820	0.533562	0.421898	1.38038	RNA.regulation of transcription.putative transcription regulator	1258568-1260665 FORWARD	not assigned.annotated	#N/A
At4g02930	0.819201	0.993153	2.16556	protein.synthesis.elongation	1295409-1298404 REVERSE	Protein biosynthesis.organelle translation machineries.translation elongation.EF-Tu elongation factor	Protein biosynthesis.organelle translation machineries.translation elongation.EF-Tu elongation factor (original description: none)
At4g03110	-1.55459	-1.42731	-1.1125	RNA.RNA binding	1376306-1379420 REVERSE	not assigned.annotated	#N/A
At4g03430	1.29431	1.42121	1.24728	RNA.processing.splicing	STA1, EMB2770 | EMB2770 (EMBRYO DEFECTIVE 2770); RNA splicing factor, transesterification mechanism | chr4	RNA processing.RNA splicing.U2-type-intron-specific major spliceosome.U5 small nuclear ribonucleoprotein particle (snRNP).PRPF6/PRP1/STA1 protein component	RNA processing.RNA splicing.U2-type-intron-specific major spliceosome.U5 small nuclear ribonucleoprotein particle (snRNP).PRPF6/PRP1/STA1 protein component (original description: none)
At4g03510	-1.09258	-1.37283	-2.24757	protein.degradation.ubiquitin.E3.RING	RMA1 | RMA1; protein binding / ubiquitin-protein ligase/ zinc ion binding | chr4	Protein degradation.peptide tagging.Ubiquitin (UBQ)-anchor addition (ubiquitylation).UBQ-ligase E3 activities.RING-domain E3 ligase activities.RING-HCa-type E3 ligase	Protein degradation.peptide tagging.Ubiquitin (UBQ)-anchor addition (ubiquitylation).UBQ-ligase E3 activities.RING-domain E3 ligase activities.RING-HCa-type E3 ligase (original description: none)
At4g03560	-1.06417	-1.00934	-1.47081	transport.calcium	ATTPC1, TPC1, ATCCH1, FOU2 | ATTPC1 (TWO-PORE CHANNEL 1); calcium channel/ voltage-gated calcium channel | chr4	Solute transport.channels.VIC superfamily.voltage-gated calcium cation channel (TPC-type)	Solute transport.channels.VIC superfamily.voltage-gated calcium cation channel (TPC-type) (original description: none)
At4g04040	-0.90556	-1.20175	-2.88894	glycolysis.cytosolic branch.pyrophosphate-fructose-6-P phosphotransferase	MEE51 | MEE51 (maternal effect embryo arrest 51); diphosphate-fructose-6-phosphate 1-phosphotransferase | chr4	Cellular respiration.glycolysis.cytosolic glycolysis.phosphofructokinase activities.pyrophosphate-dependent phosphofructokinase	Cellular respiration.glycolysis.cytosolic glycolysis.phosphofructokinase activities.pyrophosphate-dependent phosphofructokinase (original description: none)
At4g04180	1.51828	1.72087	1.20283	protein.degradation.AAA type	2020436-2023992 FORWARD	not assigned.annotated	#N/A
At4g04330	-2.39371	-2.13432	-3.86466	not assigned.unknown	2116553-2118597 REVERSE	Photosynthesis.calvin cycle.ribulose-1,5-bisphosphat carboxylase/oxygenase (RuBisCo) activity.RuBisCo assembly.RbcX assembly factor	Photosynthesis.calvin cycle.ribulose-1,5-bisphosphat carboxylase/oxygenase (RuBisCo) activity.RuBisCo assembly.RbcX assembly factor (original description: none)
At4g04340	-1.26575	-1.00096	-2.05998	stress.abiotic.drought/salt	2122908-2126844 FORWARD	Solute transport.channels.OSCA calcium-permeable channel	Solute transport.channels.OSCA calcium-permeable channel (original description: none)
At4g04640	-0.29777	-0.361994	-2.86888	PS.lightreaction.ATP synthase.gamma chain	ATPC1 | ATPC1; enzyme regulator | chr4	Photosynthesis.photophosphorylation.ATP synthase complex.peripheral CF1 subcomplex.subunit gamma	Photosynthesis.photophosphorylation.ATP synthase complex.peripheral CF1 subcomplex.subunit gamma (original description: none)
At4g04870	0.641504	0.491658	-1.08832	lipid metabolism.Phospholipid synthesis	CLS | CLS (CARDIOLIPIN SYNTHASE); cardiolipin synthase/ phosphatidyltransferase | chr4	Lipid metabolism.glycerolipid synthesis.cardiolipin.cardiolipin synthase	Lipid metabolism.glycerolipid synthesis.cardiolipin.cardiolipin synthase (original description: none)
At4g04940	1.22099	1.14742	1.27616	protein.synthesis.ribosome biogenesis.Pre-rRNA processing and modifications.WD-repeat proteins	2511028-2517193 REVERSE	not assigned.not annotated	#N/A
At4g04950	0.304176	0.420868	1.58849	redox.thioredoxin	2517666-2519977 REVERSE	not assigned.annotated	#N/A
At4g05070	-2.86793	-2.79396	-2.46841	not assigned.unknown	2593595-2594119 REVERSE	not assigned.not annotated	#N/A
At4g05180	-0.655041	-1.20966	-2.9923	PS.lightreaction.photosystem II.PSII polypeptide subunits	PSBQ, PSBQ-2, PSII-Q | PSBQ-2; calcium ion binding | chr4	Photosynthesis.photophosphorylation.photosystem II.PS-II complex.oxygen-evolving center (OEC) extrinsic proteins.Viridiplantae-specific components.OEC16 component PsbQ	Photosynthesis.photophosphorylation.photosystem II.PS-II complex.oxygen-evolving center (OEC) extrinsic proteins.Viridiplantae-specific components.OEC16 component PsbQ (original description: none)
At4g05330	-0.40479	-0.677586	-1.12297	RNA.regulation of transcription.C2H2 zinc finger family	AGD13 | AGD13 (ARF-GAP domain 13); ARF GTPase activator/ zinc ion binding | chr4	Vesicle trafficking.Coat protein I (COPI) coatomer machinery.ARF-GTPase-activating (ARF-GAP) activities.class III ARF-GAP protein	Vesicle trafficking.Coat protein I (COPI) coatomer machinery.ARF-GTPase-activating (ARF-GAP) activities.class III ARF-GAP protein (original description: none)
At4g05400	0.493614	0.425971	1.6491	not assigned.unknown	2741186-2742949 FORWARD	not assigned.not annotated	#N/A
At4g05410	0.864295	0.811904	2.55664	signalling.G-proteins	2742932-2745627 REVERSE	Protein biosynthesis.cytosolic ribosome.small subunit (SSU).SSU processome.Rrp9/YAO1 assembly factor	Protein biosynthesis.cytosolic ribosome.small subunit (SSU).SSU processome.Rrp9/YAO1 assembly factor (original description: none)
At4g05440	1.26121	1.37443	1.94215	stress.abiotic	EDA35 | EDA35 (embryo sac development arrest 35) | chr4	not assigned.not annotated	#N/A
At4g05450	0.668075	0.575748	2.02957	misc. other Ferredoxins and Rieske domain	ATMFDX1, MFDX1 | adrenodoxin-like ferredoxin 2 | chr4	Coenzyme metabolism.iron-sulfur cluster assembly machineries.mitochondrial ISC system.assembly phase.adrenodoxin component	Coenzyme metabolism.iron-sulfur cluster assembly machineries.mitochondrial ISC system.assembly phase.adrenodoxin component (original description: none)
At4g08170	1.14309	1.28781	1.03148	signalling.phosphinositides.inositol-1,3,4-trisphosphate 5/6-kinase	5163399-5167179 REVERSE	Enzyme classification.EC_2 transferases.EC_2.7 transferase transferring phosphorus-containing group	#N/A
At4g08390	0.298426	0.416506	1.96589	redox.ascorbate and glutathione.ascorbate	SAPX | SAPX (STROMAL ASCORBATE PEROXIDASE); L-ascorbate peroxidase | chr4	Redox homeostasis.hydrogen peroxide removal.ascorbate-glutathione cycle.ascorbate peroxidase (APX)	Redox homeostasis.hydrogen peroxide removal.ascorbate-glutathione cycle.ascorbate peroxidase (APX) (original description: none)
At4g08920	-1.61712	-1.08502	-1.45533	signalling.light	CRY1, BLU1, HY4, OOP2, ATCRY1 | CRY1 (CRYPTOCHROME 1); ATP binding / blue light photoreceptor/ protein homodimerization/ protein kinase | chr4	External stimuli response.light.UV-A/blue light.cryptochrome-mediated photoperception.CRY cryptochrome photoreceptor	External stimuli response.light.UV-A/blue light.cryptochrome-mediated photoperception.CRY cryptochrome photoreceptor (original description: none)
At4g08950	-2.50468	-2.47437	2.87629	signalling.in sugar and nutrient physiology	EXO | EXO (EXORDIUM) | chr4	not assigned.annotated	#N/A
At4g09010	-0.201857	-0.514835	-2.78456	redox.ascorbate and glutathione.ascorbate	APX4 | APX4 (ASCORBATE PEROXIDASE 4); heme binding / peroxidase | chr4	Redox homeostasis.hydrogen peroxide removal.ascorbate-glutathione cycle.ascorbate peroxidase (APX)	Redox homeostasis.hydrogen peroxide removal.ascorbate-glutathione cycle.ascorbate peroxidase (APX) (original description: none)
At4g09460	-1.94123	-1.85409	-2.2257	RNA.regulation of transcription.MYB domain transcription factor family	ATMYB6 | ATMYB6; DNA binding / transcription factor | chr4	RNA biosynthesis.transcriptional activation.MYB superfamily.MYB transcription factor	RNA biosynthesis.transcriptional activation.MYB superfamily.MYB transcription factor (original description: none)
At4g09510	1.11027	0.959361	1.37482	major CHO metabolism.degradation.sucrose.invertases.neutral	CINV2 | beta-fructofuranosidase, putative / invertase, putative / saccharase, putative / beta-fructosidase, putative | chr4	not assigned.annotated	#N/A
At4g09760	-1.97759	-1.72714	-1.70203	lipid metabolism.Phospholipid synthesis.choline kinase	6148758-6151245 REVERSE	Lipid metabolism.glycerolipid synthesis.phosphatidylcholine.CDP-choline pathway.choline kinase	Lipid metabolism.glycerolipid synthesis.phosphatidylcholine.CDP-choline pathway.choline kinase (original description: none)
At4g10060	-1.58842	-1.89334	-2.25942	not assigned.unknown	6288827-6295402 FORWARD	Enzyme classification.EC_3 hydrolases.EC_3.2 glycosylase	#N/A
At4g10340	-0.632705	-0.950917	-3.98854	PS.lightreaction.photosystem II.LHC-II	LHCB5 | LHCB5 (LIGHT HARVESTING COMPLEX OF PHOTOSYSTEM II 5); chlorophyll binding | chr4	Photosynthesis.photophosphorylation.photosystem II.LHC-II complex.LHCb5-type component	Photosynthesis.photophosphorylation.photosystem II.LHC-II complex.LHCb5-type component (original description: none)
At4g11060	0.733631	0.920894	1.07269	not assigned.unknown	0	Cell cycle.organelle machineries.DNA replication.single-stranded DNA (ssDNA) maintenance.SSB-type ssDNA-binding protein	Cell cycle.organelle machineries.DNA replication.single-stranded DNA (ssDNA) maintenance.SSB-type ssDNA-binding protein (original description: none)
At4g11120	0.436314	0.57567	1.96687	protein.synthesis.elongation	6777802-6780166 FORWARD	Protein biosynthesis.organelle translation machineries.translation elongation.EF-Ts elongation factor	Protein biosynthesis.organelle translation machineries.translation elongation.EF-Ts elongation factor (original description: none)
At4g11330	-1.00375	-0.992201	-1.6466	signalling.MAP kinases	ATMPK5 | ATMPK5 (MAP KINASE 5); MAP kinase/ kinase | chr4	Cell cycle.cytokinesis.phragmoplast disassembly.NACK-PQR signalling pathway.NRK/MPK MAP-kinase	Cell cycle.cytokinesis.phragmoplast disassembly.NACK-PQR signalling pathway.NRK/MPK MAP-kinase (original description: none)
At4g11360	-1.27144	-1.46979	-2.24489	protein.degradation.ubiquitin.E3.RING	RHA1B | RHA1B; protein binding / zinc ion binding | chr4	Protein degradation.peptide tagging.Ubiquitin (UBQ)-anchor addition (ubiquitylation).UBQ-ligase E3 activities.RING-domain E3 ligase activities.RING-H2-type E3 ligase	Protein degradation.peptide tagging.Ubiquitin (UBQ)-anchor addition (ubiquitylation).UBQ-ligase E3 activities.RING-domain E3 ligase activities.RING-H2-type E3 ligase (original description: none)
At4g12130	0.885466	0.863054	1.92216	not assigned.no ontology	7263599-7265812 FORWARD	Coenzyme metabolism.iron-sulfur cluster assembly machineries.mitochondrial ISC system.transfer phase.IBA57 component	Coenzyme metabolism.iron-sulfur cluster assembly machineries.mitochondrial ISC system.transfer phase.IBA57 component (original description: none)
At4g12250	0.8009	0.791292	1.16094	cell wall.precursor synthesis.GAE	GAE5 | GAE5 (UDP-D-GLUCURONATE 4-EPIMERASE 5); UDP-glucuronate 4-epimerase/ catalytic | chr4	Carbohydrate metabolism.nucleotide sugar biosynthesis.UDP-D-galacturonic acid synthesis.UDP-D-glucuronic acid 4-epimerase	Carbohydrate metabolism.nucleotide sugar biosynthesis.UDP-D-galacturonic acid synthesis.UDP-D-glucuronic acid 4-epimerase (original description: none)
At4g12600	0.486186	0.406043	1.70021	protein.synthesis.ribosomal protein.eukaryotic.60S subunit.L7A	7453202-7454481 FORWARD	RNA processing.RNA splicing.U2-type-intron-specific major spliceosome.U4/U6 small nuclear ribonucleoprotein particle (snRNP).NHP2L1/SNU13 snRNP component	RNA processing.RNA splicing.U2-type-intron-specific major spliceosome.U4/U6 small nuclear ribonucleoprotein particle (snRNP).NHP2L1/SNU13 snRNP component (original description: none)
At4g12690	-1.93945	-2.51958	-1.23799	not assigned.unknown	7480807-7481870 FORWARD	not assigned.not annotated	#N/A
At4g12830	-0.361143	-0.584863	-2.53805	not assigned.no ontology	7531141-7533587 FORWARD	not assigned.not annotated	#N/A
At4g12970	-1.98042	-2.291	-2.93492	not assigned.unknown	7586143-7586849 REVERSE	Phytohormones.signalling peptides.CRP (cysteine-rich-peptide) category.EPF/EPFL family.EPF/EPFL precursor polypeptide	Phytohormones.signalling peptides.CRP (cysteine-rich-peptide) category.EPF/EPFL family.EPF/EPFL precursor polypeptide (original description: none)
At4g13030	-0.456359	-0.915489	-1.72372	not assigned.unknown	7607311-7609843 FORWARD	not assigned.not annotated	#N/A
At4g13070	0.615037	0.697656	1.2683	RNA.processing.splicing	7621346-7623360 REVERSE	not assigned.annotated	#N/A
At4g13330	0.929248	1.05951	1.29052	not assigned.unknown	7754248-7755955 REVERSE	not assigned.not annotated	#N/A
At4g13640	-0.406004	-0.618484	-1.37841	RNA.regulation of transcription.G2-like transcription factor family, GARP	UNE16 | UNE16 (unfertilized embryo sac 16); transcription factor | chr4	RNA biosynthesis.transcriptional activation.MYB superfamily.G2-like GARP transcription factor	RNA biosynthesis.transcriptional activation.MYB superfamily.G2-like GARP transcription factor (original description: none)
At4g13750	0.924606	0.799005	1.30084	not assigned.unknown	7975191-7987620 FORWARD	not assigned.not annotated	#N/A
At4g13830	-2.45561	-1.97442	-2.15006	stress.abiotic.heat	J20 | J20 (DNAJ-LIKE 20); heat shock protein binding | chr4	not assigned.annotated	#N/A
At4g13850	0.395289	0.278004	2.29867	RNA.RNA binding	ATGRP2, GR-RBP2, GRP2 | GR-RBP2 (GLYCINE-RICH RNA-BINDING PROTEIN 2); ATP binding / RNA binding / double-stranded DNA binding / single-stranded DNA binding | chr4	RNA processing.organelle machineries.RNA editing.ORRM-type RNA editing factor	RNA processing.organelle machineries.RNA editing.ORRM-type RNA editing factor (original description: none)
At4g14040	-1.28099	-1.98453	-3.86788	metal handling	Symbols	not assigned.annotated	#N/A
At4g14270	-1.93	-1.99466	-1.70158	not assigned.unknown	8218378-8219229 FORWARD	not assigned.annotated	#N/A
At4g14500	-0.570258	-0.269857	-1.42459	not assigned.no ontology	molecular_function unknown; INVOLVED IN	not assigned.not annotated	#N/A
At4g14540	-0.871	-1.01344	-2.44697	RNA.regulation of transcription.CCAAT box binding factor family, HAP3	NF-YB3 | NF-YB3 (NUCLEAR FACTOR Y, SUBUNIT B3); transcription factor | chr4	RNA biosynthesis.transcriptional activation.NF-Y transcription factor complex.NF-YB component	RNA biosynthesis.transcriptional activation.NF-Y transcription factor complex.NF-YB component (original description: none)
At4g14870	-0.756105	-1.18269	-2.14223	not assigned.unknown	8517192-8517902 FORWARD	Protein translocation.chloroplast.thylakoid membrane Sec1 translocation system.SecE1 component	Protein translocation.chloroplast.thylakoid membrane Sec1 translocation system.SecE1 component (original description: none)
At4g15110	-0.362552	-0.718034	-1.63978	misc.cytochrome P450	CYP97B3 | CYP97B3; electron carrier/ heme binding / iron ion binding / monooxygenase/ oxygen binding | chr4	Enzyme classification.EC_1 oxidoreductases.EC_1.14 oxidoreductase acting on paired donor with incorporation or reduction of molecular oxygen	#N/A
At4g15260	-1.33135	-0.818833	-2.01208	misc.UDP glucosyl and glucoronyl transferases	8713689-8715339 FORWARD	Phytohormones.abscisic acid.conjugation and degradation.abscisic acid UDP-glycosyltransferase	Phytohormones.abscisic acid.conjugation and degradation.abscisic acid UDP-glycosyltransferase (original description: none)
At4g15545	-0.799691	-0.708825	-2.08176	not assigned.unknown	8875918-8877799 FORWARD	not assigned.annotated	#N/A
At4g15560	-0.690471	-0.38366	-2.82983	secondary metabolism.isoprenoids.non-mevalonate pathway.DXS	CLA1, DEF, CLA, DXS, DXPS2 | CLA1 (CLOROPLASTOS ALTERADOS 1); 1-deoxy-D-xylulose-5-phosphate synthase | chr4	Secondary metabolism.terpenoids.methylerythritol phosphate pathway.DXS 1-deoxy-D-xylulose 5-phosphate synthase	Secondary metabolism.terpenoids.methylerythritol phosphate pathway.DXS 1-deoxy-D-xylulose 5-phosphate synthase (original description: none)
At4g15630	-2.31569	-2.11132	-1.79351	not assigned.no ontology	8917430-8918852 FORWARD	not assigned.annotated	#N/A
At4g15640	0.924222	1.29785	2.02508	not assigned.unknown	8918985-8921930 REVERSE	not assigned.not annotated	#N/A
At4g15660	-0.875921	-1.57111	-2.94817	redox.glutaredoxins	8925806-8926310 FORWARD	Protein modification.S-glutathionylation and deglutathionylation.glutaredoxin	Protein modification.S-glutathionylation and deglutathionylation.glutaredoxin (original description: none)
At4g15680	-1.19401	-1.79283	-2.37901	redox.glutaredoxins	8931652-8932295 FORWARD	Protein modification.S-glutathionylation and deglutathionylation.glutaredoxin	Protein modification.S-glutathionylation and deglutathionylation.glutaredoxin (original description: none)
At4g15690	-0.899666	-1.63465	-3.09968	redox.glutaredoxins	8934324-8934921 FORWARD	Protein modification.S-glutathionylation and deglutathionylation.glutaredoxin	Protein modification.S-glutathionylation and deglutathionylation.glutaredoxin (original description: none)
At4g15770	0.853065	0.725231	1.12061	protein.synthesis.ribosome biogenesis	8978006-8978876 FORWARD	not assigned.not annotated	#N/A
At4g16000	-0.664775	-1.3912	-1.76991	not assigned.unknown	9063845-9064481 REVERSE	not assigned.not annotated	#N/A
At4g16143	0.547813	0.516677	1.23311	protein.targeting.nucleus	IMPA-2 | IMPA-2 (IMPORTIN ALPHA ISOFORM 2); binding / protein transporter | chr4	Protein translocation.nucleus.nucleocytoplasmic transport.importin alpha adaptor proteins	Protein translocation.nucleus.nucleocytoplasmic transport.importin alpha adaptor proteins (original description: none)
At4g16190	-0.605069	-0.671227	-2.13953	protein.degradation.cysteine protease	9171467-9173105 FORWARD	Protein degradation.peptidase families.cysteine-type peptidase activities.papain-type protease	Protein degradation.peptidase families.cysteine-type peptidase activities.papain-type protease (original description: none)
At4g16360	0.277645	0.340298	1.10049	signalling.in sugar and nutrient physiology	9245199-9247251 FORWARD	Protein modification.phosphorylation.CAMK kinase superfamily.SNF1-related SnRK1 kinase complex.beta-type regulatory subunit	Protein modification.phosphorylation.CAMK kinase superfamily.SNF1-related SnRK1 kinase complex.beta-type regulatory subunit (original description: none)
At4g16410	-0.89122	-0.918086	-2.7756	not assigned.unknown	9261866-9262601 REVERSE	not assigned.not annotated	#N/A
At4g16520	-1.15277	-1.18425	-1.84066	protein.degradation.autophagy	ATG8F | ATG8F (autophagy 8f); microtubule binding | chr4	Vesicle trafficking.autophagosome formation.ATG8/ATG12 conjugation system.ATG8 ubiquitin-fold protein	Vesicle trafficking.autophagosome formation.ATG8/ATG12 conjugation system.ATG8 ubiquitin-fold protein (original description: none)
At4g16630	0.800028	0.972679	1.65551	not assigned.unknown	0	not assigned.annotated	#N/A
At4g16690	-1.11063	-0.639228	-2.84744	misc.nitrilases, *nitrile lyases, berberine bridge enzymes, reticuline oxidases, troponine reductases	ATMES16, MES16 | MES16 (METHYL ESTERASE 16); catalytic/ hydrolase, acting on ester bonds / methyl indole-3-acetate esterase/ methyl jasmonate esterase | chr4	not assigned.annotated	#N/A
At4g16990	-1.63494	-1.17978	-1.24837	stress.biotic.PR-proteins	RLM3 | RLM3 (RESISTANCE TO LEPTOSPHAERIA MACULANS 3); ATP binding / transmembrane receptor | chr4	External stimuli response.biotic stress.pathogen effector.NLR effector receptor	External stimuli response.biotic stress.pathogen effector.NLR effector receptor (original description: none)
At4g17245	-2.02898	-2.21057	-1.80475	protein.degradation.ubiquitin.E3.RING	9669365-9670005 FORWARD	Protein degradation.peptide tagging.Ubiquitin (UBQ)-anchor addition (ubiquitylation).UBQ-ligase E3 activities.RING-domain E3 ligase activities.RING-H2-type E3 ligase	Protein degradation.peptide tagging.Ubiquitin (UBQ)-anchor addition (ubiquitylation).UBQ-ligase E3 activities.RING-domain E3 ligase activities.RING-H2-type E3 ligase (original description: none)
At4g17340	-2.16215	-1.84444	1.221	transport.Major Intrinsic Proteins.TIP	TIP2;2, DELTA-TIP2 | TIP2;2 (TONOPLAST INTRINSIC PROTEIN 2;2); water channel | chr4	Solute transport.channels.MIP family.tonoplast intrinsic protein (TIP-type)	Solute transport.channels.MIP family.tonoplast intrinsic protein (TIP-type) (original description: none)
At4g17460	-2.67319	-2.70313	-1.86774	RNA.regulation of transcription.HB,Homeobox transcription factor family	HAT1 | HAT1; DNA binding / transcription factor | chr4	RNA biosynthesis.transcriptional activation.HB (Homeobox) superfamily.HD-ZIP I/II transcription factor	RNA biosynthesis.transcriptional activation.HB (Homeobox) superfamily.HD-ZIP I/II transcription factor (original description: none)
At4g17790	-0.693709	-0.446593	-1.05427	not assigned.unknown	biological_process unknown; EXPRESSED IN	not assigned.annotated	#N/A
At4g17810	-2.6561	-2.51533	-2.64565	RNA.regulation of transcription.C2H2 zinc finger family	9906848-9907657 FORWARD	RNA biosynthesis.transcriptional activation.C2H2 zinc finger transcription factor	RNA biosynthesis.transcriptional activation.C2H2 zinc finger transcription factor (original description: none)
At4g18040	0.584137	0.475026	1.58462	protein.synthesis.initiation	EIF4E, CUM1, AT.EIF4E1 | EIF4E (EUKARYOTIC TRANSLATION INITATION FACTOR 4E); RNA binding / RNA cap binding / protein binding / translation initiation factor | chr4	Protein biosynthesis.translation initiation.mRNA loading.eIF4F mRNA unwinding complex.eIF4E component	Protein biosynthesis.translation initiation.mRNA loading.eIF4F mRNA unwinding complex.eIF4E component (original description: none)
At4g18230	-0.762085	-0.900023	-2.05558	not assigned.unknown	molecular_function unknown; INVOLVED IN	Protein modification.N-linked glycosylation.dolichol-phosphate-linked oligosaccharide precursor assembly.ALG13-ALG14 UDP-N-acetylglucosamine transferase complex.ALG14 membrane-anchor component	Protein modification.N-linked glycosylation.dolichol-phosphate-linked oligosaccharide precursor assembly.ALG13-ALG14 UDP-N-acetylglucosamine transferase complex.ALG14 membrane-anchor component (original description: none)
At4g18340	-1.32215	-1.05951	-1.69861	misc.beta 1,3 glucan hydrolases	10130050-10132061 REVERSE	Enzyme classification.EC_3 hydrolases.EC_3.2 glycosylase	#N/A
At4g18740	-0.789682	-0.670654	-1.92415	not assigned.unknown	10303457-10304572 REVERSE	not assigned.not annotated	#N/A
At4g19160	-1.47267	-1.19757	-2.81174	not assigned.unknown	10477306-10480141 FORWARD	not assigned.not annotated	#N/A
At4g19410	-1.24161	-1.7308	-1.89006	cell wall.pectin*esterases.acetyl esterase	10582021-10585758 REVERSE	Cell wall.pectin.modification and degradation.pectin acetylesterase	Cell wall.pectin.modification and degradation.pectin acetylesterase (original description: none)
At4g19420	-1.0761	-1.18783	-1.01293	cell wall.pectin*esterases.acetyl esterase	10587166-10590588 REVERSE	Cell wall.pectin.modification and degradation.pectin acetylesterase	Cell wall.pectin.modification and degradation.pectin acetylesterase (original description: none)
At4g19610	0.612949	0.570494	1.06582	RNA.RNA binding	10677229-10681771 FORWARD	not assigned.not annotated	#N/A
At4g19840	-0.353042	-1.04925	-1.58519	misc.myrosinases-lectin-jacalin	ATPP2-A1, ATPP2A-1, PP2-A1 | ATPP2-A1; carbohydrate binding | chr4	not assigned.annotated	#N/A
At4g20020	0.952459	1.04204	2.06953	not assigned.unknown	10844402-10846147 REVERSE	RNA processing.organelle machineries.RNA editing.MORF-type RNA editing factor	RNA processing.organelle machineries.RNA editing.MORF-type RNA editing factor (original description: none)
At4g20260	-2.4099	-3.43911	-1.11114	signalling.phosphinositides	ATPCAP1, PCAP1 | DREPP plasma membrane polypeptide family protein | chr4	not assigned.annotated	#N/A
At4g20820	-2.84476	-1.64539	-1.97217	misc.nitrilases, *nitrile lyases, berberine bridge enzymes, reticuline oxidases, troponine reductases	11150160-11151758 FORWARD	Enzyme classification.EC_1 oxidoreductases.EC_1.1 oxidoreductase acting on CH-OH group of donor	#N/A
At4g20870	-0.280095	-0.315605	-1.33519	lipid metabolism.FA desaturation.a hydroxylase	FAH2, ATFAH2 | FAH2 (FATTY ACID HYDROXYLASE 2); catalytic/ fatty acid alpha-hydroxylase | chr4	Lipid metabolism.sphingolipid metabolism.sphingolipid fatty acid 2-hydroxylase	Lipid metabolism.sphingolipid metabolism.sphingolipid fatty acid 2-hydroxylase (original description: none)
At4g20980	0.495738	0.414277	1.52545	protein.synthesis.initiation	11216931-11219337 FORWARD	Protein biosynthesis.translation initiation.pre-initiation complex (PIC).eIF3 mRNA-to-PIC binding complex.eIF3d component	Protein biosynthesis.translation initiation.pre-initiation complex (PIC).eIF3 mRNA-to-PIC binding complex.eIF3d component (original description: none)
At4g21150	0.380933	0.435644	1.91981	development.unspecified	HAP6 | HAP6 (HAPLESS 6); dolichyl-diphosphooligosaccharide-protein glycotransferase | chr4	Protein modification.N-linked glycosylation.oligosaccharyl transferase (OST) complex.HAP6 component	Protein modification.N-linked glycosylation.oligosaccharyl transferase (OST) complex.HAP6 component (original description: none)
At4g21510	-1.01878	-0.734834	-1.74139	protein.degradation.ubiquitin.E3.SCF.FBOX	11445849-11447163 REVERSE	not assigned.annotated	#N/A
At4g21800	0.472966	0.870918	1.1184	cell.division	QQT2 | QQT2 (quatre-quart2); ATP binding / nucleotide binding | chr4	RNA biosynthesis.DNA-dependent RNA polymerase (Pol) complexes.nuclear import and assembly regulation.GPN1/QQT2 nuclear import factor	RNA biosynthesis.DNA-dependent RNA polymerase (Pol) complexes.nuclear import and assembly regulation.GPN1/QQT2 nuclear import factor (original description: none)
At4g21810	-0.439406	-0.512466	-1.09188	mitochondrial electron transport / ATP synthesis.NADH-DH.localisation not clear	DER2.1 | DER2.1 (DERLIN-2.1) | chr4	Protein degradation.ER-associated protein degradation (ERAD) machinery.DFM1 component	Protein degradation.ER-associated protein degradation (ERAD) machinery.DFM1 component (original description: none)
At4g21870	-2.76064	-2.9187	-3.00408	stress.abiotic.heat	11603568-11604331 REVERSE	External stimuli response.temperature.Hsp (heat-shock-responsive protein) families.sHsp (small heat-shock-responsive protein) families.class-C-V protein	External stimuli response.temperature.Hsp (heat-shock-responsive protein) families.sHsp (small heat-shock-responsive protein) families.class-C-V protein (original description: none)
At4g21990	0.509186	0.828313	1.06208	S-assimilation.APR	APR3, PRH-26, PRH26, ATAPR3 | APR3 (APS REDUCTASE 3); adenylyl-sulfate reductase | chr4	Nutrient uptake.sulfur assimilation.sulfate assimilation.(P)APS reductase	Nutrient uptake.sulfur assimilation.sulfate assimilation.(P)APS reductase (original description: none)
At4g22160	-1.65156	-1.71632	-1.43434	not assigned.unknown	11733123-11734027 FORWARD	not assigned.annotated	#N/A
At4g22190	-0.681555	-0.581851	-1.32717	not assigned.unknown	11741855-11743318 REVERSE	not assigned.not annotated	#N/A
At4g22200	-1.17613	-0.894314	-2.10424	transport.potassium	AKT2/3, AKT3, AKT2 | AKT2/3 (ARABIDOPSIS POTASSIUM TRANSPORT 2/3); cyclic nucleotide binding / inward rectifier potassium channel/ protein binding | chr4	Solute transport.channels.VIC superfamily.voltage-gated potassium cation channel (AKT/SKOR/GORK-type)	Solute transport.channels.VIC superfamily.voltage-gated potassium cation channel (AKT/SKOR/GORK-type) (original description: none)
At4g22360	-0.410343	-0.296388	-1.20529	not assigned.no ontology	11807660-11810117 FORWARD	not assigned.not annotated	#N/A
At4g22540	-1.71047	-1.35936	-1.96376	cell.vesicle transport	ORP2A | ORP2A (OSBP(OXYSTEROL BINDING PROTEIN)-RELATED PROTEIN 2A); oxysterol binding / phosphoinositide binding | chr4	not assigned.annotated	#N/A
At4g23400	-1.18578	-1.8913	-1.55162	transport.Major Intrinsic Proteins.PIP	PIP1D, PIP1;5 | PIP1;5 (PLASMA MEMBRANE INTRINSIC PROTEIN 1;5); water channel | chr4	Solute transport.channels.MIP family.plasma membrane intrinsic protein (PIP-type)	Solute transport.channels.MIP family.plasma membrane intrinsic protein (PIP-type) (original description: none)
At4g23410	-2.62379	-2.53429	-1.42149	development.unspecified	TET5 | TET5 (TETRASPANIN5) | chr4	not assigned.annotated	#N/A
At4g23630	0.850423	1.05517	1.20094	stress.biotic	BTI1 | BTI1 (VIRB2-INTERACTING PROTEIN 1) | chr4	not assigned.annotated	#N/A
At4g23820	-1.52538	-2.55703	-2.51167	cell wall.degradation.pectate lyases and polygalacturonases	12397038-12400091 REVERSE	Enzyme classification.EC_3 hydrolases.EC_3.2 glycosylase	#N/A
At4g24020	-0.855427	-0.518054	-1.25123	RNA.regulation of transcription.NIN-like bZIP-related family	NLP7 | NLP7 (NIN LIKE PROTEIN 7); transcription factor | chr4	RNA biosynthesis.transcriptional activation.NIN-like superfamily.NLP transcription factor	RNA biosynthesis.transcriptional activation.NIN-like superfamily.NLP transcription factor (original description: none)
At4g24040	-2.14398	-2.30249	-2.44337	minor CHO metabolism.trehalose.trehalase	ATTRE1, TRE1 | TRE1 (TREHALASE 1); alpha,alpha-trehalase/ trehalase | chr4	Carbohydrate metabolism.trehalose metabolism.trehalase	Carbohydrate metabolism.trehalose metabolism.trehalase (original description: none)
At4g24050	-2.46339	-1.94491	-2.23323	misc.short chain dehydrogenase/reductase (SDR)	12497055-12500128 FORWARD	not assigned.annotated	#N/A
At4g24800	-0.897925	-0.779718	-1.05158	not assigned.no ontology	12781916-12785197 FORWARD	Multi-process regulation.TOR signalling pathway.MRF TOR-dependent protein translation regulator	Multi-process regulation.TOR signalling pathway.MRF TOR-dependent protein translation regulator (original description: none)
At4g24810	-1.13843	-1.21518	-2.35616	not assigned.no ontology.ABC1 family protein	12786627-12789713 REVERSE	Protein modification.phosphorylation.atypical kinase families.ABC1 kinase	Protein modification.phosphorylation.atypical kinase families.ABC1 kinase (original description: none)
At4g24960	1.10535	0.795867	1.1888	hormone metabolism.abscisic acid.induced-regulated-responsive-activated	ATHVA22D, HVA22D | ATHVA22D | chr4	not assigned.annotated	#N/A
At4g25050	-0.377311	-0.975873	-2.54066	lipid metabolism.FA synthesis and FA elongation.ACP protein	ACP4 | ACP4 (acyl carrier protein 4); acyl carrier | chr4	Lipid metabolism.fatty acid synthesis.plastidial Type II fatty acid synthase (ptFAS) system.acyl carrier protein (ptACP)	Lipid metabolism.fatty acid synthesis.plastidial Type II fatty acid synthase (ptFAS) system.acyl carrier protein (ptACP) (original description: none)
At4g25080	-0.510815	-0.75999	-3.5697	tetrapyrrole synthesis.magnesium protoporphyrin IX methyltransferase	CHLM | CHLM (magnesium-protoporphyrin IX methyltransferase); magnesium protoporphyrin IX methyltransferase | chr4	Coenzyme metabolism.tetrapyrrol biosynthesis.chlorophyll metabolism.Mg-protoporphyrin IX O-methyltransferase	Coenzyme metabolism.tetrapyrrol biosynthesis.chlorophyll metabolism.Mg-protoporphyrin IX O-methyltransferase (original description: none)
At4g25170	-0.346697	-0.711983	-1.80337	not assigned.unknown	molecular_function unknown; INVOLVED IN	not assigned.not annotated	#N/A
At4g25320	0.479606	0.368866	1.94751	RNA.regulation of transcription.putative transcription regulator	12954077-12956543 FORWARD	not assigned.annotated	#N/A
At4g25340	0.70855	0.587497	1.46771	protein.folding	12959442-12962699 REVERSE	Protein modification.protein folding and quality control.protein folding catalyst activities.FKBP protein folding catalyst	Protein modification.protein folding and quality control.protein folding catalyst activities.FKBP protein folding catalyst (original description: none)
At4g25620	-0.871692	-0.378865	-1.3699	not assigned.no ontology.hydroxyproline rich proteins	13067186-13069679 REVERSE	not assigned.not annotated	#N/A
At4g25700	-0.566177	-0.400724	-1.30283	secondary metabolism.isoprenoids.carotenoids.carotenoid beta ring hydroxylase	BETA-OHASE 1, B1, chy1 | BETA-OHASE 1 (BETA-HYDROXYLASE 1); carotene beta-ring hydroxylase | chr4	Secondary metabolism.terpenoids.terpenoid synthesis.carotenoid metabolism.xanthophyll synthesis.carotenoid beta ring hydroxylase	Secondary metabolism.terpenoids.terpenoid synthesis.carotenoid metabolism.xanthophyll synthesis.carotenoid beta ring hydroxylase (original description: none)
At4g25730	0.861034	1.03973	1.88903	protein.synthesis.ribosome biogenesis.Pre-rRNA processing and modifications.methylotransferases	13102679-13106780 REVERSE	not assigned.not annotated	#N/A
At4g25810	-1.32864	-1.92826	2.31178	cell wall.modification	XTR6, XTH23 | XTR6 (XYLOGLUCAN ENDOTRANSGLYCOSYLASE 6); hydrolase, acting on glycosyl bonds / hydrolase, hydrolyzing O-glycosyl compounds / xyloglucan	Enzyme classification.EC_2 transferases.EC_2.4 glycosyltransferase	#N/A
At4g25910	-0.402262	-0.502182	-3.36401	protein.assembly and cofactor ligation	NFU3, ATCNFU3 | NFU3; structural molecule | chr4	Coenzyme metabolism.iron-sulfur cluster assembly machineries.plastidial SUF system.transfer phase.NFU1/2/3 component	Coenzyme metabolism.iron-sulfur cluster assembly machineries.plastidial SUF system.transfer phase.NFU1/2/3 component (original description: none)
At4g26150	-1.99295	-1.7618	-2.63381	RNA.regulation of transcription.C2C2(Zn) GATA transcription factor family	CGA1 | CGA1 (CYTOKININ-RESPONSIVE GATA FACTOR 1); transcription factor | chr4	RNA biosynthesis.transcriptional activation.C2C2 superfamily.GATA transcription factor	RNA biosynthesis.transcriptional activation.C2C2 superfamily.GATA transcription factor (original description: none)
At4g26210	0.353022	0.406915	1.90217	mitochondrial electron transport / ATP synthesis.F1-ATPase	13281937-13283402 FORWARD	Cellular respiration.oxidative phosphorylation.ATP synthase complex.membrane MF0 subcomplex.subunit g	Cellular respiration.oxidative phosphorylation.ATP synthase complex.membrane MF0 subcomplex.subunit g (original description: none)
At4g26530	-3.56324	-3.28086	-3.58474	PS.calvin cycle.aldolase	13391344-13393107 FORWARD	Cellular respiration.glycolysis.cytosolic glycolysis.aldolase	Cellular respiration.glycolysis.cytosolic glycolysis.aldolase (original description: none)
At4g26555	-0.84029	-1.292	-2.38336	protein.folding	13404465-13406245 REVERSE	Protein modification.protein folding and quality control.protein folding catalyst activities.FKBP protein folding catalyst	Protein modification.protein folding and quality control.protein folding catalyst activities.FKBP protein folding catalyst (original description: none)
At4g26600	1.0789	0.90682	1.58693	protein.synthesis.ribosome biogenesis.Pre-rRNA processing and modifications.methylotransferases	13419567-13423790 FORWARD	Protein biosynthesis.cytosolic ribosome.large subunit (LSU).LSU processome component.OLI2 maturation factor	Protein biosynthesis.cytosolic ribosome.large subunit (LSU).LSU processome component.OLI2 maturation factor (original description: none)
At4g26780	0.819906	1.02431	2.17785	protein.folding	AR192 | AR192; adenyl-nucleotide exchange factor/ chaperone binding / protein binding / protein homodimerization | chr4	not assigned.annotated	#N/A
At4g27010	0.937323	0.949514	2.27828	not assigned.unknown	13558466-13568296 FORWARD	not assigned.not annotated	#N/A
At4g27280	-0.560126	-0.605656	1.67445	signalling.calcium	13663576-13664240 REVERSE	not assigned.annotated	#N/A
At4g27300	-3.8766	-2.30315	-1.40489	signalling.receptor kinases.S-locus glycoprotein like	13669308-13672348 REVERSE	Protein modification.phosphorylation.TKL kinase superfamily.G-Lectin kinase families.SD-1 kinase	Protein modification.phosphorylation.TKL kinase superfamily.G-Lectin kinase families.SD-1 kinase (original description: none)
At4g27380	0.535489	0.602931	1.6585	not assigned.unknown	13701244-13703165 FORWARD	not assigned.not annotated	#N/A
At4g27450	-2.61238	-2.737	-3.80675	hormone metabolism.auxin.induced-regulated-responsive-activated	13727484-13728886 REVERSE	not assigned.annotated	#N/A
At4g27490	0.963223	0.897295	1.18742	not assigned.unknown	0	RNA processing.RNA decay.exosome complex.EXO9 core complex.MTR3/RRP41L component	RNA processing.RNA decay.exosome complex.EXO9 core complex.MTR3/RRP41L component (original description: none)
At4g27600	-0.242737	-0.554881	-2.74478	minor CHO metabolism.others	13782515-13785112 REVERSE	not assigned.not annotated	#N/A
At4g27630	0.585729	0.376904	1.57142	not assigned.unknown	Symbols	Phytohormones.abscisic acid.perception and signalling.membrane-localized receptors.GTG plasma membrane-localized receptor	Phytohormones.abscisic acid.perception and signalling.membrane-localized receptors.GTG plasma membrane-localized receptor (original description: none)
At4g27700	-0.639625	-0.444995	-2.53108	misc.rhodanese	13826374-13827823 REVERSE	not assigned.annotated	#N/A
At4g27710	-1.28194	-0.708998	-2.174	misc.cytochrome P450	CYP709B3 | CYP709B3; electron carrier/ heme binding / iron ion binding / monooxygenase/ oxygen binding | chr4	Enzyme classification.EC_1 oxidoreductases.EC_1.14 oxidoreductase acting on paired donor with incorporation or reduction of molecular oxygen	#N/A
At4g27940	1.3179	1.44943	2.01942	transport.metabolite transporters at the mitochondrial membrane	ATMTM1, MTM1 | mitochondrial substrate carrier family protein | chr4	Solute transport.carrier-mediated transport.MC-type solute transporter	Solute transport.carrier-mediated transport.MC-type solute transporter (original description: none)
At4g28030	-0.358277	-0.59419	-1.95336	misc.GCN5-related N-acetyltransferase	13937676-13939144 REVERSE	not assigned.not annotated	#N/A
At4g28080	-1.36769	-1.04818	-3.27873	not assigned.unknown	13948603-13957840 REVERSE	not assigned.annotated	#N/A
At4g28190	-1.31396	-1.33304	-1.22423	development.unspecified	ULT1, ULT | ULT1 (ULTRAPETALA1); DNA binding | chr4	RNA biosynthesis.transcriptional activation.ULT transcription factor	RNA biosynthesis.transcriptional activation.ULT transcription factor (original description: none)
At4g28200	0.618228	0.490092	1.64122	not assigned.unknown	molecular_function unknown; INVOLVED IN	Protein biosynthesis.cytosolic ribosome.small subunit (SSU).SSU processome.UPT6 assembly factor	Protein biosynthesis.cytosolic ribosome.small subunit (SSU).SSU processome.UPT6 assembly factor (original description: none)
At4g28240	-3.79338	-3.13694	-2.04718	stress.abiotic.touch/wounding	13997292-13998347 REVERSE	not assigned.not annotated	#N/A
At4g28260	-0.421126	-0.336297	-1.15559	not assigned.unknown	14004485-14006970 FORWARD	not assigned.not annotated	#N/A
At4g28270	-3.42143	-2.89069	-1.20659	protein.degradation.ubiquitin.E3.RING	14007539-14009019 REVERSE	Protein degradation.peptide tagging.Ubiquitin (UBQ)-anchor addition (ubiquitylation).UBQ-ligase E3 activities.RING-domain E3 ligase activities.RING-HCa-type E3 ligase	Protein degradation.peptide tagging.Ubiquitin (UBQ)-anchor addition (ubiquitylation).UBQ-ligase E3 activities.RING-domain E3 ligase activities.RING-HCa-type E3 ligase (original description: none)
At4g28290	-2.34177	-2.24665	-1.20203	not assigned.unknown	14011844-14012583 REVERSE	not assigned.not annotated	#N/A
At4g28450	0.854889	0.816083	2.16348	RNA.processing	14061459-14064708 REVERSE	Protein biosynthesis.cytosolic ribosome.small subunit (SSU).SSU processome.Sof1 assembly factor	Protein biosynthesis.cytosolic ribosome.small subunit (SSU).SSU processome.Sof1 assembly factor (original description: none)
At4g29040	0.297792	0.537471	1.13105	protein.degradation.ubiquitin.proteasom	RPT2a | RPT2a (regulatory particle AAA-ATPase 2a); ATPase | chr4	Protein degradation.26S proteasome.regulatory particle.ATPase subunits.RPT2 regulatory component	Protein degradation.26S proteasome.regulatory particle.ATPase subunits.RPT2 regulatory component (original description: none)
At4g29050	-1.63336	-0.991838	-1.91706	signalling.receptor kinases.legume-lectin	14314818-14316879 REVERSE	Protein modification.phosphorylation.TKL kinase superfamily.L-lectin kinase	Protein modification.phosphorylation.TKL kinase superfamily.L-lectin kinase (original description: none)
At4g29130	0.366413	0.616478	1.63523	major CHO metabolism.degradation.sucrose.hexokinase	ATHXK1, GIN2, HXK1 | HXK1 (HEXOKINASE 1); ATP binding / fructokinase/ glucokinase/ hexokinase | chr4	Carbohydrate metabolism.sucrose metabolism.degradation.hexokinase	Carbohydrate metabolism.sucrose metabolism.degradation.hexokinase (original description: none)
At4g29190	-2.81115	-2.40481	-1.68555	RNA.regulation of transcription.C3H zinc finger family	14391938-14393373 REVERSE	RNA biosynthesis.transcriptional activation.C3H zinc finger transcription factor	RNA biosynthesis.transcriptional activation.C3H zinc finger transcription factor (original description: none)
At4g29410	0.349322	0.317296	1.23569	protein.synthesis.ribosomal protein.eukaryotic.60S subunit.L28	14468244-14470167 REVERSE	Protein biosynthesis.cytosolic ribosome.large subunit (LSU).LSU proteome component.RPL28 component	Protein biosynthesis.cytosolic ribosome.large subunit (LSU).LSU proteome component.RPL28 component (original description: none)
At4g29430	0.480006	0.379967	1.05323	protein.synthesis.ribosomal protein.eukaryotic.40S subunit.S15A	rps15ae | rps15ae (ribosomal protein S15A E); structural constituent of ribosome | chr4	Protein biosynthesis.cytosolic ribosome.small subunit (SSU).SSU proteome.RPS15a component	Protein biosynthesis.cytosolic ribosome.small subunit (SSU).SSU proteome.RPS15a component (original description: none)
At4g29510	0.579804	0.645	1.28982	misc.O-methyl transferases	ATPRMT11, PRMT11, ATPRMT1B, PRMT1B | PRMT11 (ARGININE METHYLTRANSFERASE 11); protein-arginine N-methyltransferase | chr4	Chromatin organisation.histone modifications.histone arginine methylation.PRMT1 histone methylase	Chromatin organisation.histone modifications.histone arginine methylation.PRMT1 histone methylase (original description: none)
At4g29680	0.310476	0.436189	1.03895	nucleotide metabolism.phosphotransfer and pyrophosphatases.misc	14537781-14539594 REVERSE	not assigned.not annotated	#N/A
At4g30150	0.722234	0.983343	1.55397	not assigned.unknown	13 plant structures; EXPRESSED DURING	not assigned.not annotated	#N/A
At4g30580	-0.331252	-0.528541	-1.10254	development.unspecified	ATS2, EMB1995 | ATS2; 1-acylglycerol-3-phosphate O-acyltransferase/ acyltransferase | chr4	not assigned.annotated	#N/A
At4g30690	-0.429092	-1.1271	-1.59023	protein.synthesis.initiation	14960686-14962466 FORWARD	Protein biosynthesis.organelle translation machineries.translation initiation.IF-3 initiation factor	Protein biosynthesis.organelle translation machineries.translation initiation.IF-3 initiation factor (original description: none)
At4g30800	0.500526	0.325831	2.07135	protein.synthesis.ribosomal protein.eukaryotic.40S subunit.S11	15001134-15002671 FORWARD	Protein biosynthesis.cytosolic ribosome.small subunit (SSU).SSU proteome.RPS11 component	Protein biosynthesis.cytosolic ribosome.small subunit (SSU).SSU proteome.RPS11 component (original description: none)
At4g30840	1.05822	0.943037	1.09737	development.unspecified	15017615-15019735 REVERSE	Protein translocation.nucleus.nucleocytoplasmic transport.nuclear pore complex (NPC).outer ring.NUP43 scaffold nucleoporin	Protein translocation.nucleus.nucleocytoplasmic transport.nuclear pore complex (NPC).outer ring.NUP43 scaffold nucleoporin (original description: none)
At4g30930	0.767269	0.74414	1.55981	protein.synthesis.ribosomal protein.prokaryotic.chloroplast.50S subunit.L21	NFD1 | NFD1 (NUCLEAR FUSION DEFECTIVE 1); RNA binding / structural constituent of ribosome | chr4	Protein biosynthesis.organelle translation machineries.mitochondrial ribosome.large subunit proteome.mtRPL21 component	Protein biosynthesis.organelle translation machineries.mitochondrial ribosome.large subunit proteome.mtRPL21 component (original description: none)
At4g30960	-1.82044	-1.34977	1.15234	protein.postranslational modification	CIPK6, SIP3, SNRK3.14, ATCIPK6 | SIP3 (SOS3-INTERACTING PROTEIN 3); ATP binding / kinase/ protein kinase/ protein serine/threonine kinase | chr4	Protein modification.phosphorylation.CAMK kinase superfamily.SNF1-related SnRK3 kinase	Protein modification.phosphorylation.CAMK kinase superfamily.SNF1-related SnRK3 kinase (original description: none)
At4g30990	0.684603	0.678071	1.42015	not assigned.unknown	15084456-15097920 FORWARD	not assigned.not annotated	#N/A
At4g31040	-0.30079	-0.32673	-1.44196	not assigned.no ontology	15111477-15114126 REVERSE	not assigned.annotated	#N/A
At4g31050	-0.883871	-0.874885	-1.02306	Co-factor and vitamine metabolism	15114250-15115633 FORWARD	Coenzyme metabolism.lipoic acid synthesis.lipoyltransferase	Coenzyme metabolism.lipoic acid synthesis.lipoyltransferase (original description: none)
At4g31120	0.846644	0.900061	1.03819	C1-metabolism	SKB1, ATPRMT5 | SKB1 (SHK1 BINDING PROTEIN 1); protein methyltransferase | chr4	RNA processing.RNA splicing.spliceosome-associated non-snRNP MOS4-associated complex (MAC).recruitment to spliceosome.arginine methyltransferase (PRMT5)	RNA processing.RNA splicing.spliceosome-associated non-snRNP MOS4-associated complex (MAC).recruitment to spliceosome.arginine methyltransferase (PRMT5) (original description: none)
At4g31180	0.297172	0.380751	1.62211	protein.aa activation.aspartate-tRNA ligase	15155879-15159589 FORWARD	Protein biosynthesis.aminoacyl-tRNA synthetase activities.aspartate-tRNA ligase	Protein biosynthesis.aminoacyl-tRNA synthetase activities.aspartate-tRNA ligase (original description: none)
At4g31290	-1.1977	-1.43342	-2.61033	transport.unspecified cations	15185886-15188484 FORWARD	Redox homeostasis.low-molecular-weight scavengers.glutathione metabolism.glutathione degradation.gamma-glutamyl cyclotransferase	Redox homeostasis.low-molecular-weight scavengers.glutathione metabolism.glutathione degradation.gamma-glutamyl cyclotransferase (original description: none)
At4g31560	-0.233588	-0.544105	-1.44974	not assigned.unknown	HCF153 | HCF153 | chr4	Photosynthesis.photophosphorylation.cytochrome b6/f complex.assembly.HCF153 factor	Photosynthesis.photophosphorylation.cytochrome b6/f complex.assembly.HCF153 factor (original description: none)
At4g31580	0.448767	0.501952	1.18413	RNA.processing.splicing	SRZ-22, SRZ22, RSZP22 | SRZ-22; protein binding | chr4	RNA processing.RNA splicing.spliceosome-associated non-snRNP factors.RSZ21/22 splicing factor	RNA processing.RNA splicing.spliceosome-associated non-snRNP factors.RSZ21/22 splicing factor (original description: none)
At4g31790	1.04195	1.06171	1.41104	misc.O-methyl transferases	15377211-15379025 FORWARD	Protein biosynthesis.translation elongation.diphthamide-modification of eEF2.DPH5 diphthine methyl ester synthase	Protein biosynthesis.translation elongation.diphthamide-modification of eEF2.DPH5 diphthine methyl ester synthase (original description: none)
At4g31810	0.761082	0.966237	1.79532	lipid metabolism.lipid degradation.beta-oxidation.enoyl CoA hydratase	15387120-15390396 REVERSE	Enzyme classification.EC_3 hydrolases.EC_3.1 hydrolase acting on ester bond	#N/A
At4g31820	-1.52957	-1.31331	-1.78358	signalling.light	ENP, NPY1, MAB4 | ENP (ENHANCER OF PINOID); protein binding / signal transducer | chr4	not assigned.annotated	#N/A
At4g32050	0.468042	0.719674	1.54406	not assigned.no ontology.armadillo/beta-catenin repeat family protein	15496537-15500847 FORWARD	not assigned.not annotated	#N/A
At4g32060	-0.565818	-0.634118	-1.34261	signalling.calcium	15501078-15503593 FORWARD	Solute transport.channels.MCU calcium uniporter complex.MICU regulator component	Solute transport.channels.MCU calcium uniporter complex.MICU regulator component (original description: none)
At4g32340	-0.968224	-1.42761	-2.3338	not assigned.unknown	22 plant structures; EXPRESSED DURING	not assigned.not annotated	#N/A
At4g32400	0.290502	0.400101	1.10484	transport.metabolite transporters at the envelope membrane	SHS1, ATBT1 | SHS1 (SODIUM HYPERSENSITIVE 1); binding / nucleotide transmembrane transporter/ transporter | chr4	Solute transport.carrier-mediated transport.MC-type solute transporter	Solute transport.carrier-mediated transport.MC-type solute transporter (original description: none)
At4g32520	0.295829	0.392824	1.68732	PS.photorespiration.serine hydroxymethyltransferase	SHM3 | SHM3 (SERINE HYDROXYMETHYLTRANSFERASE 3); catalytic/ glycine hydroxymethyltransferase/ pyridoxal phosphate binding | chr4	Photosynthesis.photorespiration.serine hydroxymethyltransferase	Photosynthesis.photorespiration.serine hydroxymethyltransferase (original description: none)
At4g32720	0.455016	0.327323	1.66902	RNA.regulation of transcription.unclassified	AtLa1 | AtLa1 (Arabidopsis thaliana La protein 1); RNA binding | chr4	not assigned.annotated	#N/A
At4g33000	-0.759861	-1.00119	-2.38884	signalling.calcium	CBL10, ATCBL10 | CBL10 (CALCINEURIN B-LIKE 10); calcium ion binding | chr4	External stimuli response.salinity.SOS (Salt Overly Sensitive) signalling pathway.SOS3-SOS2 signalling.SCaBP8/CBL10 calcium sensor component	External stimuli response.salinity.SOS (Salt Overly Sensitive) signalling pathway.SOS3-SOS2 signalling.SCaBP8/CBL10 calcium sensor component (original description: none)
At4g33010	-0.597339	-0.517406	-2.86811	PS.photorespiration.glycine cleavage.P subunit	AtGLDP1 | AtGLDP1 (Arabidopsis thaliana glycine decarboxylase P-protein 1); catalytic/ glycine dehydrogenase (decarboxylating)/ pyridoxal phosphate binding | chr4	Photosynthesis.photorespiration.glycine cleavage system.P-protein glycine dehydrogenase component	Photosynthesis.photorespiration.glycine cleavage system.P-protein glycine dehydrogenase component (original description: none)
At4g33140	0.483802	0.566704	1.06725	not assigned.unknown	15981405-15984351 FORWARD	not assigned.not annotated	#N/A
At4g33660	-1.338	-1.42159	-1.64698	not assigned.unknown	16167286-16167951 REVERSE	not assigned.not annotated	#N/A
At4g33666	-3.00755	-2.40992	-2.02438	not assigned.unknown	16169048-16169535 FORWARD	not assigned.not annotated	#N/A
At4g34090	-0.299858	-0.815581	-1.93631	not assigned.unknown	16326883-16330180 REVERSE	Cell cycle.regulation.cyclins.CYL1-type cyclin	Cell cycle.regulation.cyclins.CYL1-type cyclin (original description: none)
At4g34200	0.678394	0.717142	2.45768	amino acid metabolism.synthesis.serine-glycine-cysteine group.serine.phosphoglycerate dehydrogenase	EDA9 | EDA9 (embryo sac development arrest 9); ATP binding | chr4	Amino acid metabolism.biosynthesis.serine family.non-photorespiratory serine.phosphoglycerate dehydrogenase	Amino acid metabolism.biosynthesis.serine family.non-photorespiratory serine.phosphoglycerate dehydrogenase (original description: none)
At4g34265	0.501807	0.400701	1.28805	not assigned.unknown	16402280-16403790 FORWARD	not assigned.not annotated	#N/A
At4g34360	0.649838	0.597238	1.08906	protein.degradation	16431941-16433958 FORWARD	not assigned.not annotated	#N/A
At4g34560	-2.37223	-2.25558	-1.98907	not assigned.unknown	16507635-16508754 FORWARD	not assigned.not annotated	#N/A
At4g34830	-0.543252	-0.461002	-2.42602	not assigned.no ontology.pentatricopeptide (PPR) repeat-containing protein	chloroplast; EXPRESSED IN	not assigned.annotated	#N/A
At4g34920	-0.971212	-1.08247	-1.86086	lipid metabolism.lipid degradation.lysophospholipases	1-phosphatidylinositol phosphodiesterase-related | chr4	not assigned.not annotated	#N/A
At4g35090	-1.11502	-0.95682	-1.57625	redox.dismutases and catalases	CAT2 | CAT2 (CATALASE 2); catalase | chr4	Redox homeostasis.enzymatic reactive oxygen species scavengers.catalase	Redox homeostasis.enzymatic reactive oxygen species scavengers.catalase (original description: none)
At4g35180	1.1377	1.17478	1.01484	transport.amino acids	LHT7 | LHT7 (Lys/His transporter 7); amino acid transmembrane transporter | chr4	Solute transport.carrier-mediated transport.APC superfamily.AAAP family.amino acid transporter (LHT-type)	Solute transport.carrier-mediated transport.APC superfamily.AAAP family.amino acid transporter (LHT-type) (original description: none)
At4g35470	-1.09365	-1.13708	-1.19152	signalling.receptor kinases	16846301-16849150 FORWARD	not assigned.annotated	#N/A
At4g35510	0.295598	0.430666	1.33377	not assigned.unknown	16860452-16862372 REVERSE	not assigned.not annotated	#N/A
At4g35850	0.501136	0.457594	1.33723	not assigned.no ontology.pentatricopeptide (PPR) repeat-containing protein	16983525-16986967 FORWARD	not assigned.annotated	#N/A
At4g36010	0.43651	0.447792	1.71226	stress.biotic	17039192-17041141 REVERSE	not assigned.annotated	#N/A
At4g36020	0.323698	0.251682	1.30094	stress.abiotic.cold	CSDP1 | CSDP1 (cold shock domain protein 1); RNA binding / double-stranded DNA binding / nucleic acid binding / single-stranded DNA binding | chr4	RNA biosynthesis.transcriptional activation.CSD (cold shock) transcription factor	RNA biosynthesis.transcriptional activation.CSD (cold shock) transcription factor (original description: none)
At4g36040	-2.36612	-1.91688	-3.33821	stress.abiotic.heat	17049171-17050274 REVERSE	not assigned.annotated	#N/A
At4g36410	-1.9525	-2.32313	-1.74188	protein.degradation.ubiquitin.E2	UBC17 | UBC17 (UBIQUITIN-CONJUGATING ENZYME 17); small conjugating protein ligase/ ubiquitin-protein ligase | chr4	not assigned.annotated	#N/A
At4g36540	-3.05391	-2.66134	-2.14042	RNA.regulation of transcription.bHLH,Basic Helix-Loop-Helix family	BEE2 | BEE2 (BR Enhanced Expression 2); DNA binding / transcription factor | chr4	RNA biosynthesis.transcriptional activation.bHLH transcription factor	RNA biosynthesis.transcriptional activation.bHLH transcription factor (original description: none)
At4g36670	-3.66074	-3.03501	-1.5571	transport.sugars	17287499-17289590 REVERSE	Solute transport.carrier-mediated transport.MFS superfamily.SP family.polyol/monosaccharide transporter (PLT-type)	Solute transport.carrier-mediated transport.MFS superfamily.SP family.polyol/monosaccharide transporter (PLT-type) (original description: none)
At4g36680	0.976216	1.05881	1.58289	not assigned.no ontology.pentatricopeptide (PPR) repeat-containing protein	17292229-17293822 REVERSE	not assigned.annotated	#N/A
At4g37250	-1.488	-1.1302	-1.08766	signalling.receptor kinases.leucine rich repeat III	17527650-17530506 REVERSE	Protein modification.phosphorylation.TKL kinase superfamily.LRR-III kinase	Protein modification.phosphorylation.TKL kinase superfamily.LRR-III kinase (original description: none)
At4g37300	-2.28951	-2.46645	-2.07972	not assigned.unknown	MEE59 | MEE59 (maternal effect embryo arrest 59) | chr4	not assigned.not annotated	#N/A
At4g37330	-0.93	-1.29708	-1.95207	misc.cytochrome P450	CYP81D4 | CYP81D4; electron carrier/ heme binding / iron ion binding / monooxygenase/ oxygen binding | chr4	Enzyme classification.EC_1 oxidoreductases.EC_1.14 oxidoreductase acting on paired donor with incorporation or reduction of molecular oxygen	#N/A
At4g37550	-0.97871	-0.341872	-1.13112	misc.misc2	17643581-17645830 FORWARD	not assigned.not annotated	#N/A
At4g37560	-1.61903	-0.864507	-2.31863	misc.misc2	17646408-17648684 FORWARD	not assigned.not annotated	#N/A
At4g37590	-0.566339	-0.571241	-1.23777	signalling.light	NPY5 | NPY5 (NAKED PINS IN YUC MUTANTS 5); protein binding / signal transducer | chr4	not assigned.annotated	#N/A
At4g37660	0.552639	0.655067	1.12995	protein.synthesis.ribosomal protein.prokaryotic.unknown organellar.50S subunit.L12	17695496-17696270 FORWARD	Protein biosynthesis.organelle translation machineries.mitochondrial ribosome.large subunit proteome.mtRPL7/L12 component	Protein biosynthesis.organelle translation machineries.mitochondrial ribosome.large subunit proteome.mtRPL7/L12 component (original description: none)
At4g37790	-2.12984	-1.77772	-1.10281	development.unspecified	HAT22 | HAT22; transcription factor | chr4	RNA biosynthesis.transcriptional activation.HB (Homeobox) superfamily.HD-ZIP I/II transcription factor	RNA biosynthesis.transcriptional activation.HB (Homeobox) superfamily.HD-ZIP I/II transcription factor (original description: none)
At4g37910	0.91875	1.13749	2.17688	stress.abiotic.heat	mtHsc70-1 | mtHsc70-1 (mitochondrial heat shock protein 70-1); ATP binding | chr4	Coenzyme metabolism.iron-sulfur cluster assembly machineries.mitochondrial ISC system.transfer phase.HSCA chaperone component	Coenzyme metabolism.iron-sulfur cluster assembly machineries.mitochondrial ISC system.transfer phase.HSCA chaperone component (original description: none)
At4g38060	-0.483334	-0.436839	-1.3171	not assigned.unknown	17873485-17874803 REVERSE	not assigned.not annotated	#N/A
At4g38100	0.337614	0.466827	1.28732	protein.degradation	17886869-17888204 REVERSE	not assigned.annotated	#N/A
At4g38470	-0.659055	-0.730548	-3.26945	protein.postranslational modification	17999432-18003681 FORWARD	Protein modification.phosphorylation.TKL kinase superfamily.MAP3K-RAF kinase	Protein modification.phosphorylation.TKL kinase superfamily.MAP3K-RAF kinase (original description: none)
At4g38670	2.95921	3.02729	1.08602	stress.biotic	18069601-18071355 REVERSE	not assigned.annotated	#N/A
At4g38690	-0.480143	-0.943938	-1.94137	lipid metabolism.lipid degradation.lysophospholipases	18074475-18075765 REVERSE	not assigned.not annotated	#N/A
At4g38710	1.12968	1.09257	1.75222	not assigned.no ontology.glycine rich proteins	18077790-18080083 REVERSE	not assigned.annotated	#N/A
At4g38810	-1.73684	-1.6363	-1.00198	signalling.calcium	18115283-18119077 REVERSE	not assigned.not annotated	#N/A
At4g38840	-2.2487	-1.72819	-1.87844	hormone metabolism.auxin.induced-regulated-responsive-activated	18124978-18125559 REVERSE	not assigned.annotated	#N/A
At4g38890	0.50266	0.533233	1.10151	RNA.regulation of transcription.C3H zinc finger family	18135800-18139100 REVERSE	RNA processing.RNA modification.dihydrouridylation.tRNA dihydrouridine synthase	RNA processing.RNA modification.dihydrouridylation.tRNA dihydrouridine synthase (original description: none)
At4g39070	-1.2418	-1.46006	-1.20298	RNA.regulation of transcription.C2C2(Zn) CO-like, Constans-like zinc finger family	18204855-18206774 REVERSE	RNA biosynthesis.transcriptional activation.C2C2 superfamily.BBX/DBB transcription factor	RNA biosynthesis.transcriptional activation.C2C2 superfamily.BBX/DBB transcription factor (original description: none)
At4g39100	-0.428995	-0.298815	-1.19498	RNA.regulation of transcription.unclassified	SHL1 | SHL1 (short life); transcription factor/ zinc-mediated transcriptional activator | chr4	Chromatin organisation.histone modifications.histone deacetylation.SHL1 histone deacetylation complex recruiting protein	Chromatin organisation.histone modifications.histone deacetylation.SHL1 histone deacetylation complex recruiting protein (original description: none)
At4g39220	0.541676	0.528746	1.05445	protein.targeting.secretory pathway.ER	ATRER1A | ATRER1A | chr4	not assigned.annotated	#N/A
At4g39280	0.244808	0.364687	1.18025	protein.aa activation.phenylalanine-tRNA ligase	18281444-18284900 REVERSE	Protein biosynthesis.aminoacyl-tRNA synthetase activities.phenylalanine-tRNA ligase complex.alpha subunit	Protein biosynthesis.aminoacyl-tRNA synthetase activities.phenylalanine-tRNA ligase complex.alpha subunit (original description: none)
At4g39300	0.733104	0.677926	1.2335	not assigned.unknown	18286745-18288111 FORWARD	not assigned.not annotated	#N/A
At4g39675	-6.00462	-4.65308	-1.52732	not assigned.unknown	18413775-18414240 FORWARD	not assigned.not annotated	#N/A
At4g39690	0.414759	0.643485	1.19616	not assigned.unknown	18417656-18421971 FORWARD	not assigned.not annotated	#N/A
At4g39710	-0.417008	-0.750105	-3.21511	protein.folding	18427039-18428375 REVERSE	Photosynthesis.photophosphorylation.chlororespiration.NADH dehydrogenase-like (NDH) complex.lumen subcomplex L.PnsL4 component	Photosynthesis.photophosphorylation.chlororespiration.NADH dehydrogenase-like (NDH) complex.lumen subcomplex L.PnsL4 component (original description: none)
At4g39740	0.515001	0.918819	2.1859	mitochondrial electron transport / ATP synthesis.cytochrome c oxidase	18435293-18437136 REVERSE	Cellular respiration.oxidative phosphorylation.cytochrome c oxidase complex.assembly.HCC/SCO1 component	Cellular respiration.oxidative phosphorylation.cytochrome c oxidase complex.assembly.HCC/SCO1 component (original description: none)
At5g01075	-1.697	-1.95539	-1.80604	not assigned.unknown	26848-27449 REVERSE	not assigned.not annotated	#N/A
At5g01200	-0.622902	-0.705649	-1.03887	RNA.regulation of transcription.MYB-related transcription factor family	77116-78543 FORWARD	RNA biosynthesis.transcriptional activation.MYB superfamily.MYB-related transcription factor	RNA biosynthesis.transcriptional activation.MYB superfamily.MYB-related transcription factor (original description: none)
At5g01290	1.04055	0.983661	1.26687	RNA.processing	117307-121569 FORWARD	RNA processing.RNA 5'-end cap adding.mRNA capping enzyme	RNA processing.RNA 5'-end cap adding.mRNA capping enzyme (original description: none)
At5g01500	2.82994	2.54471	1.2712	transport.metabolite transporters at the mitochondrial membrane	198943-201552 FORWARD	Solute transport.carrier-mediated transport.MC-type solute transporter	Solute transport.carrier-mediated transport.MC-type solute transporter (original description: none)
At5g01520	-1.17997	-1.39114	-1.19058	protein.degradation.ubiquitin.E3.RING	206432-208611 FORWARD	Protein degradation.peptide tagging.Ubiquitin (UBQ)-anchor addition (ubiquitylation).UBQ-ligase E3 activities.RING-domain E3 ligase activities.RING-HCa-type E3 ligase	Protein degradation.peptide tagging.Ubiquitin (UBQ)-anchor addition (ubiquitylation).UBQ-ligase E3 activities.RING-domain E3 ligase activities.RING-HCa-type E3 ligase (original description: none)
At5g01530	-0.386077	-0.577559	-2.56429	PS.lightreaction.photosystem II.LHC-II	208937-210445 FORWARD	Photosynthesis.photophosphorylation.photosystem II.LHC-II complex.LHCb4-type component	Photosynthesis.photophosphorylation.photosystem II.LHC-II complex.LHCb4-type component (original description: none)
At5g01750	-0.996922	-1.50025	-1.12783	not assigned.unknown	289765-291326 FORWARD	not assigned.annotated	#N/A
At5g01920	-0.679471	-0.816093	-1.70985	protein.postranslational modification	STN8 | STN8; kinase/ protein kinase | chr5	Photosynthesis.photophosphorylation.photosystem II.photosynthetic acclimation.phosphorylation/dephosphorylation.STN8 kinase	Photosynthesis.photophosphorylation.photosystem II.photosynthetic acclimation.phosphorylation/dephosphorylation.STN8 kinase (original description: none)
At5g02020	-2.18997	-1.55395	-2.35964	not assigned.unknown	386018-388123 REVERSE	not assigned.not annotated	#N/A
At5g02050	0.986477	0.950035	2.33674	not assigned.no ontology	402987-404323 REVERSE	not assigned.annotated	#N/A
At5g02150	-0.434623	-0.338064	-1.08152	not assigned.unknown	424291-426079 REVERSE	not assigned.not annotated	#N/A
At5g02160	-1.0681	-1.97196	-3.12401	not assigned.unknown	426226-427297 FORWARD	not assigned.not annotated	#N/A
At5g02230	-0.919883	-1.14227	1.06992	not assigned.no ontology	448105-450654 FORWARD	not assigned.not annotated	#N/A
At5g02270	0.35982	0.649508	1.20626	transport.ABC transporters and multidrug resistance systems	ATNAP9, NAP9 | ATNAP9; transporter | chr5	not assigned.annotated	#N/A
At5g02470	0.599951	0.794118	1.279	RNA.regulation of transcription.E2F/DP transcription factor family	DPA | DPA; transcription factor | chr5	Cell cycle.interphase.G1 phase.DP transcription factor	Cell cycle.interphase.G1 phase.DP transcription factor (original description: none)
At5g02490	0.447707	0.664356	1.32431	protein.folding	550035-552647 REVERSE	External stimuli response.temperature.Hsp (heat-shock-responsive protein) families.Hsp70 family.DnaK protein	External stimuli response.temperature.Hsp (heat-shock-responsive protein) families.Hsp70 family.DnaK protein (original description: none)
At5g02710	-0.399704	-0.700249	-1.32934	not assigned.unknown	612570-614499 FORWARD	not assigned.not annotated	#N/A
At5g03030	0.335344	0.44288	1.08373	stress.abiotic.heat	708318-709703 REVERSE	Protein translocation.mitochondrion.inner mitochondrion membrane TIM translocation system.Pam18 component	Protein translocation.mitochondrion.inner mitochondrion membrane TIM translocation system.Pam18 component (original description: none)
At5g03230	-2.55334	-2.43168	-2.11638	not assigned.unknown	769514-770385 FORWARD	not assigned.not annotated	#N/A
At5g04040	-0.935087	-0.507734	-1.38572	development.storage proteins	SDP1 | SDP1 (SUGAR-DEPENDENT1); triacylglycerol lipase | chr5	Lipid metabolism.lipid degradation.triacylglycerol lipase activities.diacyl-/triacylglycerol lipase activities.Patatin-type lipase	Lipid metabolism.lipid degradation.triacylglycerol lipase activities.diacyl-/triacylglycerol lipase activities.Patatin-type lipase (original description: none)
At5g04280	0.52194	0.602808	1.21644	RNA.RNA binding	1192274-1195662 FORWARD	not assigned.annotated	#N/A
At5g04310	-1.87586	-2.16836	-1.04848	cell wall.degradation.pectate lyases and polygalacturonases	1203203-1207352 REVERSE	Cell wall.pectin.modification and degradation.pectate lyase	Cell wall.pectin.modification and degradation.pectate lyase (original description: none)
At5g04530	-0.899365	-0.697255	-1.84037	lipid metabolism.FA synthesis and FA elongation.beta ketoacyl CoA synthase	KCS19 | KCS19 (3-KETOACYL-COA SYNTHASE 19); acyltransferase/ catalytic/ transferase, transferring acyl groups other than amino-acyl groups | chr5	Lipid metabolism.fatty acid synthesis.fatty acid desaturation and elongation.fatty acid elongation.fatty acid elongation complex.KCS 3-ketoacyl-CoA synthase	Lipid metabolism.fatty acid synthesis.fatty acid desaturation and elongation.fatty acid elongation.fatty acid elongation complex.KCS 3-ketoacyl-CoA synthase (original description: none)
At5g04810	-0.872788	-0.999922	-2.32655	not assigned.no ontology.pentatricopeptide (PPR) repeat-containing protein	1390034-1393930 FORWARD	not assigned.annotated	#N/A
At5g05210	0.372742	0.307841	1.04737	not assigned.no ontology	1547423-1549791 FORWARD	not assigned.not annotated	#N/A
At5g05470	0.576082	0.556165	1.33538	protein.synthesis.initiation	EIF2 ALPHA, ATEIF2-A2, EIF2-A2 | EIF2 ALPHA; RNA binding / translation initiation factor | chr5	Protein biosynthesis.translation initiation.pre-initiation complex (PIC).eIF2 Met-tRNA binding factor complex.eIF2-alpha component	Protein biosynthesis.translation initiation.pre-initiation complex (PIC).eIF2 Met-tRNA binding factor complex.eIF2-alpha component (original description: none)
At5g05520	0.576216	0.679551	1.2783	not assigned.no ontology	1632845-1635342 FORWARD	Protein translocation.mitochondrion.outer mitochondrion membrane SAM insertion system.SAM/Tob55 component	Protein translocation.mitochondrion.outer mitochondrion membrane SAM insertion system.SAM/Tob55 component (original description: none)
At5g05550	-0.865192	-1.05686	-1.09264	RNA.regulation of transcription.Trihelix, Triple-Helix transcription factor family	1639032-1640606 REVERSE	RNA biosynthesis.transcriptional activation.Trihelix transcription factor	RNA biosynthesis.transcriptional activation.Trihelix transcription factor (original description: none)
At5g05690	-2.18781	-1.48314	-1.71328	hormone metabolism.brassinosteroid.synthesis-degradation.BRs.CPD	CPD, CYP90A, CYP90, CBB3, DWF3, CYP90A1 | CPD (CONSTITUTIVE PHOTOMORPHOGENIC DWARF); electron carrier/ heme binding / iron ion binding / monooxygenase/ oxygen binding | chr5	Phytohormones.brassinosteroid.synthesis.steroid 3-dehydrogenase (CPD)	Phytohormones.brassinosteroid.synthesis.steroid 3-dehydrogenase (CPD) (original description: none)
At5g05860	-1.18105	-0.745256	-1.17767	hormone metabolism.cytokinin.synthesis-degradation	UGT76C2 | UGT76C2; UDP-glycosyltransferase/ cis-zeatin O-beta-D-glucosyltransferase/ cytokinin 7-beta-glucosyltransferase/ cytokinin 9-beta-glucosyltransferase/ trans-zeatin O-beta-D-glucosyltransferase/ transferase, transferring glycosyl groups | chr5	Enzyme classification.EC_2 transferases.EC_2.4 glycosyltransferase	#N/A
At5g05920	0.590188	0.378766	1.87191	protein.synthesis.initiation.deoxyhypusine synthase	DHS, EDA22 | DHS (DEOXYHYPUSINE SYNTHASE) | chr5	Protein biosynthesis.translation elongation.hypusination of eEF5.deoxyhypusine synthase	Protein biosynthesis.translation elongation.hypusination of eEF5.deoxyhypusine synthase (original description: none)
At5g05990	0.911835	1.0361	2.10153	not assigned.no ontology	1806761-1807907 REVERSE	not assigned.annotated	#N/A
At5g06190	0.801593	0.95333	1.57245	not assigned.unknown	1876034-1876637 REVERSE	not assigned.not annotated	#N/A
At5g06410	0.567899	0.695799	1.27816	stress.abiotic.heat	1959536-1961158 REVERSE	Coenzyme metabolism.iron-sulfur cluster assembly machineries.mitochondrial ISC system.transfer phase.HSCB chaperone component	Coenzyme metabolism.iron-sulfur cluster assembly machineries.mitochondrial ISC system.transfer phase.HSCB chaperone component (original description: none)
At5g06460	0.46903	0.45522	1.46283	protein.degradation.ubiquitin.E1	ATUBA2, UBA 2 | ATUBA2; ubiquitin activating enzyme/ ubiquitin-protein ligase | chr5	Protein degradation.peptide tagging.Ubiquitin (UBQ)-anchor addition (ubiquitylation).UBA-activating E1 protein	Protein degradation.peptide tagging.Ubiquitin (UBQ)-anchor addition (ubiquitylation).UBA-activating E1 protein (original description: none)
At5g06550	0.898009	0.852062	1.86743	RNA.regulation of transcription.JUMONJI family	molecular_function unknown; INVOLVED IN	Chromatin organisation.histone modifications.histone lysine methylation/demethylation.JmjC group histone demethylase activities.JMJD6-type histone demethylase	Chromatin organisation.histone modifications.histone lysine methylation/demethylation.JmjC group histone demethylase activities.JMJD6-type histone demethylase (original description: none)
At5g06690	-1.95309	-1.80621	-3.88174	redox.thioredoxin	WCRKC1 | WCRKC1 (WCRKC THIOREDOXIN 1) | chr5	not assigned.annotated	#N/A
At5g06810	0.921123	1.00876	1.46193	RNA.regulation of transcription.unclassified	2108493-2112256 FORWARD	RNA biosynthesis.organelle machineries.transcription.mTERF transcription factor	RNA biosynthesis.organelle machineries.transcription.mTERF transcription factor (original description: none)
At5g06980	-0.390122	-0.396305	-1.55512	not assigned.unknown	2167536-2169391 FORWARD	not assigned.annotated	#N/A
At5g07860	-1.1569	-0.993842	-1.13525	secondary metabolism.phenylpropanoids	2511442-2513095 FORWARD	not assigned.annotated	#N/A
At5g08300	0.456844	0.59403	2.64659	TCA / org transformation.TCA.succinyl-CoA ligase	2667412-2669923 FORWARD	Cellular respiration.tricarboxylic acid cycle.succinyl-CoA ligase dimer.alpha subunit	Cellular respiration.tricarboxylic acid cycle.succinyl-CoA ligase dimer.alpha subunit (original description: none)
At5g08350	-2.22122	-1.67875	-2.78746	hormone metabolism.abscisic acid.induced-regulated-responsive-activated	2686245-2687251 REVERSE	not assigned.annotated	#N/A
At5g08600	0.916419	0.699177	1.10592	RNA.processing	2786267-2789871 FORWARD	Protein biosynthesis.cytosolic ribosome.small subunit (SSU).SSU processome.UTP14 assembly factor	Protein biosynthesis.cytosolic ribosome.small subunit (SSU).SSU processome.UTP14 assembly factor (original description: none)
At5g08690	0.320302	0.366576	1.48004	mitochondrial electron transport / ATP synthesis.F1-ATPase	ATP binding / hydrogen ion transporting ATP synthase, rotational mechanism | chr5	Cellular respiration.oxidative phosphorylation.ATP synthase complex.peripheral MF1 subcomplex.subunit beta	Cellular respiration.oxidative phosphorylation.ATP synthase complex.peripheral MF1 subcomplex.subunit beta (original description: none)
At5g09220	-0.658621	-1.2707	1.46881	transport.amino acids	AAP2 | AAP2 (AMINO ACID PERMEASE 2); amino acid transmembrane transporter | chr5	Solute transport.carrier-mediated transport.APC superfamily.AAAP family.amino acid transporter (AAP-type)	Solute transport.carrier-mediated transport.APC superfamily.AAAP family.amino acid transporter (AAP-type) (original description: none)
At5g09330	0.595477	0.627402	1.16535	development.unspecified	anac082 | anac082 (Arabidopsis NAC domain containing protein 82); transcription factor | chr5	RNA biosynthesis.transcriptional activation.NAC transcription factor	RNA biosynthesis.transcriptional activation.NAC transcription factor (original description: none)
At5g09590	1.0451	1.53706	1.83424	stress.abiotic.heat	MTHSC70-2, HSC70-5 | MTHSC70-2 (MITOCHONDRIAL HSP70 2); ATP binding | chr5	Coenzyme metabolism.iron-sulfur cluster assembly machineries.mitochondrial ISC system.transfer phase.HSCA chaperone component	Coenzyme metabolism.iron-sulfur cluster assembly machineries.mitochondrial ISC system.transfer phase.HSCA chaperone component (original description: none)
At5g09820	-1.01423	-1.08643	-1.67923	cell.organisation	3055779-3057447 REVERSE	not assigned.annotated	#N/A
At5g10070	0.772019	0.773431	1.19718	RNA.transcription	3148523-3150433 REVERSE	not assigned.not annotated	#N/A
At5g10180	-0.624245	-1.02647	-2.15043	transport.sulphate	AST68, SULTR2;1 | AST68; sulfate transmembrane transporter | chr5	Solute transport.carrier-mediated transport.APC superfamily.SulP family.sulfate transporter (SULTR-type)	Solute transport.carrier-mediated transport.APC superfamily.SulP family.sulfate transporter (SULTR-type) (original description: none)
At5g10270	0.251325	0.328108	-1.9582	cell.cycle	CDKC;1 | CDKC;1 (Cyclin-dependent kinase C;1); kinase | chr5	Cell cycle.regulation.cyclin-dependent kinase complex.CDKC catalytic component	Cell cycle.regulation.cyclin-dependent kinase complex.CDKC catalytic component (original description: none)
At5g10730	0.283902	0.629791	1.32564	not assigned.unknown	3390614-3393178 REVERSE	not assigned.annotated	#N/A
At5g10840	0.363814	0.466045	1.04143	not assigned.unknown	3424688-3427878 REVERSE	not assigned.annotated	#N/A
At5g10860	-0.877846	-1.38388	-1.00777	not assigned.no ontology	3428891-3430470 REVERSE	not assigned.annotated	#N/A
At5g11070	-2.34369	-2.35611	-3.04063	not assigned.unknown	3516217-3516995 REVERSE	not assigned.not annotated	#N/A
At5g11260	-1.0225	-0.988511	-1.0936	RNA.regulation of transcription.bZIP transcription factor family	HY5, TED 5 | HY5 (ELONGATED HYPOCOTYL 5); DNA binding / double-stranded DNA binding / transcription factor | chr5	RNA biosynthesis.transcriptional activation.bZIP superfamily.bZIP transcription factor	RNA biosynthesis.transcriptional activation.bZIP superfamily.bZIP transcription factor (original description: none)
At5g11580	-0.955427	-1.02496	-1.40448	cell.division	3718810-3721334 FORWARD	not assigned.annotated	#N/A
At5g12220	0.97019	0.80964	1.3263	not assigned.no ontology	3950155-3953085 FORWARD	Protein biosynthesis.cytosolic ribosome.large subunit (LSU).LSU processome component.ITS2 rRNA removal.LAS1 pre-rRNA cleavage factor	Protein biosynthesis.cytosolic ribosome.large subunit (LSU).LSU processome component.ITS2 rRNA removal.LAS1 pre-rRNA cleavage factor (original description: none)
At5g13320	1.22659	0.724741	1.60694	hormone metabolism.auxin.induced-regulated-responsive-activated	PBS3, GDG1, WIN3, GH3.12 | PBS3 (AVRPPHB SUSCEPTIBLE 3) | chr5	Phytohormones.salicylic acid.conjugation and degradation.4-substituted benzoates-glutamate ligase	Phytohormones.salicylic acid.conjugation and degradation.4-substituted benzoates-glutamate ligase (original description: none)
At5g13430	0.416471	0.45708	1.24338	mitochondrial electron transport / ATP synthesis.cytochrome c reductase	ubiquinol-cytochrome C reductase iron-sulfur subunit, mitochondrial, putative / Rieske iron-sulfur protein, putative | chr5	Cellular respiration.oxidative phosphorylation.cytochrome c reductase complex.Rieske iron-sulphur component	Cellular respiration.oxidative phosphorylation.cytochrome c reductase complex.Rieske iron-sulphur component (original description: none)
At5g13490	0.401032	0.704103	2.539	transport.unspecified cations	AAC2 | AAC2 (ADP/ATP carrier 2); ATP	Solute transport.carrier-mediated transport.MC-type solute transporter	Solute transport.carrier-mediated transport.MC-type solute transporter (original description: none)
At5g13500	0.428677	0.703489	1.1678	not assigned.unknown	4338155-4341003 FORWARD	Protein modification.O-linked glycosylation.hydroxyproline O-linked glycosylation.HPAT hydroxyproline-O-arabinosyltransferase	Protein modification.O-linked glycosylation.hydroxyproline O-linked glycosylation.HPAT hydroxyproline-O-arabinosyltransferase (original description: none)
At5g13610	1.04588	0.975823	2.33138	not assigned.unknown	4383013-4385029 FORWARD	not assigned.not annotated	#N/A
At5g13980	-0.409838	-0.426503	-1.74848	misc.gluco-, galacto- and mannosidases.alpha-mannosidase	4508496-4514425 FORWARD	Enzyme classification.EC_3 hydrolases.EC_3.2 glycosylase	#N/A
At5g14030	0.341766	0.395533	1.25064	not assigned.no ontology	4526784-4528615 FORWARD	not assigned.not annotated	#N/A
At5g14120	-2.43779	-2.20564	-2.43873	development.unspecified	4555949-4558710 FORWARD	not assigned.annotated	#N/A
At5g14250	0.585204	0.416558	1.34459	signalling.light.COP9 signalosome	COP13, CSN3, FUS11 | COP13 (CONSTITUTIVE PHOTOMORPHOGENIC 13); protein binding | chr5	Protein degradation.peptide tagging.Related-to-Ubiquitin (RUB/NEDD8)-anchor modification (neddylation).RUB deconjugation of neddylated cullin.COP9 signalosome complex.CSN3 component	Protein degradation.peptide tagging.Related-to-Ubiquitin (RUB/NEDD8)-anchor modification (neddylation).RUB deconjugation of neddylated cullin.COP9 signalosome complex.CSN3 component (original description: none)
At5g14410	-1.02075	-1.05413	-2.63832	not assigned.unknown	4646781-4647444 REVERSE	not assigned.not annotated	#N/A
At5g14520	0.669625	0.55852	1.34426	development.unspecified	4680696-4684404 REVERSE	Protein biosynthesis.cytosolic ribosome.large subunit (LSU).LSU processome component.PES-BOP1-WDR12 (PeBoW) complex.PES component	Protein biosynthesis.cytosolic ribosome.large subunit (LSU).LSU processome component.PES-BOP1-WDR12 (PeBoW) complex.PES component (original description: none)
At5g14580	1.45566	1.65796	2.53853	RNA.processing	4697240-4703084 REVERSE	RNA processing.organelle machineries.ribonuclease activities.PNP polynucleotide phosphorylase	RNA processing.organelle machineries.ribonuclease activities.PNP polynucleotide phosphorylase (original description: none)
At5g14600	0.717443	0.402685	2.06508	not assigned.unknown	4706945-4709143 FORWARD	RNA processing.RNA modification.rRNA/tRNA methylation.TRM61-TRM6 tRNA adenosine-methyltransferase complex.TRM61 component	RNA processing.RNA modification.rRNA/tRNA methylation.TRM61-TRM6 tRNA adenosine-methyltransferase complex.TRM61 component (original description: none)
At5g14640	0.262911	1.00745	1.24364	protein.postranslational modification	ATSK13, SK13 | SK13 (SHAGGY-LIKE KINASE 13); ATP binding / protein kinase/ protein serine/threonine kinase | chr5	Phytohormones.brassinosteroid.perception and signal transduction.GSK3-type protein kinase (BIN2)	Phytohormones.brassinosteroid.perception and signal transduction.GSK3-type protein kinase (BIN2) (original description: none)
At5g14730	-0.654968	-1.61002	1.24236	not assigned.unknown	4756218-4757657 FORWARD	not assigned.not annotated	#N/A
At5g14740	-1.68243	-2.00868	-3.23685	TCA / org transformation.carbonic anhydrases	CA2, CA18, BETA CA2 | CA2 (CARBONIC ANHYDRASE 2); carbonate dehydratase/ zinc ion binding | chr5	not assigned.annotated	#N/A
At5g14930	-0.735521	-0.331626	1.70222	development.unspecified	SAG101 | SAG101 (SENESCENCE-ASSOCIATED GENE 101); carboxylesterase/ triacylglycerol lipase | chr5	not assigned.annotated	#N/A
At5g15090	0.34929	0.431794	2.47436	transport.porins	VDAC3, ATVDAC3 | VDAC3 (VOLTAGE DEPENDENT ANION CHANNEL 3); voltage-gated anion channel | chr5	Solute transport.porins.VDAC voltage-gated anion channel	Solute transport.porins.VDAC voltage-gated anion channel (original description: none)
At5g15550	0.946844	0.971237	1.78939	not assigned.no ontology	5058749-5062087 REVERSE	Protein biosynthesis.cytosolic ribosome.large subunit (LSU).LSU processome component.PES-BOP1-WDR12 (PeBoW) complex.WDR12 component	Protein biosynthesis.cytosolic ribosome.large subunit (LSU).LSU processome component.PES-BOP1-WDR12 (PeBoW) complex.WDR12 component (original description: none)
At5g15700	1.6597	1.76927	1.42531	RNA.transcription	5115300-5121840 REVERSE	RNA biosynthesis.organelle machineries.RNA polymerase activities.nuclear-encoded organellar RNA polymerase (NEP)	RNA biosynthesis.organelle machineries.RNA polymerase activities.nuclear-encoded organellar RNA polymerase (NEP) (original description: none)
At5g15750	0.706046	0.482615	1.81266	protein.synthesis.ribosomal protein.unknown.small subunit.S4	5141103-5142866 FORWARD	Protein biosynthesis.cytosolic ribosome.small subunit (SSU).SSU proteome.RPS9 component	Protein biosynthesis.cytosolic ribosome.small subunit (SSU).SSU proteome.RPS9 component (original description: none)
At5g15980	0.338941	0.386944	2.00146	not assigned.no ontology.pentatricopeptide (PPR) repeat-containing protein	5213081-5215620 FORWARD	not assigned.annotated	#N/A
At5g16030	-3.00371	-2.5986	-2.60223	not assigned.unknown	5238178-5240748 FORWARD	not assigned.not annotated	#N/A
At5g16060	0.340465	0.52735	1.25018	not assigned.unknown	molecular_function unknown; INVOLVED IN	not assigned.not annotated	#N/A
At5g16070	0.607326	0.464654	1.75	protein.folding	5247354-5251179 REVERSE	Cytoskeleton.actin and tubulin folding.CCT chaperonin folding complex.CCT6 zeta subunit	Cytoskeleton.actin and tubulin folding.CCT chaperonin folding complex.CCT6 zeta subunit (original description: none)
At5g16180	-0.384234	-0.563901	-2.1148	RNA.processing.splicing	CRS1, ATCRS1 | CRS1 (ARABIDOPSIS ORTHOLOG OF MAIZE CHLOROPLAST SPLICING FACTOR CRS1); RNA splicing factor, transesterification mechanism | chr5	RNA processing.organelle machineries.RNA splicing.plastidial RNA splicing.group-II intron splicing.CRS1 splicing factor	RNA processing.organelle machineries.RNA splicing.plastidial RNA splicing.group-II intron splicing.CRS1 splicing factor (original description: none)
At5g16300	0.287368	0.357666	1.27391	not assigned.unknown	molecular_function unknown; INVOLVED IN	Vesicle trafficking.target membrane tethering.COG (Conserved-Oligomeric Golgi) complex.COG1 component	Vesicle trafficking.target membrane tethering.COG (Conserved-Oligomeric Golgi) complex.COG1 component (original description: none)
At5g16510	0.253634	0.36206	1.41916	cell wall.cell wall proteins.RGP	5392793-5394568 FORWARD	Carbohydrate metabolism.nucleotide sugar biosynthesis.UDP-L-arabinose synthesis.UDP-L-arabinose mutase	Carbohydrate metabolism.nucleotide sugar biosynthesis.UDP-L-arabinose synthesis.UDP-L-arabinose mutase (original description: none)
At5g16650	-0.597893	-0.56168	-2.22853	stress.abiotic.heat	5463177-5465331 REVERSE	not assigned.not annotated	#N/A
At5g16750	0.964105	0.9446	1.9252	protein.synthesis.ribosome biogenesis.Pre-rRNA processing and modifications.WD-repeat proteins	TOZ | TOZ (TORMOZEMBRYO DEFECTIVE); nucleotide binding | chr5	Protein biosynthesis.cytosolic ribosome.small subunit (SSU).SSU processome.TOZ assembly factor	Protein biosynthesis.cytosolic ribosome.small subunit (SSU).SSU processome.TOZ assembly factor (original description: none)
At5g17010	0.268746	0.366445	1.45094	transport.sugars	5587351-5592446 REVERSE	Solute transport.carrier-mediated transport.MFS superfamily.SP family.hexose transporter (VGT-type)	Solute transport.carrier-mediated transport.MFS superfamily.SP family.hexose transporter (VGT-type) (original description: none)
At5g17300	-1.09025	-0.394288	-2.73569	RNA.regulation of transcription.MYB-related transcription factor family	5690227-5692902 REVERSE	RNA biosynthesis.transcriptional activation.MYB superfamily.MYB-related transcription factor	RNA biosynthesis.transcriptional activation.MYB superfamily.MYB-related transcription factor (original description: none)
At5g18130	-2.56672	-2.29067	1.30677	not assigned.unknown	5995480-5997498 FORWARD	not assigned.not annotated	#N/A
At5g18140	-0.915039	-0.689244	-1.86695	stress.abiotic.heat	5998175-5999888 FORWARD	not assigned.not annotated	#N/A
At5g18170	-1.54777	-1.63265	-1.53456	N-metabolism.N-degradation.glutamate dehydrogenase	GDH1 | GDH1 (GLUTAMATE DEHYDROGENASE 1); ATP binding / glutamate dehydrogenase [NAD(P)+]/ oxidoreductase | chr5	Nutrient uptake.nitrogen assimilation.glutamate deamination.glutamate dehydrogenase	Nutrient uptake.nitrogen assimilation.glutamate deamination.glutamate dehydrogenase (original description: none)
At5g18250	0.476391	0.464975	1.11027	not assigned.unknown	6033702-6035380 FORWARD	not assigned.not annotated	#N/A
At5g18630	-1.34863	-0.845378	-1.61196	lipid metabolism.lipid degradation.lipases	6202633-6205737 FORWARD	not assigned.not annotated	#N/A
At5g18650	-1.19215	-1.02703	-1.76698	protein.degradation.ubiquitin.E3.RING	6217912-6220702 FORWARD	not assigned.annotated	#N/A
At5g18670	-0.83658	-0.585634	-2.09501	major CHO metabolism.degradation.starch.starch cleavage.beta amylase	BMY3, BAM9 | BMY3; beta-amylase/ catalytic/ cation binding | chr5	Carbohydrate metabolism.starch metabolism.degradation.hydrolysis and phosphorolysis.amylase activities.beta amylase	Carbohydrate metabolism.starch metabolism.degradation.hydrolysis and phosphorolysis.amylase activities.beta amylase (original description: none)
At5g18820	0.74828	0.951315	1.01321	protein.folding	EMB3007 | EMB3007 (embryo defective 3007); ATP binding / protein binding | chr5	Photosynthesis.photophosphorylation.chlororespiration.NADH dehydrogenase-like (NDH) complex.assembly and stabilization.Cpn60 chaperonin complex.alpha subunit	Photosynthesis.photophosphorylation.chlororespiration.NADH dehydrogenase-like (NDH) complex.assembly and stabilization.Cpn60 chaperonin complex.alpha subunit (original description: none)
At5g18850	-0.879785	-1.10618	-1.32524	not assigned.unknown	6286847-6287590 FORWARD	not assigned.not annotated	#N/A
At5g18950	0.74492	0.746127	1.51531	not assigned.no ontology.pentatricopeptide (PPR) repeat-containing protein	6328379-6329970 REVERSE	not assigned.annotated	#N/A
At5g19120	-1.18933	-1.8521	-2.70577	development.storage proteins	6414488-6415907 FORWARD	Protein degradation.peptidase families.aspartic-type peptidase activities.pepsin-type protease	Protein degradation.peptidase families.aspartic-type peptidase activities.pepsin-type protease (original description: none)
At5g19220	-0.36285	-0.383815	-2.32733	major CHO metabolism.synthesis.starch.AGPase	ADG2, APL1 | APL1 (ADP GLUCOSE PYROPHOSPHORYLASE LARGE SUBUNIT 1); glucose-1-phosphate adenylyltransferase | chr5	Carbohydrate metabolism.starch metabolism.synthesis.ADP-glucose pyrophosphorylase	Carbohydrate metabolism.starch metabolism.synthesis.ADP-glucose pyrophosphorylase (original description: none)
At5g19300	0.931924	0.983344	2.07741	not assigned.unknown	molecular_function unknown; INVOLVED IN	not assigned.not annotated	#N/A
At5g19320	0.794665	0.961565	1.1919	signalling.G-proteins	RANGAP2 | RANGAP2 (RAN GTPASE ACTIVATING PROTEIN 2); RAN GTPase activator | chr5	Protein translocation.nucleus.nucleocytoplasmic transport.Ran-GAP GTPase activating component	Protein translocation.nucleus.nucleocytoplasmic transport.Ran-GAP GTPase activating component (original description: none)
At5g19340	-1.06459	-1.23012	-1.14979	not assigned.unknown	6515092-6516205 REVERSE	not assigned.not annotated	#N/A
At5g19530	-2.38005	-2.02426	-1.15196	polyamine metabolism.synthesis.spermine synthase	ACL5 | ACL5 (ACAULIS 5); spermine synthase/ thermospermine synthase | chr5	Polyamine metabolism.spermidine/spermine.synthesis.thermospermine synthase	Polyamine metabolism.spermidine/spermine.synthesis.thermospermine synthase (original description: none)
At5g19860	-0.685916	-0.61885	-1.42603	not assigned.unknown	6714264-6715875 REVERSE	not assigned.not annotated	#N/A
At5g19900	0.30864	0.377321	1.16442	not assigned.no ontology	6728160-6730045 REVERSE	not assigned.not annotated	#N/A
At5g19920	0.845496	0.753332	1.57387	not assigned.no ontology	6733216-6737373 REVERSE	not assigned.not annotated	#N/A
At5g19940	-0.354588	-0.605853	-3.02813	cell.organisation	6739624-6740957 FORWARD	not assigned.annotated	#N/A
At5g20000	0.441656	0.776641	1.33433	protein.degradation.ubiquitin.proteasom	Symbols	Protein degradation.26S proteasome.regulatory particle.ATPase subunits.RPT6 regulatory component	Protein degradation.26S proteasome.regulatory particle.ATPase subunits.RPT6 regulatory component (original description: none)
At5g20080	0.294031	0.280275	1.31642	redox.misc	6782566-6786664 FORWARD	Enzyme classification.EC_1 oxidoreductases.EC_1.6 oxidoreductase acting on NADH or NADPH	#N/A
At5g20160	0.445546	0.402626	2.16259	protein.synthesis.ribosomal protein.eukaryotic.60S subunit.L7A	6803782-6805195 REVERSE	RNA processing.RNA splicing.U2-type-intron-specific major spliceosome.U4/U6 small nuclear ribonucleoprotein particle (snRNP).NHP2L1/SNU13 snRNP component	RNA processing.RNA splicing.U2-type-intron-specific major spliceosome.U4/U6 small nuclear ribonucleoprotein particle (snRNP).NHP2L1/SNU13 snRNP component (original description: none)
At5g20250	-1.04644	-1.77419	-2.88112	minor CHO metabolism.raffinose family.raffinose synthases.putative	DIN10 | DIN10 (DARK INDUCIBLE 10); hydrolase, hydrolyzing O-glycosyl compounds | chr5	not assigned.annotated	#N/A
At5g20480	0.72201	0.957751	1.94517	signalling.receptor kinases.leucine rich repeat XII	EFR | EFR (EF-TU RECEPTOR); ATP binding / kinase/ protein serine/threonine kinase | chr5	Protein modification.phosphorylation.TKL kinase superfamily.LRR-XII kinase	Protein modification.phosphorylation.TKL kinase superfamily.LRR-XII kinase (original description: none)
At5g20630	-1.96851	-2.7268	-4.17963	stress.abiotic.unspecified	GLP3, GLP3A, GLP3B, ATGER3, GER3 | GER3 (GERMIN 3); oxalate oxidase | chr5	not assigned.annotated	#N/A
At5g20890	0.394758	0.455952	1.66762	protein.folding	7086653-7090081 REVERSE	Cytoskeleton.actin and tubulin folding.CCT chaperonin folding complex.CCT2 beta subunit	Cytoskeleton.actin and tubulin folding.CCT chaperonin folding complex.CCT2 beta subunit (original description: none)
At5g20935	-0.921834	-1.40992	-2.12747	not assigned.unknown	7103470-7104023 FORWARD	Photosynthesis.photophosphorylation.chlororespiration.NADH dehydrogenase-like (NDH) complex.assembly and stabilization.protein factor CRR42	Photosynthesis.photophosphorylation.chlororespiration.NADH dehydrogenase-like (NDH) complex.assembly and stabilization.protein factor CRR42 (original description: none)
At5g21060	0.659728	0.63246	1.05152	amino acid metabolism.synthesis.aspartate family.misc.homoserine.homoserine dehydrogenase	7148978-7152876 REVERSE	not assigned.annotated	#N/A
At5g21170	-0.923248	-1.07331	-2.25388	protein.postranslational modification	7205667-7208496 FORWARD	Protein modification.phosphorylation.CAMK kinase superfamily.SNF1-related SnRK1 kinase complex.beta-type regulatory subunit	Protein modification.phosphorylation.CAMK kinase superfamily.SNF1-related SnRK1 kinase complex.beta-type regulatory subunit (original description: none)
At5g22320	0.72389	0.420608	1.07214	not assigned.no ontology	7388004-7390485 REVERSE	not assigned.not annotated	#N/A
At5g22330	0.480531	0.488336	1.41489	development.unspecified	ATTIP49A, RIN1 | RIN1 (RESISTANCE TO PSEUDOMONAS SYRINGAE PV MACULICOLA INTERACTOR 1); protein binding | chr5	Chromatin organisation.chromatin remodeling complexes.RVB helicase component	Chromatin organisation.chromatin remodeling complexes.RVB helicase component (original description: none)
At5g22510	-0.358965	-0.316414	-1.53329	major CHO metabolism.degradation.sucrose.invertases.neutral	7474810-7477941 REVERSE	not assigned.annotated	#N/A
At5g22640	-0.492514	-0.834915	-1.70967	development.unspecified	emb1211 | emb1211 (embryo defective 1211) | chr5	Protein translocation.chloroplast.inner envelope TIC translocation system.TIC-20 complex.Tic100 component	Protein translocation.chloroplast.inner envelope TIC translocation system.TIC-20 complex.Tic100 component (original description: none)
At5g22650	0.559366	0.648821	1.97115	RNA.regulation of transcription.HDA	HD2B, HDT02, HDT2, ATHD2B, HDA4, HD2 | HD2B (HISTONE DEACETYLASE 2B); histone deacetylase | chr5	Chromatin organisation.histone modifications.histone deacetylation.HD2 histone deacetylase	Chromatin organisation.histone modifications.histone deacetylation.HD2 histone deacetylase (original description: none)
At5g22790	0.886027	0.994871	1.68206	not assigned.unknown	RER1 | RER1 (RETICULATA-RELATED 1) | chr5	not assigned.annotated	#N/A
At5g22830	-0.315015	-0.33761	-2.01713	transport.unspecified cations	ATMGT10, GMN10 | ATMGT10 (MAGNESIUM (MG) TRANSPORTER 10); magnesium ion transmembrane transporter | chr5	Solute transport.channels.CorA family.MRS/MGT metal cation transporter	Solute transport.channels.CorA family.MRS/MGT metal cation transporter (original description: none)
At5g22920	-1.19051	-2.26072	-4.24717	protein.degradation.ubiquitin.E3.RING	7664991-7667265 FORWARD	not assigned.annotated	#N/A
At5g23050	-1.38597	-1.3006	-1.34288	lipid metabolism.FA synthesis and FA elongation.acyl coa ligase	AAE17 | AAE17 (ACYL-ACTIVATING ENZYME 17); catalytic/ ligase | chr5	not assigned.annotated	#N/A
At5g23250	0.648458	0.673195	2.30123	TCA / org transformation.TCA.succinyl-CoA ligase	7830360-7832843 FORWARD	Cellular respiration.tricarboxylic acid cycle.succinyl-CoA ligase dimer.alpha subunit	Cellular respiration.tricarboxylic acid cycle.succinyl-CoA ligase dimer.alpha subunit (original description: none)
At5g23300	0.856613	1.08129	1.49954	nucleotide metabolism.synthesis.pyrimidine.dihydroorotate dehydrogenase	PYRD | PYRD (pyrimidine d); dihydroorotate dehydrogenase | chr5	Nucleotide metabolism.pyrimidines.ribonucleotide anabolism.dihydroorotate dehydrogenase	Nucleotide metabolism.pyrimidines.ribonucleotide anabolism.dihydroorotate dehydrogenase (original description: none)
At5g23570	0.422028	0.805937	1.31143	RNA.regulation of transcription.unclassified	SGS3, ATSGS3 | SGS3 (SUPPRESSOR OF GENE SILENCING 3) | chr5	Chromatin organisation.DNA methylation.non-canonical RNA-directed DNA methylation.SGS3 stabilization factor	Chromatin organisation.DNA methylation.non-canonical RNA-directed DNA methylation.SGS3 stabilization factor (original description: none)
At5g23660	-4.53127	-3.16429	-1.30395	development.unspecified	MTN3 | MTN3 (Arabidopsis homolog of Medicago truncatula MTN3) | chr5	Solute transport.carrier-mediated transport.TOC superfamily.SWEET sugar efflux transporter	Solute transport.carrier-mediated transport.TOC superfamily.SWEET sugar efflux transporter (original description: none)
At5g23710	0.403331	0.62945	1.0909	RNA.regulation of transcription.General Transcription	7996456-7997479 REVERSE	RNA biosynthesis.RNA polymerase III-dependent transcription.TFIIIe transcription factor complex.RPC34 component	RNA biosynthesis.RNA polymerase III-dependent transcription.TFIIIe transcription factor complex.RPC34 component (original description: none)
At5g23810	-2.83865	-2.35393	1.01525	transport.amino acids	AAP7 | AAP7; amino acid transmembrane transporter | chr5	Solute transport.carrier-mediated transport.APC superfamily.AAAP family.amino acid transporter (AAP-type)	Solute transport.carrier-mediated transport.APC superfamily.AAAP family.amino acid transporter (AAP-type) (original description: none)
At5g23920	-0.986779	-0.866292	-1.35602	RNA.regulation of transcription.putative transcription regulator	8073224-8074170 REVERSE	not assigned.not annotated	#N/A
At5g24160	-1.71866	-2.03973	-1.71704	hormone metabolism.brassinosteroid.synthesis-degradation.sterols.other	SQE6 | SQE6 (SQUALENE MONOXYGENASE 6); FAD binding / oxidoreductase/ squalene monooxygenase | chr5	Secondary metabolism.terpenoids.terpenoid synthesis.cycloartenol synthesis.squalene epoxidase	Secondary metabolism.terpenoids.terpenoid synthesis.cycloartenol synthesis.squalene epoxidase (original description: none)
At5g24165	-1.03022	-1.30553	-2.32785	not assigned.unknown	8188560-8189276 FORWARD	not assigned.not annotated	#N/A
At5g24210	-1.25835	-0.453865	1.46724	lipid metabolism.lipid degradation.lipases.triacylglycerol lipase	8217335-8219619 FORWARD	not assigned.annotated	#N/A
At5g24270	-2.11167	-1.80391	-1.53104	signalling.calcium	SOS3, CBL4 | SOS3 (SALT OVERLY SENSITIVE 3); calcium ion binding / calcium-dependent protein serine/threonine phosphatase | chr5	External stimuli response.salinity.SOS (Salt Overly Sensitive) signalling pathway.SOS3-SOS2 signalling.SOS3 calcium sensor component	External stimuli response.salinity.SOS (Salt Overly Sensitive) signalling pathway.SOS3-SOS2 signalling.SOS3 calcium sensor component (original description: none)
At5g24490	-0.623759	-1.60371	-2.96849	protein.synthesis.ribosomal protein.prokaryotic.chloroplast.30S subunit.S30A	8365601-8367460 FORWARD	Protein biosynthesis.organelle translation machineries.plastidial ribosome.plastidial ribosome-associated proteins.hibernation-promoting factor (PSRP1)	Protein biosynthesis.organelle translation machineries.plastidial ribosome.plastidial ribosome-associated proteins.hibernation-promoting factor (PSRP1) (original description: none)
At5g24520	-1.05567	-0.893075	-1.23581	development.unspecified	TTG1, TTG, URM23 | TTG1 (TRANSPARENT TESTA GLABRA 1); DNA binding / nucleotide binding / protein binding | chr5	not assigned.annotated	#N/A
At5g24610	-0.523821	-0.356592	-1.67884	not assigned.unknown	8428078-8429253 FORWARD	not assigned.not annotated	#N/A
At5g24890	-1.72512	-1.49689	-1.27997	not assigned.no ontology	8558191-8559406 REVERSE	not assigned.not annotated	#N/A
At5g24930	-0.326848	-0.344851	-1.69876	RNA.regulation of transcription.C2C2(Zn) CO-like, Constans-like zinc finger family	ATCOL4, COL4 | zinc finger (B-box type) family protein | chr5	RNA biosynthesis.transcriptional activation.C2C2 superfamily.BBX/CONSTANS transcription factor	RNA biosynthesis.transcriptional activation.C2C2 superfamily.BBX/CONSTANS transcription factor (original description: none)
At5g25120	-1.47201	-1.06279	-1.52405	misc.cytochrome P450	CYP71B11 | CYP71B11; electron carrier/ heme binding / iron ion binding / monooxygenase/ oxygen binding | chr5	Enzyme classification.EC_1 oxidoreductases.EC_1.14 oxidoreductase acting on paired donor with incorporation or reduction of molecular oxygen	#N/A
At5g25240	-1.55802	-1.6408	-1.58306	not assigned.unknown	molecular_function unknown; INVOLVED IN	not assigned.not annotated	#N/A
At5g25280	-1.9888	-1.71095	-1.05247	not assigned.no ontology	8773789-8775487 FORWARD	not assigned.not annotated	#N/A
At5g25630	-0.605397	-0.516885	-2.55048	not assigned.no ontology.pentatricopeptide (PPR) repeat-containing protein	8947371-8949599 FORWARD	not assigned.annotated	#N/A
At5g25770	-2.04156	-1.60184	-1.58052	not assigned.unknown	8969215-8972125 REVERSE	not assigned.not annotated	#N/A
At5g25780	0.593374	0.593527	1.28067	protein.synthesis.initiation	Symbols	Protein biosynthesis.translation initiation.pre-initiation complex (PIC).eIF3 mRNA-to-PIC binding complex.eIF3b component	Protein biosynthesis.translation initiation.pre-initiation complex (PIC).eIF3 mRNA-to-PIC binding complex.eIF3b component (original description: none)
At5g26030	0.375064	0.744884	1.52513	tetrapyrrole synthesis.ferrochelatase	FC1, FC-I, ATFC-I | FC1 (ferrochelatase 1); ferrochelatase | chr5	Coenzyme metabolism.tetrapyrrol biosynthesis.heme synthesis and modification.ferrochelatase	Coenzyme metabolism.tetrapyrrol biosynthesis.heme synthesis and modification.ferrochelatase (original description: none)
At5g26180	0.698699	0.702966	1.18053	not assigned.no ontology	9149227-9153502 FORWARD	not assigned.not annotated	#N/A
At5g26280	-0.813816	-0.827314	-1.44676	not assigned.no ontology	9208711-9210572 FORWARD	not assigned.not annotated	#N/A
At5g26780	1.40408	1.1716	1.13224	C1-metabolism.glycine hydroxymethyltransferase	SHM2 | SHM2 (SERINE HYDROXYMETHYLTRANSFERASE 2); catalytic/ glycine hydroxymethyltransferase/ pyridoxal phosphate binding | chr5	Photosynthesis.photorespiration.serine hydroxymethyltransferase	Photosynthesis.photorespiration.serine hydroxymethyltransferase (original description: none)
At5g26830	0.369992	0.354087	1.47254	protein.aa activation.threonine-tRNA ligase	9437297-9441779 FORWARD	Protein biosynthesis.aminoacyl-tRNA synthetase activities.threonine-tRNA ligase	Protein biosynthesis.aminoacyl-tRNA synthetase activities.threonine-tRNA ligase (original description: none)
At5g26860	0.994182	1.49813	1.96095	protein.degradation.serine protease	LON_ARA_ARA, LON1 | LON1 (LON PROTEASE 1); ATP binding / ATP-dependent peptidase/ serine-type peptidase | chr5	Protein degradation.peptidase families.serine-type peptidase activities.LON protease	Protein degradation.peptidase families.serine-type peptidase activities.LON protease (original description: none)
At5g27330	0.575414	0.752208	2.71275	not assigned.unknown	endoplasmic reticulum; EXPRESSED IN	not assigned.not annotated	#N/A
At5g27350	-3.10756	-2.6613	-1.25792	transport.sugars	SFP1 | SFP1; carbohydrate transmembrane transporter/ sugar	Solute transport.carrier-mediated transport.MFS superfamily.SP family.monosaccharide transporter (ERD6-type)	Solute transport.carrier-mediated transport.MFS superfamily.SP family.monosaccharide transporter (ERD6-type) (original description: none)
At5g27490	0.745118	0.555891	1.12517	not assigned.no ontology	9702835-9704719 REVERSE	not assigned.not annotated	#N/A
At5g27540	0.586414	0.654911	1.35353	signalling.G-proteins	MIRO1, emb2473 | MIRO1 (Miro-related GTP-ase 1); GTP binding | chr5	not assigned.annotated	#N/A
At5g27660	0.444131	0.619222	1.90799	protein.degradation.serine protease	9789899-9792299 REVERSE	Protein degradation.peptidase families.serine-type peptidase activities.Deg protease	Protein degradation.peptidase families.serine-type peptidase activities.Deg protease (original description: none)
At5g27730	-0.667375	-0.728654	-1.60061	not assigned.unknown	9820249-9823086 FORWARD	not assigned.not annotated	#N/A
At5g27750	1.46741	1.24598	1.66098	protein.degradation.ubiquitin.E3.SCF.FBOX	9828237-9830161 FORWARD	not assigned.annotated	#N/A
At5g27950	-0.86867	-0.910363	-1.25304	cell.organisation	9984051-9987990 FORWARD	Cytoskeleton.microtubular network.Kinesin microtubule-based motor protein activities.Kinesin-14 motor protein	Cytoskeleton.microtubular network.Kinesin microtubule-based motor protein activities.Kinesin-14 motor protein (original description: none)
At5g27990	0.764694	0.514321	1.3299	not assigned.unknown	10017036-10018441 FORWARD	not assigned.not annotated	#N/A
At5g28020	-2.1421	-2.13882	-2.26095	amino acid metabolism.synthesis.serine-glycine-cysteine group.cysteine.OASTL	CYSD2, ATCYSD2 | CYSD2 (CYSTEINE SYNTHASE D2); catalytic/ cysteine synthase/ pyridoxal phosphate binding | chr5	Enzyme classification.EC_2 transferases.EC_2.5 transferase transferring alkyl or aryl group, other than methyl group	#N/A
At5g28770	-1.52841	-1.64929	-2.8551	RNA.regulation of transcription.bZIP transcription factor family	BZO2H3 | BZO2H3; DNA binding / protein heterodimerization/ transcription factor | chr5	RNA biosynthesis.transcriptional activation.bZIP superfamily.bZIP transcription factor	RNA biosynthesis.transcriptional activation.bZIP superfamily.bZIP transcription factor (original description: none)
At5g28840	-0.529561	-0.513424	-1.01717	redox.ascorbate and glutathione.ascorbate.GME	GME | GME (GDP-D-MANNOSE 3',5'-EPIMERASE); GDP-mannose 3,5-epimerase/ NAD or NADH binding / catalytic | chr5	Redox homeostasis.low-molecular-weight scavengers.ascorbate biosynthesis.GDP-D-mannose-epimerase (GME)	Redox homeostasis.low-molecular-weight scavengers.ascorbate biosynthesis.GDP-D-mannose-epimerase (GME) (original description: none)
At5g35170	-0.331694	-0.584194	-3.27218	nucleotide metabolism.phosphotransfer and pyrophosphatases.adenylate kinase	13419166-13423746 FORWARD	Nucleotide metabolism.purines.phosphotransfers.adenylate kinase	Nucleotide metabolism.purines.phosphotransfers.adenylate kinase (original description: none)
At5g35430	0.42433	0.475066	1.32467	not assigned.unknown	13661923-13666015 FORWARD	not assigned.not annotated	#N/A
At5g35700	0.560893	0.840245	1.16977	cell.organisation	FIM2 | FIM2 (FIMBRIN-LIKE PROTEIN 2); actin binding | chr5	Cytoskeleton.microfilament network.actin polymerisation.fimbrin actin-crosslinking factor	Cytoskeleton.microfilament network.actin polymerisation.fimbrin actin-crosslinking factor (original description: none)
At5g35790	-0.923466	-1.05203	-2.96294	OPP.oxidative PP.G6PD	G6PD1 | G6PD1 (GLUCOSE-6-PHOSPHATE DEHYDROGENASE 1); glucose-6-phosphate dehydrogenase | chr5	Carbohydrate metabolism.oxidative pentose phosphate pathway.oxidative phase.glucose-6-phosphate dehydrogenase	Carbohydrate metabolism.oxidative pentose phosphate pathway.oxidative phase.glucose-6-phosphate dehydrogenase (original description: none)
[truncated: 169 more rows]

## Sheet: shared TPS response G2
Total of 484 shared DEGs
				mapman TAIR10		mapman TAIR11
[truncated: 485 more rows]

## Sheet: shared TPS response G0
Total of 347 shared DEGs
[truncated: 349 more rows]
